# Supplementary material for: Genome wide mapping of ETV6 binding sites in pre-B leukemic cells
Source: Sci Rep. 2018 Oct 19;8:15526. doi: 10.1038/s41598-018-33947-1 (PMC6195514; doi:10.1038/s41598-018-33947-1)
Supplement: Supplementary file 2 — Table S3 [file 41598_2018_33947_MOESM2_ESM.xlsx]

## Sheet: Feuil1
Table S3: Characteristics of the 1,931 prioritized Reh-derived ETV6 peaks
Peak_ID	Chr	Start	End	fold_change	Annotation	Detailed Annotation	Distance to TSS	Nearest PromoterID	Entrez ID	Nearest Unigene	Nearest Refseq	Nearest Ensembl	Gene Name	Gene Alias	Gene Description	Gene Type	CpG%	GC%	closest_gene_ensembl_id
chr12.12043857.12043992	chr12	12043858	12043992	44.8288	exon (NM_001987, exon 8 of 8)	exon (NM_001987, exon 8 of 8)	-179953	NM_138723	79370	Hs.210343	NM_030766	ENSG00000121380	BCL2L14	BCLG	BCL2-like 14 (apoptosis facilitator)	protein-coding	0.014925	0.459259	ENSG00000139083
chr5.17282972.17283349	chr5	17282973	17283349	39.9109	Intergenic	(TTCC)n|Simple_repeat|Simple_repeat	65491	NM_006317	10409	Hs.201641	NM_006317	ENSG00000176788	BASP1	CAP-23|CAP23|NAP-22|NAP22	brain abundant, membrane attached signal protein 1	protein-coding	0.007979	0.416446	ENSG00000176788
chr19.13266363.13267112	chr19	13266364	13267112	34.6147	Intergenic	CpG	5456	NM_004907	9592	Hs.501629	NM_004907	ENSG00000160888	IER2	ETR101	immediate early response 2	protein-coding	0.070856	0.675567	ENSG00000160888
chr12.12038842.12038968	chr12	12038843	12038968	33.4798	exon (NM_001987, exon 7 of 8)	exon (NM_001987, exon 7 of 8)	-184973	NM_138723	79370	Hs.210343	NM_030766	ENSG00000121380	BCL2L14	BCLG	BCL2-like 14 (apoptosis facilitator)	protein-coding	0.008	0.436508	ENSG00000139083
chr17.8982703.8983733	chr17	8982704	8983733	33.2906	intron (NM_004822, intron 2 of 6)	intron (NM_004822, intron 2 of 6)	58359	NM_004822	9423	Hs.660885	NM_004822	ENSG00000065320	NTN1	NTN1L	netrin 1	protein-coding	0.008746	0.565049	ENSG00000065320
chr16.89682982.89683452	chr16	89682983	89683452	30.8316	intron (NM_001128141, intron 1 of 10)	(CAGG)n|Simple_repeat|Simple_repeat	3501	NM_001128141	1800	Hs.109	NM_004413	ENSG00000015413	DPEP1	MBD1|MDP|RDP	dipeptidase 1 (renal)	protein-coding	0.044776	0.63617	ENSG00000015413
chr4.77439457.77439856	chr4	77439458	77439856	30.4533	intron (NM_020859, intron 1 of 10)	(TTCC)n|Simple_repeat|Simple_repeat	-55064	NR_039654	100616299		NR_039654	ENSG00000263445	MIR4450	mir-4450	microRNA 4450	ncRNA	0.002513	0.431078	ENSG00000138771
chr7.100396630.100397220	chr7	100396631	100397220	29.5076	Intergenic	CT-rich|Low_complexity|Low_complexity	28218	NM_004444	2050	Hs.437008	NM_004444	ENSG00000196411	EPHB4	HTK|MYK1|TYRO11	EPH receptor B4	protein-coding	0.011885	0.530508	ENSG00000146839
chr16.1296816.1297409	chr16	1296817	1297409	28.5618	Intergenic	Intergenic	6435	NM_003294	7177	Hs.405479	NM_003294	ENSG00000172236	TPSAB1	TPS1|TPS2|TPSB1	tryptase alpha/beta 1	protein-coding	0.028716	0.53457	ENSG00000172236
chr17.39723467.39724058	chr17	39723468	39724058	27.4269	exon (NM_000226, exon 7 of 8)	exon (NM_000226, exon 7 of 8)	4547	NM_000226	3857	Hs.654569	NM_000226	ENSG00000171403	KRT9	CK-9|EPPK|K9	keratin 9, type I	protein-coding	0.018644	0.549915	ENSG00000171403
chr19.42384338.42384678	chr19	42384339	42384678	27.4269	intron (NM_021601, intron 3 of 4)	(GA)n|Simple_repeat|Simple_repeat	-2759	NM_004706	9138	Hs.631550	NM_004706	ENSG00000076928	ARHGEF1	GEF1|LBCL2|LSC|P115-RHOGEF|SUB1.5	Rho guanine nucleotide exchange factor 1	protein-coding	0.00295	0.517647	ENSG00000105369
chr17.45252195.45252575	chr17	45252196	45252575	26.6703	intron (NM_001293089, intron 2 of 18)	GA-rich|Low_complexity|Low_complexity	14293	NM_001293091	996	Hs.463295	NM_001256	ENSG00000004897	CDC27	ANAPC3|APC3|CDC27Hs|D0S1430E|D17S978E|H-NUC|HNUC|NUC2	cell division cycle 27	protein-coding	0.01847	0.481579	ENSG00000004897
chr1.114392673.114393095	chr1	114392674	114393095	24.5896	intron (NM_001308297, intron 9 of 19)	(GGAA)n|Simple_repeat|Simple_repeat	-6373	NR_037864	100287722	Hs.664669	NR_037864	ENSG00000226167	AP4B1-AS1	-	AP4B1 antisense RNA 1	ncRNA	0.014252	0.462085	ENSG00000134242
chr7.82587468.82587771	chr7	82587469	82587771	23.4548	intron (NM_033026, intron 4 of 24)	HAL1-3A_ME|LINE|L1	204577	NM_014510	27445	Hs.12376	NM_014510	ENSG00000186472	PCLO	ACZ|PCH3	piccolo presynaptic cytomatrix protein	protein-coding	0.003311	0.429043	ENSG00000186472
chr21.46345051.46345601	chr21	46345052	46345601	22.509	intron (NR_038311, intron 2 of 4)	(GGAA)n|Simple_repeat|Simple_repeat	3462	NM_001127491	3689	Hs.375957	NM_000211	ENSG00000160255	ITGB2	CD18|LAD|LCAMB|LFA-1|MAC-1|MF17|MFI7	integrin, beta 2 (complement component 3 receptor 3 and 4 subunit)	protein-coding	0.005464	0.412727	ENSG00000227039
chr7.148535910.148536348	chr7	148535911	148536348	22.509	intron (NM_001203248, intron 3 of 19)	AluSz|SINE|Alu	44472	NM_001203249	2146	Hs.444082	NM_004456	ENSG00000106462	EZH2	ENX-1|ENX1|EZH1|EZH2b|KMT6|KMT6A|WVS|WVS2	enhancer of zeste 2 polycomb repressive complex 2 subunit	protein-coding	0.006865	0.490868	ENSG00000106462
chr19.54518393.54518732	chr19	54518394	54518732	22.509	Intergenic	Intergenic	23021	NM_145814	59285	Hs.631560	NM_031897	ENSG00000130433	CACNG6	-	calcium channel, voltage-dependent, gamma subunit 6	protein-coding	0.005917	0.427729	ENSG00000130433
chr13.46962401.46962915	chr13	46962402	46962915	22.1307	intron (NM_001286761, intron 1 of 14)	GA-rich|Low_complexity|Low_complexity	-1023	NM_001286766	80183	Hs.98117	NM_025113	ENSG00000102445	KIAA0226L	C13orf18	KIAA0226-like	protein-coding	0.013645	0.521401	ENSG00000241353
chr7.68664015.68664938	chr7	68664016	68664938	22.1307	Intergenic	Intergenic	398004	NR_108105	100507468	Hs.362492	NR_108105		LOC100507468	-	uncharacterized LOC100507468	ncRNA	0.007592	0.489707	ENSG00000265655
chr8.38500840.38501271	chr8	38500841	38501271	21.9415	Intergenic	GA-rich|Low_complexity|Low_complexity	-42281	NR_003129	286140	Hs.512071	NR_003129		RNF5P1	-	ring finger protein 5, E3 ubiquitin protein ligase pseudogene 1	pseudo	0.009302	0.542923	ENSG00000253570
chr15.45330179.45330500	chr15	45330180	45330500	20.6175	intron (NM_003104, intron 1 of 8)	(TTCC)n|Simple_repeat|Simple_repeat	15038	NR_034039	6652	Hs.878	NM_003104		SORD	HEL-S-95n|SORD1	sorbitol dehydrogenase	protein-coding	0.0125	0.464174	ENSG00000140263
chr11.71101859.71102212	chr11	71101860	71102212	20.4283	Intergenic	(TTCC)n|Simple_repeat|Simple_repeat	32364	NR_038862	399923	Hs.128191	NM_001001680	ENSG00000172900	FLJ42102	-	uncharacterized LOC399923	ncRNA	0.011364	0.532578	ENSG00000172900
chr21.37860268.37860733	chr21	37860269	37860733	20.05	intron (NM_001146077, intron 2 of 2)	L1MB3|LINE|L1	-8113	NM_001146079	23562	Hs.660278	NM_012130	ENSG00000159261	CLDN14	DFNB29	claudin 14	protein-coding	0.017241	0.492473	ENSG00000159261
chr6.37040076.37040682	chr6	37040077	37040682	20.05	Intergenic	AluSp|SINE|Alu	66956	NM_173558	221472	Hs.509664	NM_173558	ENSG00000146192	FGD2	ZFYVE4	FYVE, RhoGEF and PH domain containing 2	protein-coding	0.021488	0.539604	ENSG00000216412
chr4.109233139.109233708	chr4	109233140	109233708	19.8609	Intergenic	(GGAA)n|Simple_repeat|Simple_repeat	140148	NR_029373	641518	Hs.535760	NR_029373	ENSG00000232021	LEF1-AS1	LEF1NAT	LEF1 antisense RNA 1	ncRNA	0.001761	0.463972	ENSG00000232021
chr5.176917459.176917931	chr5	176917460	176917931	19.2934	intron (NM_213636, intron 7 of 7)	(GGAA)n|Simple_repeat|Simple_repeat	6911	NM_203352	9260	Hs.533040	NM_005451	ENSG00000196923	PDLIM7	LMP1|LMP3	PDZ and LIM domain 7 (enigma)	protein-coding	0.023355	0.601695	ENSG00000196923
chr13.37054878.37055418	chr13	37054879	37055418	18.7959	Intergenic	L1M3f|LINE|L1	48739	NM_003914	8900	Hs.417050	NM_003914	ENSG00000133101	CCNA1	CT146	cyclin A1	protein-coding	0.001855	0.37963	ENSG00000223383
chr6.167752064.167752645	chr6	167752065	167752645	18.3477	intron (NM_031949, intron 2 of 2)	CT-rich|Low_complexity|Low_complexity	13781	NM_031949	83887	Hs.520554	NM_031949		TTLL2	C6orf104|NYD-TSPG|dJ366N23.3	tubulin tyrosine ligase-like family member 2	protein-coding	0.008621	0.495697	ENSG00000120440
chr1.227032759.227033080	chr1	227032760	227033080	18.3477	Intergenic	(GGAA)n|Simple_repeat|Simple_repeat	-25353	NM_012486	5664	Hs.25363	NM_000447	ENSG00000143801	PSEN2	AD3L|AD4|CMD1V|PS2|STM2	presenilin 2	protein-coding	0.00625	0.489097	ENSG00000143801
chr21.37958042.37958394	chr21	37958043	37958394	18.3477	Intergenic	(TTCC)n|Simple_repeat|Simple_repeat	-9351	NM_001146077	23562	Hs.660278	NM_012130	ENSG00000159261	CLDN14	DFNB29	claudin 14	protein-coding	0.022792	0.508523	ENSG00000159261
chr3.126009212.126009473	chr3	126009213	126009473	18.3477	Intergenic	(TTCC)n|Simple_repeat|Simple_repeat	66893	NM_014079	28999	Hs.272215	NM_014079	ENSG00000163884	KLF15	KKLF	Kruppel-like factor 15	protein-coding	0	0.471264	ENSG00000251448
chr12.104299471.104299893	chr12	104299472	104299893	18.1585	intron (NR_027249, intron 4 of 15)	(GGAA)n|Simple_repeat|Simple_repeat	24307	NR_027249	253724	Hs.506549	NR_027249	ENSG00000214198	TTC41P	GNN|GNNP	tetratricopeptide repeat domain 41, pseudogene	pseudo	0.002375	0.533175	ENSG00000214198
chr9.137379682.137379992	chr9	137379683	137379992	17.9694	Intergenic	(TTCC)n|Simple_repeat|Simple_repeat	81409	NM_001291921	6256	Hs.590886	NM_002957		RXRA	NR2B1	retinoid X receptor alpha	protein-coding	0.016181	0.516129	ENSG00000223795
chr1.27315958.27316304	chr1	27315959	27316304	17.7802	Intergenic	(TTCC)n|Simple_repeat|Simple_repeat	-4064	NM_001013642	388610	Hs.355747	NM_001013642	ENSG00000253368	TRNP1	C1orf225|TNRP	TMF1-regulated nuclear protein 1	protein-coding	0.017391	0.49711	ENSG00000225294
chr8.39971792.39972105	chr8	39971793	39972105	17.5911	Intergenic	(TTCC)n|Simple_repeat|Simple_repeat	-39038	NM_020130	56892	Hs.591849	NM_020130	ENSG00000176907	C8orf4	TC-1|TC1	chromosome 8 open reading frame 4	protein-coding	0.009615	0.466454	ENSG00000253665
chr21.42463057.42463513	chr21	42463058	42463513	17.4019	Intergenic	Intergenic	56706	NR_024100	284835	Hs.106234	NR_024100	ENSG00000226496	LINC00323	C21orf130|NCRNA00323|PRED42	long intergenic non-protein coding RNA 323	ncRNA	0.013187	0.489035	ENSG00000226496
chr12.113645979.113646644	chr12	113645980	113646644	17.2128	intron (NM_138451, intron 1 of 2)	LTR33A_|LTR|ERVL	12587	NM_138451	115811	Hs.568276	NM_138451	ENSG00000166578	IQCD	4933433C09Rik|CFAP84|DRC10	IQ motif containing D	protein-coding	0.013554	0.524812	ENSG00000166578
chr18.39516642.39517035	chr18	39516643	39517035	17.0236	Intergenic	Intergenic	-18324	NM_002647	5289	Hs.464971	NM_002647		PIK3C3	VPS34|Vps34|hVps34	phosphatidylinositol 3-kinase, catalytic subunit type 3	protein-coding	0.005102	0.437659	ENSG00000078142
chr4.140750003.140750434	chr4	140750004	140750434	17.0236	intron (NM_018717, intron 3 of 5)	(GGAA)n|Simple_repeat|Simple_repeat	163297	NM_002413	4258	Hs.81874	NM_002413	ENSG00000085871	MGST2	GST2|MGST-II	microsomal glutathione S-transferase 2	protein-coding	0.011628	0.4942	ENSG00000196782
chr10.80035935.80036270	chr10	80035936	80036270	17.0236	intron (NR_073447, intron 1 of 2)	(TTCC)n|Simple_repeat|Simple_repeat	9018	NR_073447	414243	Hs.55047	NR_073447	ENSG00000227136	LINC00595	C10orf101	long intergenic non-protein coding RNA 595	ncRNA	0.002994	0.513433	ENSG00000227136
chr10.90746287.90746636	chr10	90746288	90746636	16.8345	intron (NM_001141945, intron 1 of 8)	GA-rich|Low_complexity|Low_complexity	-3826	NR_028036	355	Hs.244139	NM_000043	ENSG00000026103	FAS	ALPS1A|APO-1|APT1|CD95|FAS1|FASTM|TNFRSF6	Fas cell surface death receptor	protein-coding	0	0.421203	ENSG00000107796
chr10.30316109.30316571	chr10	30316110	30316571	16.8345	exon (NM_020848, exon 3 of 4)	exon (NM_020848, exon 3 of 4)	32148	NM_020848	57608	Hs.533953	NM_020848	ENSG00000165757	KIAA1462	JCAD	KIAA1462	protein-coding	0.043384	0.588745	ENSG00000165757
chr7.72832670.72833018	chr7	72832671	72833018	16.6453	Intergenic	CT-rich|Low_complexity|Low_complexity	-15265	NM_003508	8326	Hs.647029	NM_003508	ENSG00000188763	FZD9	CD349|FZD3	frizzled class receptor 9	protein-coding	0.008646	0.566092	ENSG00000202035
chr19.45256488.45256941	chr19	45256489	45256941	16.4562	intron (NM_005178, intron 2 of 8)	intron (NM_005178, intron 2 of 8)	4737	NM_005178	602	Hs.31210	NM_005178	ENSG00000069399	BCL3	BCL4|D19S37	B-cell CLL/lymphoma 3	protein-coding	0.044248	0.657837	ENSG00000069399
chr11.10603005.10603525	chr11	10603006	10603525	16.4562	intron (NM_001100163, intron 19 of 20)	intron (NM_001100163, intron 19 of 20)	-12900	NM_006691	10894	Hs.655332	NM_006691		LYVE1	CRSBP-1|HAR|LYVE-1|XLKD1	lymphatic vessel endothelial hyaluronan receptor 1	protein-coding	0.007707	0.553846	ENSG00000072952
chr19.49914891.49915415	chr19	49914892	49915415	16.267	intron (NM_144688, intron 15 of 19)	(GGAA)n|Simple_repeat|Simple_repeat	11545	NM_178449	113091	Hs.339845	NM_178449	ENSG00000142538	PTH2	TIP39	parathyroid hormone 2	protein-coding	0.005736	0.524809	ENSG00000161609
chr16.81162682.81163121	chr16	81162683	81163121	16.0779	intron (NR_126532, intron 35 of 42)	(TTCC)n|Simple_repeat|Simple_repeat	-32922	NM_004483	2653	Hs.546256	NM_004483	ENSG00000140905	GCSH	GCE|NKH	glycine cleavage system protein H (aminomethyl carrier)	protein-coding	0.011416	0.526196	ENSG00000166473
chr19.2085386.2085682	chr19	2085387	2085682	16.0779	intron (NM_130807, intron 1 of 4)	intron (NM_130807, intron 1 of 4)	10735	NM_130807	126308	Hs.744938	NM_130807	ENSG00000172081	MOB3A	MOB1C|MOBKL2A|moblak	MOB kinase activator 3A	protein-coding	0.027119	0.574324	ENSG00000172081
chr4.18146858.18147265	chr4	18146859	18147265	16.0779	Intergenic	(TTCC)n|Simple_repeat|Simple_repeat	-123579	NM_153686	254251	Hs.446201	NM_153686	ENSG00000178177	LCORL	MLR1	ligand dependent nuclear receptor corepressor like	protein-coding	0.002463	0.454545	ENSG00000178177
chr13.45893966.45894412	chr13	45893967	45894412	16.0779	Intergenic	(GGAA)n|Simple_repeat|Simple_repeat	17555	NR_002967	677814	Hs.374596	NR_002967	ENSG00000199477	SNORA31	ACA31	small nucleolar RNA, H/ACA box 31	snoRNA	0.008989	0.504484	ENSG00000253051
chr1.78086068.78086314	chr1	78086069	78086314	15.8887	intron (NM_001308237, intron 4 of 13)	(GGAA)n|Simple_repeat|Simple_repeat	62152	NM_015534	26009	Hs.480506	NM_015534	ENSG00000036549	ZZZ3	ATAC1	zinc finger, ZZ-type containing 3	protein-coding	0.004082	0.390244	ENSG00000036549
chr11.34067653.34067915	chr11	34067654	34067915	15.6996	Intergenic	Intergenic	-5446	NM_005898	4076	Hs.471818	NM_005898	ENSG00000135387	CAPRIN1	GPIAP1|GPIP137|GRIP137|M11S1|RNG105|p137GPI	cell cycle associated protein 1	protein-coding	0.007663	0.427481	ENSG00000135387
chr12.51762691.51763066	chr12	51762692	51763066	15.6996	intron (NM_007210, intron 4 of 11)	intron (NM_007210, intron 4 of 11)	-22222	NM_001267615	9498	Hs.4749	NM_004858	ENSG00000050438	SLC4A8	NBC3|NDCBE	solute carrier family 4, sodium bicarbonate cotransporter, member 8	protein-coding	0.018717	0.592	ENSG00000139629
chr6.40536270.40536612	chr6	40536271	40536612	15.6996	intron (NM_020737, intron 1 of 2)	(TTCC)n|Simple_repeat|Simple_repeat	18762	NM_020737	57497	Hs.250015	NM_020737	ENSG00000156564	LRFN2	FIGLER2|KIAA1246|SALM1	leucine rich repeat and fibronectin type III domain containing 2	protein-coding	0.026393	0.497076	ENSG00000156564
chr3.169828980.169829336	chr3	169828981	169829336	15.6996	intron (NM_024947, intron 11 of 14)	GA-rich|Low_complexity|Low_complexity	70379	NM_001308116	80012	Hs.529592	NM_024947	ENSG00000173889	PHC3	EDR3|HPH3	polyhomeotic homolog 3 (Drosophila)	protein-coding	0.019718	0.410112	ENSG00000173889
chr15.91590837.91591162	chr15	91590838	91591162	15.6996	Intergenic	(TCC)n|Simple_repeat|Simple_repeat	25148	NR_110104	101926911	Hs.459366	NR_110104	ENSG00000214432	LOC101926911	-	uncharacterized LOC101926911	ncRNA	0.009259	0.492308	ENSG00000214432
chr7.44017110.44017473	chr7	44017111	44017473	15.6996	intron (NR_003655, intron 7 of 15)	CT-rich|Low_complexity|Low_complexity	-23197	NM_175064	285955	Hs.645483	NM_175064	ENSG00000136206	SPDYE1	Ringo1|SPDYE|WBSCR19	speedy/RINGO cell cycle regulator family member E1	protein-coding	0.002762	0.506887	ENSG00000214783
chr19.47221454.47222006	chr19	47221455	47222006	15.5104	Intergenic	Intergenic	-1346	NM_001079881	25865	Hs.466987	NM_016457	ENSG00000105287	PRKD2	HSPC187|PKD2|nPKC-D2	protein kinase D2	protein-coding	0.021779	0.576087	ENSG00000090372
chr19.18076498.18077201	chr19	18076499	18077201	15.5104	intron (NM_002248, intron 2 of 10)	(TTCC)n|Simple_repeat|Simple_repeat	14739	NM_002248	3780	Hs.158173	NM_002248		KCNN1	KCa2.1|SK1|SKCA1|hSK1	potassium channel, calcium activated intermediate/small conductance subfamily N alpha, member 1	protein-coding	0.012821	0.584637	ENSG00000105642
chr16.67537403.67537807	chr16	67537404	67537807	15.3212	Intergenic	Intergenic	-19889	NM_001138	181	Hs.104633	NM_001138	ENSG00000159723	AGRP	AGRT|ART|ASIP2	agouti related neuropeptide	protein-coding	0.009926	0.50495	ENSG00000039523
chr10.135072438.135073162	chr10	135072439	135073162	15.3212	Intergenic	Intergenic	-11411	NR_108079	101927671	Hs.741766	NR_108078	ENSG00000166917	MIR202HG	-	MIR202 host gene	ncRNA	0.030429	0.617403	ENSG00000151651
chr11.60338482.60338784	chr11	60338483	60338784	15.3212	Intergenic	L1MB4|LINE|L1	-44591	NR_026946	283197	Hs.372650	NM_174939	ENSG00000181995	LINC00301	C11orf64|NCRNA00301	long intergenic non-protein coding RNA 301	ncRNA	0.003322	0.410596	ENSG00000204979
chr2.217636045.217636398	chr2	217636046	217636398	15.3212	Intergenic	(TTCC)n|Simple_repeat|Simple_repeat	-75950	NM_000599	3488	Hs.607212	NM_000599	ENSG00000115461	IGFBP5	IBP5	insulin like growth factor binding protein 5	protein-coding	0.008523	0.481586	ENSG00000236886
chr12.66460650.66461034	chr12	66460651	66461034	15.3212	Intergenic	L3|LINE|CR1	-43336	NR_106722	102464827		NR_106722	ENSG00000276878	MIR6074	hsa-mir-6074	microRNA 6074	ncRNA	0.002611	0.453125	ENSG00000251857
chr11.129930880.129931189	chr11	129930881	129931189	15.3212	Intergenic	GA-rich|Low_complexity|Low_complexity	-8681	NM_001642	334	Hs.370247	NM_001642	ENSG00000084234	APLP2	APLP-2|APPH|APPL2|CDEBP	amyloid beta (A4) precursor-like protein 2	protein-coding	0.006494	0.488673	ENSG00000267981
chr2.239052858.239053246	chr2	239052859	239053246	15.1321	intron (NM_198582, intron 3 of 7)	(GGAA)n|Simple_repeat|Simple_repeat	5689	NM_198582	377007	Hs.591595	NM_198582	ENSG00000168427	KLHL30	-	kelch-like family member 30	protein-coding	0.010336	0.585052	ENSG00000168427
chr19.11390543.11390916	chr19	11390544	11390916	15.1321	Intergenic	Intergenic	-16085	NM_001282509	26526	Hs.579784	NM_012466	ENSG00000130167	TSPAN16	TM-8|TM4-B|TM4SF16	tetraspanin 16	protein-coding	0.005376	0.493298	ENSG00000130167
chr2.25639577.25639822	chr2	25639578	25639822	14.9429	intron (NM_001256303, intron 15 of 19)	(GGAA)n|Simple_repeat|Simple_repeat	-74241	NM_175630	1788	Hs.515840	NM_022552	ENSG00000119772	DNMT3A	DNMT3A2|M.HsaIIIA|TBRS	DNA (cytosine-5-)-methyltransferase 3 alpha	protein-coding	0.008197	0.404082	ENSG00000138101
chr2.128406625.128407004	chr2	128406626	128407004	14.9429	promoter-TSS (NM_001256542)	promoter-TSS (NM_001256542)	-987	NM_001256542	55679	Hs.469881	NM_017980	ENSG00000072163	LIMS2	PINCH-2|PINCH2	LIM and senescent cell antigen-like domains 2	protein-coding	0.013228	0.525066	ENSG00000144230
chr5.77965175.77965540	chr5	77965176	77965540	14.9429	Intergenic	GA-rich|Low_complexity|Low_complexity	-20710	NM_005779	10184	Hs.79299	NM_005779	ENSG00000145685	LHFPL2	-	lipoma HMGIC fusion partner-like 2	protein-coding	0.008242	0.484932	ENSG00000145685
chr15.78030996.78031586	chr15	78030997	78031586	14.9429	intron (NM_001301186, intron 2 of 5)	intron (NM_001301186, intron 2 of 5)	-18198	NM_001301197	84894	Hs.656765	NM_032808	ENSG00000169783	LINGO1	LERN1|LRRN6A|UNQ201	leucine rich repeat and Ig domain containing 1	protein-coding	0.025467	0.59661	ENSG00000169783
chr9.137287984.137288438	chr9	137287985	137288438	14.9429	intron (NM_001291920, intron 1 of 9)	intron (NM_001291920, intron 1 of 9)	-10217	NM_001291921	6256	Hs.590886	NM_002957		RXRA	NR2B1	retinoid X receptor alpha	protein-coding	0.033113	0.656388	ENSG00000186350
chr17.56416446.56416948	chr17	56416447	56416948	14.9429	intron (NR_038412, intron 2 of 3)	intron (NR_038412, intron 2 of 3)	2134	NR_038417	100506779	Hs.718477	NR_038410	ENSG00000265148	BZRAP1-AS1	-	BZRAP1 antisense RNA 1	ncRNA	0.011976	0.593625	ENSG00000265148
chr12.3159439.3159763	chr12	3159440	3159763	14.7538	Intergenic	polypyrimidine|Low_complexity|Low_complexity	-26920	NM_001168320	10867	Hs.504517	NM_006675	ENSG00000011105	TSPAN9	NET-5|NET5|PP1057	tetraspanin 9	protein-coding	0.012384	0.506173	ENSG00000250899
chr2.10356071.10356457	chr2	10356072	10356457	14.7538	Intergenic	(GGAA)n|Simple_repeat|Simple_repeat	-23467	NR_036222	100422929		NR_036222	ENSG00000265418	MIR4261	-	microRNA 4261	ncRNA	0.005195	0.450777	ENSG00000163009
chr1.9486390.9486775	chr1	9486391	9486775	14.7538	non-coding (NR_104623, exon 2 of 2)	non-coding (NR_104623, exon 2 of 2)	2392	NR_104623	100506022	Hs.131775	NR_104622		LOC100506022	-	uncharacterized LOC100506022	ncRNA	0.036458	0.576623	ENSG00000252956
chr14.86538039.86538309	chr14	86538040	86538309	14.7538	intron (NR_110155, intron 2 of 3)	GA-rich|Low_complexity|Low_complexity	137152	NR_110155	101928767	Hs.536380	NR_110155		LOC101928767	-	uncharacterized LOC101928767	ncRNA	0.011152	0.42963	ENSG00000258733
chr16.54490239.54490759	chr16	54490240	54490759	14.5646	Intergenic	(TTCC)n|Simple_repeat|Simple_repeat	-170121	NM_024336	79191	Hs.499205	NM_024336	ENSG00000177508	IRX3	IRX-1|IRXB1	iroquois homeobox 3	protein-coding	0.009634	0.507692	ENSG00000261803
chr7.73631800.73632312	chr7	73631801	73632312	14.5646	intron (NM_032464, intron 4 of 13)	intron (NM_032464, intron 4 of 13)	7969	NM_032463	7462	Hs.741249	NM_014146	ENSG00000086730	LAT2	HSPC046|LAB|NTAL|WBSCR15|WBSCR5|WSCR5	linker for activation of T-cells family member 2	protein-coding	0.023483	0.564453	ENSG00000086730
chr1.8664521.8664996	chr1	8664522	8664996	14.5646	intron (NM_012102, intron 5 of 23)	intron (NM_012102, intron 5 of 23)	-109786	NR_132752	106632271		NR_132752		SNORD128	ZL43	small nucleolar RNA, C/D box 128	snoRNA	0.006329	0.429474	ENSG00000142599
chr10.74056927.74057327	chr10	74056928	74057327	14.5646	Intergenic	Intergenic	23450	NM_019058	54541	Hs.744875	NM_019058	ENSG00000168209	DDIT4	Dig2|REDD-1|REDD1	DNA damage inducible transcript 4	protein-coding	0.050125	0.58	ENSG00000168209
chr17.79385044.79385596	chr17	79385045	79385596	14.5646	intron (NM_001291324, intron 1 of 27)	(TTCC)n|Simple_repeat|Simple_repeat	-10742	NR_039894	100616294		NR_039894	ENSG00000266392	MIR4740	-	microRNA 4740	ncRNA	0.016334	0.646739	ENSG00000171282
chr19.49843623.49843907	chr19	49843624	49843907	14.5646	TTS (NM_001774)	TTS (NM_001774)	5088	NM_001774	951	Hs.166556	NM_001774	ENSG00000104894	CD37	GP52-40|TSPAN26	CD37 molecule	protein-coding	0.031802	0.53169	ENSG00000197813
chr10.104561814.104562072	chr10	104561815	104562072	14.3755	intron (NM_001083913, intron 2 of 3)	AluJb|SINE|Alu	26055	NM_017787	54838	Hs.500897	NM_017787	ENSG00000166272	WBP1L	C10orf26|OPA1L|OPAL1	WW domain binding protein 1-like	protein-coding	0	0.51938	ENSG00000166272
chr12.121558843.121559180	chr12	121558844	121559180	14.3755	Intergenic	(GGAA)n|Simple_repeat|Simple_repeat	-11610	NR_033953	5027	Hs.729169	NM_002562	ENSG00000089041	P2RX7	P2X7	purinergic receptor P2X, ligand gated ion channel, 7	protein-coding	0.008929	0.492582	ENSG00000089041
chr19.49715623.49715954	chr19	49715624	49715954	14.3755	TTS (NM_017636)	TTS (NM_017636)	54773	NM_017636	54795	Hs.467101	NM_017636	ENSG00000130529	TRPM4	PFHB1B|TRPM4B	transient receptor potential cation channel, subfamily M, member 4	protein-coding	0.006061	0.444109	ENSG00000130529
chr19.6324758.6325187	chr19	6324759	6325187	14.3755	intron (NM_133492, intron 1 of 5)	intron (NM_133492, intron 1 of 5)	8667	NM_133492	125981	Hs.352609	NM_133492	ENSG00000167769	ACER1	ALKCDase1|ASAH3	alkaline ceramidase 1	protein-coding	0.009346	0.51049	ENSG00000167769
chr20.1933646.1934035	chr20	1933647	1934035	14.1863	Intergenic	GA-rich|Low_complexity|Low_complexity	39611	NM_001190892	5173	Hs.22584	NM_024411	ENSG00000101327	PDYN	ADCA|PENKB|SCA23	prodynorphin	protein-coding	0.005155	0.51928	ENSG00000233896
chr19.50014608.50015023	chr19	50014609	50015023	13.9972	promoter-TSS (NM_001136019)	promoter-TSS (NM_001136019)	-720	NM_001136019	2217	Hs.111903	NM_004107	ENSG00000104870	FCGRT	FCRN|alpha-chain	Fc fragment of IgG, receptor, transporter, alpha	protein-coding	0.009662	0.491566	ENSG00000104870
chr4.8290461.8290757	chr4	8290462	8290757	13.9972	intron (NM_001297559, intron 3 of 6)	(TTCC)n|Simple_repeat|Simple_repeat	19117	NM_053044	94031	Hs.479119	NM_053044	ENSG00000170801	HTRA3	Prsp|Tasp	HtrA serine peptidase 3	protein-coding	0.010169	0.516892	ENSG00000170801
chr3.194024075.194024460	chr3	194024076	194024460	13.9972	intron (NR_024480, intron 1 of 2)	intron (NR_024480, intron 1 of 2)	6325	NR_024480	100131551	Hs.128066	NR_024480	ENSG00000214145	LINC00887	-	long intergenic non-protein coding RNA 887	ncRNA	0.026042	0.592208	ENSG00000214145
chr22.28006867.28007116	chr22	28006868	28007116	13.9972	Intergenic	Intergenic	190494	NM_002430	4330	Hs.268515	NM_002430	ENSG00000169184	MN1	MGCR|MGCR1|MGCR1-PEN|dJ353E16.2	meningioma (disrupted in balanced translocation) 1	protein-coding	0	0.538153	ENSG00000224027
chr4.41763103.41763418	chr4	41763104	41763418	13.9972	Intergenic	GA-rich|Low_complexity|Low_complexity	-12274	NM_003924	8929	Hs.87202	NM_003924	ENSG00000109132	PHOX2B	NBLST2|NBPhox|PMX2B	paired-like homeobox 2b	protein-coding	0.015924	0.447619	ENSG00000250467
chr17.77166053.77166426	chr17	77166054	77166426	13.808	intron (NM_001082575, intron 4 of 14)	GA-rich|Low_complexity|Low_complexity	95221	NM_001042573	64772	Hs.29288	NM_022759		ENGASE	-	endo-beta-N-acetylglucosaminidase	protein-coding	0.018817	0.565684	ENSG00000167281
chr7.118018705.118019064	chr7	118018706	118019064	13.808	Intergenic	(GGAA)n|Simple_repeat|Simple_repeat	154173	NM_019644	56311	Hs.729340	NM_019644	ENSG00000106013	ANKRD7	TSA806	ankyrin repeat domain 7	protein-coding	0.002793	0.487465	ENSG00000222226
chr12.120860854.120861221	chr12	120860855	120861221	13.6189	Intergenic	CT-rich|Low_complexity|Low_complexity	-14855	NM_004373	1337	Hs.369624	NM_004373	ENSG00000111775	COX6A1	CMTRID|COX6A|COX6AL	cytochrome c oxidase subunit VIa polypeptide 1	protein-coding	0.013661	0.504087	ENSG00000111775
chr1.5773329.5773866	chr1	5773330	5773866	13.6189	Intergenic	Intergenic	149203	NR_039838	100616421		NR_039838	ENSG00000264101	MIR4689	mir-4689	microRNA 4689	ncRNA	0.05597	0.597765	ENSG00000236948
chr9.132650719.132651282	chr9	132650720	132651282	13.4297	3' UTR (NM_015033, exon 17 of 17)	3' UTR (NM_015033, exon 17 of 17)	19117	NR_106914	102466750		NR_106914	ENSG00000276124	MIR6855	hsa-mir-6855	microRNA 6855	ncRNA	0.039146	0.568384	ENSG00000187239
chr14.102062467.102062950	chr14	102062468	102062950	13.4297	Intergenic	Intergenic	35021	NM_001362	1735	Hs.49322	NM_001362	ENSG00000197406	DIO3	5DIII|D3|DIOIII|TXDI3	deiodinase, iodothyronine, type III	protein-coding	0.010373	0.598344	ENSG00000258919
chr1.182585247.182585654	chr1	182585248	182585654	13.4297	non-coding (NR_036490, exon 1 of 1)	non-coding (NR_036490, exon 1 of 1)	1176	NR_036490	284648	Hs.253475	NR_036490	ENSG00000261504	LOC284648	-	uncharacterized LOC284648	ncRNA	0.034483	0.574939	ENSG00000261504
chr11.134857419.134857706	chr11	134857420	134857706	13.4297	Intergenic	L2b|LINE|L2	551187	NR_033852	283177	Hs.504390	NR_033852		LOC283177	-	uncharacterized LOC283177	ncRNA	0.01049	0.522648	ENSG00000268936
chr1.111153325.111153847	chr1	111153326	111153847	13.2406	intron (NM_001204269, intron 1 of 4)	MIRc|SINE|MIR	-4611	NM_004974	3737	Hs.248139	NM_004974	ENSG00000177301	KCNA2	EIEE32|HBK5|HK4|HUKIV|KV1.2|MK2|NGK1|RBK2	potassium channel, voltage gated shaker related subfamily A, member 2	protein-coding	0.007678	0.503831	ENSG00000177301
chr22.50907721.50908760	chr22	50907722	50908760	13.2406	intron (NM_002972, intron 1 of 40)	intron (NM_002972, intron 1 of 40)	5259	NM_002972	6305	Hs.589924	NM_002972	ENSG00000100241	SBF1	CMT4B3|DENND7A|MTMR5	SET binding factor 1	protein-coding	0.025048	0.659288	ENSG00000100241
chr22.23922170.23923073	chr22	23922171	23923073	13.2406	promoter-TSS (NM_152855)	promoter-TSS (NM_152855)	-127	NM_020070	3543	Hs.348935	NM_020070	ENSG00000128322	IGLL1	14.1|AGM2|CD179b|IGL1|IGL5|IGLJ14.1|IGLL|IGO|IGVPB|VPREB2	immunoglobulin lambda-like polypeptide 1	protein-coding	0.017738	0.651163	ENSG00000128322
chr15.75642211.75642649	chr15	75642212	75642649	13.2406	intron (NM_024608, intron 2 of 9)	intron (NM_024608, intron 2 of 9)	2470	NR_046311	79661	Hs.512732	NM_024608	ENSG00000140398	NEIL1	FPG1|NEI1|hFPG1	nei-like DNA glycosylase 1	protein-coding	0.01373	0.561644	ENSG00000140398
chr1.107805754.107806102	chr1	107805755	107806102	13.2406	intron (NM_001312688, intron 2 of 7)	(TTCC)n|Simple_repeat|Simple_repeat	115237	NM_001113228	22854	Hs.133046	NM_014917	ENSG00000162631	NTNG1	Lmnt1	netrin G1	protein-coding	0	0.382184	ENSG00000162631
chr21.45923796.45924371	chr21	45923797	45924371	13.2406	intron (NM_144991, intron 11 of 11)	intron (NM_144991, intron 11 of 11)	-1843	NR_103707	54082	Hs.570444	NR_103707	ENSG00000235890	TSPEAR-AS1	C21orf31	TSPEAR antisense RNA 1	ncRNA	0.04007	0.676522	ENSG00000175894
chr22.28007935.28008601	chr22	28007936	28008601	13.2406	Intergenic	Intergenic	189218	NM_002430	4330	Hs.268515	NM_002430	ENSG00000169184	MN1	MGCR|MGCR1|MGCR1-PEN|dJ353E16.2	meningioma (disrupted in balanced translocation) 1	protein-coding	0.013534	0.591592	ENSG00000224027
chr10.80010067.80010363	chr10	80010068	80010363	13.2406	non-coding (NR_038985, exon 2 of 2)	non-coding (NR_038985, exon 2 of 2)	1833	NR_038985	100132987	Hs.55047	NR_038985	ENSG00000230417	LINC00856	-	long intergenic non-protein coding RNA 856	ncRNA	0.013559	0.540541	ENSG00000230417
chr20.26189021.26189158	chr20	26189022	26189158	13.1439	promoter-TSS (NR_030386)	promoter-TSS (NR_030386)	-176	NR_030386	724033		NR_030386	ENSG00000273684	MIR663A	MIR663|MIRN663|hsa-mir-663|hsa-mir-663a|mir-663a	microRNA 663a	ncRNA	0.161765	0.751825	ENSG00000227195
chr19.45817161.45817564	chr19	45817162	45817564	13.0514	intron (NM_001824, intron 4 of 7)	GA-rich|Low_complexity|Low_complexity	8872	NM_001824	1158	Hs.334347	NM_001824	ENSG00000104879	CKM	CKMM|M-CK	creatine kinase, muscle	protein-coding	0.00995	0.508685	ENSG00000104879
chr1.165840591.165840967	chr1	165840592	165840967	13.0514	intron (NM_012474, intron 1 of 6)	intron (NM_012474, intron 1 of 6)	-36379	NR_037431	100500832		NR_037431		MIR3658	-	microRNA 3658	ncRNA	0.008	0.507979	ENSG00000143179
chr6.30650260.30650805	chr6	30650261	30650805	13.0514	intron (NM_001134870, intron 2 of 3)	intron (NM_001134870, intron 2 of 3)	4560	NM_001134870	170954	Hs.101150	NM_133471	ENSG00000146112	PPP1R18	HKMT1098|KIAA1949	protein phosphatase 1, regulatory subunit 18	protein-coding	0.012868	0.614679	ENSG00000146112
chr14.102989496.102990098	chr14	102989497	102990098	13.0514	Intergenic	(GGAA)n|Simple_repeat|Simple_repeat	-13669	NM_152326	122416	Hs.432945	NM_152326	ENSG00000156381	ANKRD9	-	ankyrin repeat domain 9	protein-coding	0.019967	0.513289	ENSG00000156381
chr10.12583675.12583979	chr10	12583676	12583979	13.0514	intron (NM_020397, intron 1 of 9)	intron (NM_020397, intron 1 of 9)	-36925	NR_039700	100616151		NR_039700	ENSG00000263584	MIR4480	-	microRNA 4480	ncRNA	0.009901	0.467105	ENSG00000183049
chr6.15108527.15108766	chr6	15108528	15108766	13.0514	Intergenic	(GGAA)n|Simple_repeat|Simple_repeat	-137559	NM_004973	3720	Hs.269059	NM_004973	ENSG00000008083	JARID2	JMJ	jumonji, AT rich interactive domain 2	protein-coding	0.008403	0.435146	ENSG00000216754
chr2.225001915.225002181	chr2	225001916	225002181	13.0514	Intergenic	(TTCC)n|Simple_repeat|Simple_repeat	-98012	NM_006216	5270	Hs.38449	NM_006216	ENSG00000135919	SERPINE2	GDN|GDNPF|PI-7|PI7|PN-1|PN1|PNI	serpin peptidase inhibitor, clade E (nexin, plasminogen activator inhibitor type 1), member 2	protein-coding	0	0.428571	ENSG00000224826
chr19.7407446.7407695	chr19	7407447	7407695	13.0514	Intergenic	(GGAA)n|Simple_repeat|Simple_repeat	-52428	NM_015318	23370	Hs.465761	NM_015318	ENSG00000104880	ARHGEF18	P114-RhoGEF	Rho/Rac guanine nucleotide exchange factor 18	protein-coding	0.024194	0.449799	ENSG00000263264
chr12.93941679.93942020	chr12	93941680	93942020	12.8623	Intergenic	(TTCC)n|Simple_repeat|Simple_repeat	-21748	NM_003877	8835	Hs.485572	NM_003877	ENSG00000120833	SOCS2	CIS2|Cish2|SOCS-2|SSI-2|SSI2|STATI2	suppressor of cytokine signaling 2	protein-coding	0.002941	0.472141	ENSG00000246985
chr19.8256646.8257030	chr19	8256647	8257030	12.8623	Intergenic	(GAA)n|Simple_repeat|Simple_repeat	-17379	NM_024552	79603	Hs.515111	NM_024552	ENSG00000090661	CERS4	LASS4|Trh1	ceramide synthase 4	protein-coding	0	0.523438	ENSG00000090661
chr18.57522235.57522635	chr18	57522236	57522635	12.8623	Intergenic	T-rich|Low_complexity|Low_complexity	-44757	NM_021127	5366	Hs.96	NM_021127	ENSG00000141682	PMAIP1	APR|NOXA	phorbol-12-myristate-13-acetate-induced protein 1	protein-coding	0.005013	0.4475	ENSG00000267669
chr19.6340144.6340640	chr19	6340145	6340640	12.8623	Intergenic	Intergenic	-6752	NM_133492	125981	Hs.352609	NM_133492	ENSG00000167769	ACER1	ALKCDase1|ASAH3	alkaline ceramidase 1	protein-coding	0.016162	0.53629	ENSG00000269802
chr1.199010643.199010979	chr1	199010644	199010979	12.6731	intron (NR_126351, intron 2 of 2)	intron (NR_126351, intron 2 of 2)	-22718	NR_110525	102800316	Hs.568480	NR_110525		LINC01222	TCONS_00000112	long intergenic non-protein coding RNA 1222	ncRNA	0.008955	0.392857	ENSG00000235492
chr10.35558085.35558364	chr10	35558086	35558364	12.6731	intron (NM_181698, intron 3 of 11)	intron (NM_181698, intron 3 of 11)	22316	NM_181698	219771	Hs.14745	NM_145012	ENSG00000108100	CCNY	C10orf9|CBCP1|CCNX|CFP1	cyclin Y	protein-coding	0.007194	0.444444	ENSG00000108100
chr15.79053826.79054189	chr15	79053827	79054189	12.6731	intron (NM_014272, intron 23 of 23)	MIR3|SINE|MIR	9629	NR_036495	646938	Hs.449783	NR_036495	ENSG00000238166	LOC646938	-	TBC1 domain family, member 2B pseudogene	pseudo	0.024862	0.61708	ENSG00000136378
chr9.129748169.129748454	chr9	129748170	129748454	12.6731	intron (NM_014636, intron 4 of 18)	intron (NM_014636, intron 4 of 18)	23808	NM_001190728	9649	Hs.432842	NM_014636	ENSG00000136828	RALGPS1	RALGEF2|RALGPS1A	Ral GEF with PH domain and SH3 binding motif 1	protein-coding	0.017606	0.494737	ENSG00000136828
chr4.173943131.173943513	chr4	173943132	173943513	12.6731	intron (NM_001034845, intron 12 of 12)	(GGAA)n|Simple_repeat|Simple_repeat	-146582	NM_017423	51809	Hs.548088	NM_017423	ENSG00000109586	GALNT7	GALNAC-T7|GalNAcT7	polypeptide N-acetylgalactosaminyltransferase 7	protein-coding	0.005249	0.455497	ENSG00000174473
chr6.167620826.167621125	chr6	167620827	167621125	12.6731	Intergenic	G-rich|Low_complexity|Low_complexity	36895	NM_001145121	401285	Hs.691976	NM_001013683	ENSG00000166984	TCP10L2	bA517H2.3	t-complex 10-like 2	protein-coding	0.003356	0.551839	ENSG00000216966
chr15.70784986.70785427	chr15	70784987	70785427	12.6731	Intergenic	Intergenic	-122679	NR_126481	104548972		NR_126481	ENSG00000281264	SALRNA3	SAL-RNA3|XLOC_025918	senescence associated long non-coding RNA 3	ncRNA	0.025	0.641723	ENSG00000259473
chr16.68108697.68109031	chr16	68108698	68109031	12.4968	intron (NM_001271762, intron 12 of 15)	intron (NM_001271762, intron 12 of 15)	-10405	NM_173163	4775	Hs.436585	NM_004555	ENSG00000072736	NFATC3	NFAT4|NFATX	nuclear factor of activated T-cells, cytoplasmic, calcineurin-dependent 3	protein-coding	0.006006	0.556886	ENSG00000167264
chr18.28607327.28607563	chr18	28607328	28607563	12.484	intron (NM_024423, intron 4 of 16)	(TTCC)n|Simple_repeat|Simple_repeat	15336	NM_001941	1825	Hs.41690	NM_001941	ENSG00000134762	DSC3	CDHF3|DSC|DSC1|DSC2|DSC4|HT-CP	desmocollin 3	protein-coding	0.004255	0.385593	ENSG00000134762
chr1.156838603.156838970	chr1	156838604	156838970	12.484	intron (NM_001007792, intron 7 of 16)	MIR3|SINE|MIR	8116	NM_002529	4914	Hs.406293	NM_002529	ENSG00000198400	NTRK1	MTC|TRK|TRK1|TRKA|Trk-A|p140-TrkA	neurotrophic tyrosine kinase, receptor, type 1	protein-coding	0.02459	0.564033	ENSG00000198400
chr1.204430791.204431097	chr1	204430792	204431097	12.484	intron (NM_002646, intron 6 of 33)	intron (NM_002646, intron 6 of 33)	28530	NM_002646	5287	Hs.497487	NM_002646	ENSG00000133056	PIK3C2B	C2-PI3K	phosphatidylinositol-4-phosphate 3-kinase, catalytic subunit type 2 beta	protein-coding	0.013115	0.598039	ENSG00000133056
chr1.205257308.205257723	chr1	205257309	205257723	12.484	Intergenic	Intergenic	32187	NM_001297613	9911	Hs.6360	NM_014858	ENSG00000133069	TMCC2	HUCEP11	transmembrane and coiled-coil domain family 2	protein-coding	0.014493	0.527711	ENSG00000163545
chr7.157283330.157283611	chr7	157283331	157283611	12.484	intron (NR_110157, intron 2 of 3)	L1MB7|LINE|L1	24546	NR_110157	101927914	Hs.623826	NR_110157	ENSG00000234210	LOC101927914	-	uncharacterized LOC101927914	ncRNA	0.007143	0.427046	ENSG00000234210
chr2.8535702.8536107	chr2	8535703	8536107	12.484	Intergenic	(GGAA)n|Simple_repeat|Simple_repeat	-67356	NR_034135	339789	Hs.565619	NM_207358	ENSG00000236790	LINC00299	C2orf46|NCRNA00299	long intergenic non-protein coding RNA 299	ncRNA	0.002475	0.474074	ENSG00000236790
chr8.142046160.142046494	chr8	142046161	142046494	12.484	Intergenic	Intergenic	-34915	NM_001199649	5747	Hs.395482	NM_005607	ENSG00000169398	PTK2	FADK|FAK|FAK1|FRNK|PPP1R71|p125FAK|pp125FAK	protein tyrosine kinase 2	protein-coding	0.045045	0.586826	ENSG00000253266
chr11.84039166.84039457	chr11	84039167	84039457	12.2948	intron (NM_001142699, intron 7 of 27)	GA-rich|Low_complexity|Low_complexity	-10930	NM_001206769	1740	Hs.367656	NM_001364	ENSG00000150672	DLG2	PPP1R58|PSD-93|PSD93|chapsyn-110	discs, large homolog 2 (Drosophila)	protein-coding	0	0.388316	ENSG00000150672
chr11.61711544.61711803	chr11	61711545	61711803	12.2948	Intergenic	(TTCC)n|Simple_repeat|Simple_repeat	-5682	NM_001300787	7439	Hs.524910	NM_004183	ENSG00000167995	BEST1	ARB|BEST|BMD|RP50|TU15B|VMD2	bestrophin 1	protein-coding	0.003876	0.486486	ENSG00000167995
chr8.102149345.102149744	chr8	102149346	102149744	12.2948	Intergenic	Intergenic	68415	NM_001267708	51123	Hs.374485	NM_016096	ENSG00000120963	ZNF706	HSPC038|PNAS-106|PNAS-113	zinc finger protein 706	protein-coding	0.027638	0.533835	ENSG00000202360
chr3.87597469.87597715	chr3	87597470	87597715	12.2948	Intergenic	(GGAA)n|Simple_repeat|Simple_repeat	-271855	NM_001122757	5449	Hs.591654	NM_000306	ENSG00000064835	POU1F1	CPHD1|GHF-1|PIT1|POU1F1a|Pit-1	POU class 1 homeobox 1	protein-coding	0.012245	0.443089	ENSG00000240902
chrX.153122975.153123227	chrX	153122976	153123227	12.2948	Intergenic	L1MC4|LINE|L1	18298	NM_024003	3897	Hs.522818	NM_000425	ENSG00000198910	L1CAM	CAML1|CD171|HSAS|HSAS1|MASA|MIC5|N-CAM-L1|N-CAML1|NCAM-L1|S10|SPG1	L1 cell adhesion molecule	protein-coding	0.003984	0.472222	NA
chr14.88237589.88237807	chr14	88237590	88237807	12.216	Intergenic	Intergenic	221917	NM_001201401	2581	Hs.513439	NM_000153	ENSG00000054983	GALC	-	galactosylceramidase	protein-coding	0.036866	0.623853	ENSG00000258807
chr16.54508993.54509343	chr16	54508994	54509343	12.1057	Intergenic	(GGAA)n|Simple_repeat|Simple_repeat	-188790	NM_024336	79191	Hs.499205	NM_024336	ENSG00000177508	IRX3	IRX-1|IRXB1	iroquois homeobox 3	protein-coding	0.011461	0.431429	ENSG00000264079
chr4.2813720.2814174	chr4	2813721	2814174	12.1057	promoter-TSS (NM_001145855)	promoter-TSS (NM_001145855)	1	NM_001145855	6452	Hs.167679	NM_003023	ENSG00000087266	SH3BP2	3BP-2|3BP2|CRBM|CRPM|RES4-23	SH3-domain binding protein 2	protein-coding	0.033113	0.667401	ENSG00000087266
chr4.2836886.2837228	chr4	2836887	2837228	12.1057	3' UTR (NM_003023, exon 13 of 13)	3' UTR (NM_003023, exon 13 of 13)	-8527	NM_001119	118	Hs.183706	NM_001119	ENSG00000087274	ADD1	ADDA	adducin 1 (alpha)	protein-coding	0.014663	0.605263	ENSG00000087266
chr12.117500932.117501783	chr12	117500933	117501783	12.1057	intron (NR_031766, intron 2 of 7)	intron (NR_031766, intron 2 of 7)	35893	NM_001168325	54997	Hs.525709	NM_017899	ENSG00000088992	TESC	CHP3|TSC	tescalcin	protein-coding	0.018824	0.569918	ENSG00000088992
chr12.89806484.89806771	chr12	89806485	89806771	12.1057	Intergenic	(TTCC)n|Simple_repeat|Simple_repeat	-59992	NM_022652	1848	Hs.298654	NM_001946		DUSP6	HH19|MKP3|PYST1	dual specificity phosphatase 6	protein-coding	0.013986	0.498258	ENSG00000139323
chr1.24648237.24648640	chr1	24648238	24648640	12.1057	intron (NM_001195010, intron 1 of 15)	CpG	-1091	NM_021180	57822	Hs.657920	NM_021180	ENSG00000158055	GRHL3	SOM|TFCP2L4|VWS2	grainyhead-like transcription factor 3	protein-coding	0.097015	0.71464	ENSG00000158055
chr1.4067639.4068073	chr1	4067640	4068073	12.1057	Intergenic	GA-rich|Low_complexity|Low_complexity	67184	NR_040065	728716	Hs.668359	NR_040065		LINC01346	-	long intergenic non-protein coding RNA 1346	ncRNA	0.002309	0.43318	ENSG00000233304
chr18.24290473.24290790	chr18	24290474	24290790	12.1057	Intergenic	Intergenic	-7030	NR_024259	728606	Hs.170599	NR_024259	ENSG00000265369	PCAT18	LINC01092	prostate cancer associated transcript 18 (non-protein coding)	ncRNA	0.009494	0.425868	ENSG00000260372
chr2.182321379.182321699	chr2	182321380	182321699	11.9165	promoter-TSS (NM_000885)	promoter-TSS (NM_000885)	-80	NM_000885	3676	Hs.72981	NM_000885		ITGA4	CD49D|IA4	integrin alpha 4	protein-coding	0.028213	0.515625	ENSG00000115232
chr16.50315891.50316232	chr16	50315892	50316232	11.9165	intron (NM_001286057, intron 1 of 18)	intron (NM_001286057, intron 1 of 18)	-5761	NM_001114	113	Hs.513578	NM_001114	ENSG00000121281	ADCY7	AC7	adenylate cyclase 7	protein-coding	0.023529	0.627566	ENSG00000121281
chr6.67958100.67958504	chr6	67958101	67958504	11.9165	Intergenic	AluJb|SINE|Alu	-806941	NR_125869	102723883	Hs.566528	NR_125869	ENSG00000223504	LOC102723883	-	uncharacterized LOC102723883	ncRNA	0.012407	0.450495	ENSG00000212229
chr10.21712234.21712660	chr10	21712235	21712660	11.9165	Intergenic	(GGAA)n|Simple_repeat|Simple_repeat	73123	NR_031736	100302129		NR_031736	ENSG00000222071	MIR1915	MIRN1915|hsa-mir-1915	microRNA 1915	ncRNA	0.004706	0.492958	ENSG00000231553
chr3.147724385.147724830	chr3	147724386	147724830	11.9165	Intergenic	MLT1F1|LTR|ERVL-MaLR	585494	NR_121655	440982	Hs.535724	NR_121655		LOC440982	-	uncharacterized LOC440982	ncRNA	0.002252	0.474157	ENSG00000239922
chr14.23025137.23025597	chr14	23025138	23025597	11.9165	Intergenic	Intergenic	32776	NM_001344	1603	Hs.82890	NM_001344	ENSG00000129562	DAD1	OST2	defender against cell death 1	protein-coding	0.03268	0.584783	ENSG00000259003
chr6.86238873.86239190	chr6	86238874	86239190	11.7274	intron (NM_153816, intron 19 of 28)	GA-rich|Low_complexity|Low_complexity	64842	NM_153816	57231	Hs.485871	NM_020468	ENSG00000135317	SNX14	RGS-PX2|SCAR20	sorting nexin 14	protein-coding	0.009494	0.44795	ENSG00000135317
chr16.53131171.53131520	chr16	53131172	53131520	11.7274	intron (NM_025134, intron 1 of 38)	FRAM|SINE|Alu	42401	NM_025134	80205	Hs.59159	NM_015287	ENSG00000177200	CHD9	AD013|CHD-9|CReMM|KISH2|PRIC320	chromodomain helicase DNA binding protein 9	protein-coding	0.011494	0.484241	ENSG00000177200
chr10.111701980.111702314	chr10	111701981	111702314	11.7274	Intergenic	(GGAA)n|Simple_repeat|Simple_repeat	-18836	NM_020383	7511	Hs.390623	NM_020383	ENSG00000108039	XPNPEP1	APP1|SAMP|XPNPEP|XPNPEPL|XPNPEPL1	X-prolyl aminopeptidase (aminopeptidase P) 1, soluble	protein-coding	0.003003	0.464072	ENSG00000203876
chr3.150548559.150548994	chr3	150548560	150548994	11.7274	Intergenic	(TTCC)n|Simple_repeat|Simple_repeat	-67514	NM_005067	6478	Hs.477959	NM_005067	ENSG00000181788	SIAH2	hSiah2	siah E3 ubiquitin protein ligase 2	protein-coding	0.016129	0.544828	ENSG00000239265
chr16.51465501.51465994	chr16	51465502	51465994	11.7274	Intergenic	Intergenic	-280565	NM_002968	6299	Hs.135787	NM_002968	ENSG00000103449	SALL1	HEL-S-89|HSAL1|Sal-1|TBS|ZNF794	spalt-like transcription factor 1	protein-coding	0.018293	0.456389	ENSG00000260850
chr17.62070147.62070462	chr17	62070148	62070462	11.7274	Intergenic	(GGAA)n|Simple_repeat|Simple_repeat	-5406	NM_001191031	92340	Hs.708161	NM_001164257	ENSG00000224383	PRR29	C17orf72	proline rich 29	protein-coding	0.006369	0.52381	ENSG00000264954
chr7.73132334.73132642	chr7	73132335	73132642	11.5382	intron (NM_004603, intron 1 of 9)	intron (NM_004603, intron 1 of 9)	1529	NM_001165903	6804	Hs.647024	NM_004603	ENSG00000106089	STX1A	HPC-1|P35-1|STX1|SYN1A	syntaxin 1A (brain)	protein-coding	0.029316	0.568182	ENSG00000106089
chr18.20994167.20994434	chr18	20994168	20994434	11.5382	intron (NM_032933, intron 3 of 14)	(GGAA)n|Simple_repeat|Simple_repeat	23624	NM_032933	85019	Hs.137562	NM_032933	ENSG00000134490	TMEM241	C18orf45|hVVT	transmembrane protein 241	protein-coding	0.007519	0.520599	ENSG00000134490
chr4.3304186.3304537	chr4	3304187	3304537	11.5382	Intergenic	Intergenic	-11512	NM_198229	6002	Hs.527061	NM_002926	ENSG00000159788	RGS12	-	regulator of G-protein signaling 12	protein-coding	0.022857	0.62963	ENSG00000159788
chr16.27967139.27967362	chr16	27967140	27967362	11.5382	intron (NM_001109763, intron 2 of 6)	(GGAA)n|Simple_repeat|Simple_repeat	-67773	NM_144675	146395	Hs.91910	NM_144675	ENSG00000169181	GSG1L	PRO19651	GSG1-like	protein-coding	0	0.452915	ENSG00000169181
chr1.11048004.11048308	chr1	11048005	11048308	11.5382	Intergenic	(GGAA)n|Simple_repeat|Simple_repeat	-6062	NM_001170754	148345	Hs.127026	NM_173507	ENSG00000175262	C1orf127	-	chromosome 1 open reading frame 127	protein-coding	0.0033	0.470395	ENSG00000215785
chr5.124187059.124187480	chr5	124187060	124187480	11.5382	Intergenic	(TTCC)n|Simple_repeat|Simple_repeat	-106465	NM_020747	57507	Hs.266616	NM_020747	ENSG00000168916	ZNF608	NY-REN-36	zinc finger protein 608	protein-coding	0.014286	0.503563	ENSG00000249261
chr7.75405620.75406203	chr7	75405621	75406203	11.3491	intron (NM_006072, intron 1 of 3)	(GGAA)n|Simple_repeat|Simple_repeat	13152	NM_006072	10344	Hs.131342	NM_006072	ENSG00000006606	CCL26	IMAC|MIP-4a|MIP-4alpha|SCYA26|TSC-1	chemokine (C-C motif) ligand 26	protein-coding	0.012027	0.464837	ENSG00000006606
chr1.112137003.112137276	chr1	112137004	112137276	11.3491	Intergenic	GA-rich|Low_complexity|Low_complexity	13800	NR_034126	100129269	Hs.689728	NR_034126		LINC01160	-	long intergenic non-protein coding RNA 1160	ncRNA	0.014706	0.509158	ENSG00000116473
chr2.109448036.109448351	chr2	109448037	109448351	11.3491	intron (NR_130121, intron 10 of 13)	(TTCC)n|Simple_repeat|Simple_repeat	44988	NM_001303106	165055	Hs.731709	NM_144978	ENSG00000163006	CCDC138	-	coiled-coil domain containing 138	protein-coding	0.019108	0.501587	ENSG00000163006
chr3.193615787.193616102	chr3	193615788	193616102	11.3491	Intergenic	(GGAA)n|Simple_repeat|Simple_repeat	96082	NR_027764	100128023	Hs.730112	NR_027764		DPPA2P3	-	developmental pluripotency associated 2 pseudogene 3	pseudo	0.022293	0.457143	ENSG00000229155
chr14.69151568.69151788	chr14	69151569	69151788	11.3491	Intergenic	(TTCC)n|Simple_repeat|Simple_repeat	108953	NM_004926	677	Hs.85155	NM_004926	ENSG00000185650	ZFP36L1	BRF1|Berg36|ERF-1|ERF1|RNF162B|TIS11B|cMG1	ZFP36 ring finger protein-like 1	protein-coding	0.004566	0.486364	ENSG00000258623
chr17.79333033.79333370	chr17	79333034	79333370	11.3491	Intergenic	L1MD1|LINE|L1	25958	NM_001272086	100130370	Hs.646594	NM_001272086		LOC100130370	-	uncharacterized LOC100130370	protein-coding	0.020833	0.545994	ENSG00000263154
chr19.10870094.10870705	chr19	10870095	10870705	11.1599	intron (NM_001005360, intron 1 of 20)	intron (NM_001005360, intron 1 of 20)	-20530	NR_039903	100616425		NR_039903	ENSG00000265879	MIR4748	mir-4748	microRNA 4748	ncRNA	0.022951	0.559738	ENSG00000079805
chr19.54527395.54527666	chr19	54527396	54527666	11.1599	Intergenic	(TTCC)n|Simple_repeat|Simple_repeat	31989	NM_145814	59285	Hs.631560	NM_031897	ENSG00000130433	CACNG6	-	calcium channel, voltage-dependent, gamma subunit 6	protein-coding	0.022222	0.512915	ENSG00000130433
chr7.4938492.4938756	chr7	4938493	4938756	11.1599	intron (NR_072989, intron 8 of 8)	(GGAA)n|Simple_repeat|Simple_repeat	-15289	NM_018059	55698	Hs.667336	NM_018059	ENSG00000157927	RADIL	RASIP2	Ras association and DIL domains	protein-coding	0.003802	0.507576	ENSG00000136297
chr3.30932427.30932737	chr3	30932428	30932737	11.1599	intron (NM_207359, intron 1 of 14)	intron (NM_207359, intron 1 of 14)	3571	NM_207359	339896	Hs.657052	NM_207359	ENSG00000144644	GADL1	ADC|CSADC|HuADC|HuCSADC	glutamate decarboxylase like 1	protein-coding	0.003236	0.464516	ENSG00000144644
chr11.14211932.14212194	chr11	14211933	14212194	11.1599	intron (NM_006108, intron 6 of 15)	HAL1-3A_ME|LINE|L1	167968	NM_001177315	22800	Hs.502004	NM_012250	ENSG00000133818	RRAS2	TC21	related RAS viral (r-ras) oncogene homolog 2	protein-coding	0	0.435115	ENSG00000152268
chr4.2414811.2415155	chr4	2414812	2415155	11.1599	intron (NM_020972, intron 1 of 12)	intron (NM_020972, intron 1 of 12)	5387	NM_001172658	57732	Hs.292056	NM_020972	ENSG00000159733	ZFYVE28	LST2|LYST2	zinc finger, FYVE domain containing 28	protein-coding	0.029155	0.587209	ENSG00000159733
chr9.92925186.92925612	chr9	92925187	92925612	11.1599	Intergenic	Intergenic	-121618	NR_038882	286370	Hs.407589	NR_038882	ENSG00000227555	MIR4290HG	-	MIR4290 host gene	ncRNA	0.009412	0.504695	ENSG00000185074
chr21.45579521.45580079	chr21	45579522	45580079	11.1599	Intergenic	Intergenic	26306	NM_004649	8209	Hs.413482	NM_004649	ENSG00000160221	C21orf33	ES1|GT335|HES1|KNPH|KNPI	chromosome 21 open reading frame 33	protein-coding	0.035907	0.668459	ENSG00000225331
chr9.90937854.90938127	chr9	90937855	90938127	11.1599	Intergenic	Intergenic	-65306	NM_006717	10927	Hs.146804	NM_006717	ENSG00000106723	SPIN1	SPIN	spindlin 1	protein-coding	0.011029	0.505495	ENSG00000226327
chr6.130986417.130986691	chr6	130986418	130986691	11.1599	Intergenic	(GGAA)n|Simple_repeat|Simple_repeat	-161991	NM_001195597	100507203	Hs.388715	NM_001195597	ENSG00000256162	SMLR1	-	small leucine-rich protein 1	protein-coding	0.010989	0.408759	ENSG00000229923
chr14.104701688.104702137	chr14	104701689	104702137	11.1599	Intergenic	Intergenic	96853	NM_015656	26153	Hs.134970	NM_015656	ENSG00000066735	KIF26A	-	kinesin family member 26A	protein-coding	0.004464	0.532294	ENSG00000258913
chr11.44590209.44591048	chr11	44590210	44591048	10.9708	intron (NM_001024844, intron 1 of 8)	intron (NM_001024844, intron 1 of 8)	3488	NM_001024844	3732	Hs.527778	NM_002231	ENSG00000085117	CD82	4F9|C33|GR15|IA4|KAI1|R2|SAR2|ST6|TSPAN27	CD82 molecule	protein-coding	0.0179	0.589988	ENSG00000085117
chr18.19305614.19305853	chr18	19305615	19305853	10.9708	Intergenic	(GGAA)n|Simple_repeat|Simple_repeat	-15556	NM_020774	57534	Hs.140903	NM_020774	ENSG00000101752	MIB1	DIP-1|DIP1|LVNC7|MIB|ZZANK2|ZZZ6	mindbomb E3 ubiquitin protein ligase 1	protein-coding	0.004202	0.39749	ENSG00000101752
chr12.12868563.12868861	chr12	12868564	12868861	10.9708	Intergenic	MIR3|SINE|MIR	-1492	NM_004064	1027	Hs.238990	NM_004064	ENSG00000111276	CDKN1B	CDKN4|KIP1|MEN1B|MEN4|P27KIP1	cyclin-dependent kinase inhibitor 1B (p27, Kip1)	protein-coding	0.020202	0.483221	ENSG00000111276
chr7.156715915.156716159	chr7	156715916	156716159	10.9708	Intergenic	LTR62|LTR|ERVL	-26380	NM_138400	64434	Hs.15825	NM_138400	ENSG00000146909	NOM1	C7orf3|PPP1R113|SGD1	nucleolar protein with MIF4G domain 1	protein-coding	0.049383	0.565574	ENSG00000230033
chr10.2711801.2712104	chr10	2711802	2712104	10.9708	Intergenic	GA-rich|Low_complexity|Low_complexity	-354685	NR_038884	399708	Hs.521270	NR_038884		LINC00701	-	long intergenic non-protein coding RNA 701	ncRNA	0.003311	0.40264	ENSG00000235281
chr7.73446114.73446404	chr7	73446115	73446404	10.7816	intron (NM_001278916, intron 1 of 28)	L3|LINE|CR1	4140	NM_001278915	2006	Hs.647061	NM_000501	ENSG00000049540	ELN	SVAS|WBS|WS	elastin	protein-coding	0.00346	0.486207	ENSG00000049540
chr20.24635152.24635449	chr20	24635153	24635449	10.7816	intron (NM_024893, intron 3 of 3)	GA-rich|Low_complexity|Low_complexity	185466	NM_024893	79953	Hs.124638	NM_024893	ENSG00000101463	SYNDIG1	C20orf39|DSPC2|IFITMD5|TMEM90B	synapse differentiation inducing 1	protein-coding	0	0.484848	ENSG00000101463
chr6.13390912.13391254	chr6	13390913	13391254	10.7816	intron (NM_018988, intron 1 of 1)	MIRb|SINE|MIR	17286	NM_001242630	54438	Hs.484686	NM_018988	ENSG00000145990	GFOD1	ADG-90|C6orf114	glucose-fructose oxidoreductase domain containing 1	protein-coding	0.008798	0.464912	ENSG00000145990
chr7.28037546.28037823	chr7	28037547	28037823	10.7816	intron (NM_175061, intron 1 of 4)	GA-rich|Low_complexity|Low_complexity	-182391	NR_034097	100128081	Hs.434307	NR_034097		JAZF1-AS1	-	JAZF1 antisense RNA 1	ncRNA	0.007246	0.505415	ENSG00000153814
chr19.49973333.49973762	chr19	49973334	49973762	10.7816	intron (NM_153329, intron 16 of 16)	intron (NM_153329, intron 16 of 16)	-3918	NM_001459	2323	Hs.428	NM_001459	ENSG00000090554	FLT3LG	FL|FLT3L	fms-related tyrosine kinase 3 ligand	protein-coding	0.035047	0.615385	ENSG00000161618
chr9.90757259.90757471	chr9	90757260	90757471	10.7816	Intergenic	CT-rich|Low_complexity|Low_complexity	-7465	NM_001166137	645961	Hs.580879	NM_001166137		SPATA31C2	FAM75C2	SPATA31 subfamily C, member 2	protein-coding	0.014218	0.481132	ENSG00000177910
chr22.29563265.29563872	chr22	29563266	29563872	10.7816	3' UTR (NM_032045, exon 10 of 10)	3' UTR (NM_032045, exon 10 of 10)	-38332	NM_133455	129080	Hs.289106	NM_133455	ENSG00000186998	EMID1	EMI5|EMU1	EMI domain containing 1	protein-coding	0.028053	0.5486	ENSG00000183762
chr1.36871999.36872474	chr1	36872000	36872474	10.7816	Intergenic	(TTCC)n|Simple_repeat|Simple_repeat	-8677	NM_032881	84967	Hs.603131	NM_032881	ENSG00000181817	LSM10	MST074|MSTP074	LSM10, U7 small nuclear RNA associated	protein-coding	0.004219	0.505263	ENSG00000222821
chr9.90812028.90812307	chr9	90812029	90812307	10.7816	Intergenic	Intergenic	-62268	NM_001166137	645961	Hs.580879	NM_001166137		SPATA31C2	FAM75C2	SPATA31 subfamily C, member 2	protein-coding	0.007194	0.476703	ENSG00000229288
chr6.167489492.167489780	chr6	167489493	167489780	10.7816	Intergenic	CT-rich|Low_complexity|Low_complexity	-35659	NM_004367	1235	Hs.46468	NM_004367	ENSG00000112486	CCR6	BN-1|C-C CKR-6|CC-CKR-6|CCR-6|CD196|CKR-L3|CKRL3|CMKBR6|DCR2|DRY6|GPR29|GPRCY4|STRL22	chemokine (C-C motif) receptor 6	protein-coding	0	0.493056	ENSG00000272980
chrX.68513725.68514319	chrX	68513726	68514319	10.7816	Intergenic	Intergenic	114622	NR_103715	100996279		NR_103715	ENSG00000215162	LINC00269	CXorf62|NCRNA00269	long intergenic non-protein coding RNA 269	ncRNA	0.006745	0.550505	NA
chr6.119558584.119558679	chr6	119558585	119558679	10.6089	intron (NM_005907, intron 6 of 12)	intron (NM_005907, intron 6 of 12)	-88274	NM_001100411	79632	Hs.443789	NM_024581	ENSG00000111879	FAM184A	C6orf60	family with sequence similarity 184, member A	protein-coding	0.042553	0.473684	ENSG00000111885
chr22.36145915.36146175	chr22	36145916	36146175	10.5925	intron (NM_014309, intron 9 of 11)	intron (NM_014309, intron 9 of 11)	32126	NM_030642	80831	Hs.326561	NM_030642	ENSG00000128313	APOL5	APOL-V|APOLV	apolipoprotein L, 5	protein-coding	0.030888	0.488462	ENSG00000100320
chr1.165362292.165362552	chr1	165362293	165362552	10.5925	Intergenic	Intergenic	31799	NM_001256571	6258	Hs.26550	NM_006917	ENSG00000143171	RXRG	NR2B3|RXRC	retinoid X receptor gamma	protein-coding	0.030888	0.607692	ENSG00000143171
chr1.24195594.24195944	chr1	24195595	24195944	10.5925	promoter-TSS (NM_000147)	promoter-TSS (NM_000147)	-910	NM_000147	2517	Hs.370858	NM_000147	ENSG00000179163	FUCA1	FUCA	fucosidase, alpha-L- 1, tissue	protein-coding	0.022923	0.522857	ENSG00000179163
chr16.25811214.25811488	chr16	25811215	25811488	10.5925	intron (NM_006040, intron 1 of 1)	intron (NM_006040, intron 1 of 1)	108004	NM_006040	9951	Hs.655275	NM_006040	ENSG00000182601	HS3ST4	3-OST-4|30ST4|3OST4|h3-OST-4	heparan sulfate (glucosamine) 3-O-sulfotransferase 4	protein-coding	0.003663	0.49635	ENSG00000182601
chr22.50117745.50118043	chr22	50117746	50118043	10.5925	Intergenic	MLT1C|LTR|ERVL-MaLR	-66704	NR_110523	348645	Hs.133159	NM_198851	ENSG00000188511	C22orf34	-	chromosome 22 open reading frame 34	protein-coding	0.053872	0.61745	ENSG00000226954
chr10.79897257.79897550	chr10	79897258	79897550	10.5925	Intergenic	(TTCC)n|Simple_repeat|Simple_repeat	103886	NM_033022	6229	Hs.280130	NM_001026	ENSG00000138326	RPS24	DBA3|S24	ribosomal protein S24	protein-coding	0.006849	0.477816	ENSG00000231957
chr9.112888206.112888617	chr9	112888207	112888617	10.5925	intron (NM_001136562, intron 1 of 3)	intron (NM_001136562, intron 1 of 3)	631	NM_001136562	11217	Hs.591908	NM_001004065	ENSG00000241978	AKAP2	AKAP-2|AKAPKL|PRKA2	A kinase (PRKA) anchor protein 2	protein-coding	0.012195	0.49635	ENSG00000241978
chr4.140140678.140141102	chr4	140140679	140141102	10.5925	Intergenic	(GGAA)n|Simple_repeat|Simple_repeat	60602	NM_032623	84709	Hs.710036	NM_032623	ENSG00000137463	MGARP	C4orf49|CESP-1|HUMMR|OSAP	mitochondria localized glutamic acid rich protein	protein-coding	0.004728	0.497642	ENSG00000252362
chr12.131238983.131239536	chr12	131238984	131239536	10.4033	Intergenic	GA-rich|Low_complexity|Low_complexity	84559	NM_194356	2054	Hs.437585	NM_001980	ENSG00000111450	STX2	EPIM|EPM|STX2A|STX2B|STX2C	syntaxin 2	protein-coding	0	0.520796	ENSG00000111450
chr19.46846514.46846882	chr19	46846515	46846882	10.4033	TTS (NM_152795)	TTS (NM_152795)	-3553	NM_006247	5536	Hs.654604	NM_006247	ENSG00000011485	PPP5C	PP5|PPP5|PPT	protein phosphatase 5, catalytic subunit	protein-coding	0.00545	0.516304	ENSG00000124440
chr19.10664553.10665041	chr19	10664554	10665041	10.4033	TTS (NM_001281504)	TTS (NM_001281504)	1999	NR_031603	100302226		NR_031603	ENSG00000221410	MIR1238	MIRN1238|hsa-mir-1238	microRNA 1238	ncRNA	0.026694	0.629098	ENSG00000129347
chr12.123025745.123026002	chr12	123025746	123026002	10.4033	intron (NM_014708, intron 5 of 63)	(TTCC)n|Simple_repeat|Simple_repeat	14065	NM_014708	9735	Hs.300559	NM_014708	ENSG00000184445	KNTC1	ROD	kinetochore associated 1	protein-coding	0.011719	0.466926	ENSG00000184445
chr6.81582451.81582662	chr6	81582452	81582662	10.4033	Intergenic	(TTCC)n|Simple_repeat|Simple_repeat	766213	NM_183050	594	Hs.654441	NM_000056	ENSG00000083123	BCKDHB	E1B|dJ279A18.1	branched chain keto acid dehydrogenase E1, beta polypeptide	protein-coding	0	0.398104	ENSG00000216352
chr4.185305475.185305874	chr4	185305476	185305874	10.4033	Intergenic	Intergenic	-2215	NR_125933	102723766	Hs.432281	NR_125933	ENSG00000249096	LOC102723766	-	uncharacterized LOC102723766	ncRNA	0.020101	0.546366	ENSG00000249096
chr5.98023060.98023294	chr5	98023061	98023294	10.4033	Intergenic	(GGAA)n|Simple_repeat|Simple_repeat	-81822	NM_001012761	285704	Hs.526902	NM_173670	ENSG00000174136	RGMB	DRAGON	repulsive guidance molecule family member b	protein-coding	0.004292	0.401709	ENSG00000251553
chr3.151297570.151297864	chr3	151297571	151297864	10.4033	Intergenic	L1MCc|LINE|L1	-13934	NR_049818	100847036		NR_049818	ENSG00000264330	MIR5186	-	microRNA 5186	ncRNA	0.006826	0.411565	ENSG00000264330
chr19.48244989.48245642	chr19	48244990	48245642	10.2142	3' UTR (NM_014601, exon 6 of 6)	3' UTR (NM_014601, exon 6 of 6)	-3477	NM_015710	29997	Hs.421907	NM_015710	ENSG00000105373	GLTSCR2	PICT-1|PICT1	glioma tumor suppressor candidate region gene 2	protein-coding	0.013804	0.535988	ENSG00000024422
chr10.129861249.129861719	chr10	129861250	129861719	10.2142	intron (NM_006504, intron 10 of 20)	intron (NM_006504, intron 10 of 20)	15671	NM_130435	5791	Hs.127022	NM_006504	ENSG00000132334	PTPRE	HPTPE|PTPE|R-PTP-EPSILON	protein tyrosine phosphatase, receptor type, E	protein-coding	0.023454	0.510638	ENSG00000132334
chr14.80265979.80266202	chr14	80265980	80266202	10.2142	intron (NM_138970, intron 4 of 5)	L2c|LINE|L2	-411671	NR_038355	100628307	Hs.623865	NR_038355	ENSG00000258766	DIO2-AS1	-	DIO2 antisense RNA 1	ncRNA	0.009009	0.484305	ENSG00000021645
chr3.1374126.1374326	chr3	1374127	1374326	10.2142	intron (NM_001289081, intron 10 of 21)	GA-rich|Low_complexity|Low_complexity	239884	NM_001289081	27255	Hs.387300	NM_014461	ENSG00000134115	CNTN6	NB3	contactin 6	protein-coding	0.005025	0.43	ENSG00000134115
chr6.5632648.5633000	chr6	5632649	5633000	10.2142	intron (NM_006567, intron 6 of 6)	CT-rich|Low_complexity|Low_complexity	62681	NR_110842	101927950	Hs.571136	NR_110842	ENSG00000270174	LOC101927950	-	uncharacterized LOC101927950	ncRNA	0.017094	0.460227	ENSG00000145982
chr6.30655134.30655426	chr6	30655135	30655426	10.2142	promoter-TSS (NM_001134870)	promoter-TSS (NM_001134870)	-187	NM_001134870	170954	Hs.101150	NM_133471	ENSG00000146112	PPP1R18	HKMT1098|KIAA1949	protein phosphatase 1, regulatory subunit 18	protein-coding	0.072165	0.69863	ENSG00000146112
chr1.245745138.245745409	chr1	245745139	245745409	10.2142	intron (NM_018012, intron 5 of 14)	intron (NM_018012, intron 5 of 14)	426987	NM_018012	55083	Hs.143134	NM_018012	ENSG00000162849	KIF26B	-	kinesin family member 26B	protein-coding	0.003704	0.479705	ENSG00000162849
chr16.31273480.31273817	chr16	31273481	31273817	10.2142	intron (NM_000632, intron 2 of 29)	(TTCC)n|Simple_repeat|Simple_repeat	2361	NM_001145808	3684	Hs.172631	NM_000632	ENSG00000169896	ITGAM	CD11B|CR3A|MAC-1|MAC1A|MO1A|SLEB6	integrin, alpha M (complement component 3 receptor 3 subunit)	protein-coding	0.002976	0.47181	ENSG00000169896
chr1.162361869.162362140	chr1	162361870	162362140	10.2142	Intergenic	(GGAA)n|Simple_repeat|Simple_repeat	10485	NM_001085375	400793	Hs.447011	NM_001085375	ENSG00000239887	C1orf226	-	chromosome 1 open reading frame 226	protein-coding	0	0.416974	ENSG00000198574
chr19.11495245.11495559	chr19	11495246	11495559	10.2142	promoter-TSS (NR_033663)	promoter-TSS (NR_033663)	-384	NR_033663	2057	Hs.631624	NM_000121	ENSG00000187266	EPOR	EPO-R	erythropoietin receptor	protein-coding	0.00639	0.484076	ENSG00000205517
chr6.140368583.140368789	chr6	140368584	140368789	10.2142	intron (NR_121623, intron 1 of 1)	(TTCC)n|Simple_repeat|Simple_repeat	-56288	NR_121624	103352541	Hs.582647	NR_121624		LOC103352541	-	uncharacterized LOC103352541	ncRNA	0.004878	0.427184	ENSG00000236013
chr16.81762022.81762340	chr16	81762023	81762340	10.2142	Intergenic	CT-rich|Low_complexity|Low_complexity	-50682	NM_002661	5336	Hs.372303	NM_002661	ENSG00000197943	PLCG2	APLAID|FCAS3|PLC-IV|PLC-gamma-2	phospholipase C, gamma 2 (phosphatidylinositol-specific)	protein-coding	0.015773	0.525157	ENSG00000261218
chr19.55517390.55517632	chr19	55517391	55517632	10.2142	Intergenic	Intergenic	32121	NM_016363	51206	Hs.661752	NM_016363	ENSG00000088053	GP6	BDPLT11|GPIV|GPVI	glycoprotein VI (platelet)	protein-coding	0.020747	0.454545	ENSG00000267265
chr1.18993727.18994110	chr1	18993728	18994110	10.025	intron (NM_002584, intron 4 of 7)	(GGAA)n|Simple_repeat|Simple_repeat	36419	NM_002584	5081	Hs.113253	NM_002584	ENSG00000009709	PAX7	HUP1|PAX7B|RMS2	paired box 7	protein-coding	0.018325	0.480418	ENSG00000009709
chr6.122998860.122999189	chr6	122998861	122999189	10.025	intron (NM_001270393, intron 6 of 7)	(TTCC)n|Simple_repeat|Simple_repeat	25151	NM_001270395	5570	Hs.741340	NM_032471	ENSG00000135549	PKIB	PRKACN2	protein kinase (cAMP-dependent, catalytic) inhibitor beta	protein-coding	0.015244	0.480243	ENSG00000135549
chr8.145900758.145901457	chr8	145900759	145901457	10.025	intron (NM_001308208, intron 1 of 10)	LTR12D|LTR|ERV1	10089	NM_001308208	80728	Hs.148988	NM_025251	ENSG00000147799	ARHGAP39	CrGAP|Vilse	Rho GTPase activating protein 39	protein-coding	0.047278	0.536481	ENSG00000147799
chr4.3304638.3304967	chr4	3304639	3304967	10.025	Intergenic	Intergenic	-11071	NM_198229	6002	Hs.527061	NM_002926	ENSG00000159788	RGS12	-	regulator of G-protein signaling 12	protein-coding	0.02439	0.583587	ENSG00000159788
chr1.31341890.31342223	chr1	31341891	31342223	10.025	TTS (NM_014654)	TTS (NM_014654)	39423	NM_014654	9672	Hs.158287	NM_014654		SDC3	SDCN|SYND3	syndecan 3	protein-coding	0.021084	0.537538	ENSG00000162512
chr1.24517474.24518038	chr1	24517475	24518038	10.025	Intergenic	L2c|LINE|L2	-3991	NM_173064	163702	Hs.221375	NM_170743	ENSG00000185436	IFNLR1	CRF2/12|IFNLR|IL-28R1|IL28RA|LICR2	interferon, lambda receptor 1	protein-coding	0.007105	0.485816	ENSG00000185436
chr1.197603996.197604249	chr1	197603997	197604249	10.025	intron (NR_125340, intron 9 of 19)	AluJb|SINE|Alu	140500	NM_001300858	163486	Hs.125056	NM_019049	ENSG00000213047	DENND1B	C1ORF18|C1orf218|FAM31B	DENN/MADD domain containing 1B	protein-coding	0.011905	0.478261	ENSG00000213047
chr5.76009760.76010041	chr5	76009761	76010041	10.025	Intergenic	(GGAA)n|Simple_repeat|Simple_repeat	1673	NR_028375	100302746		NR_028375		NCRUPAR	NCRNA00193|ncR-uPAR	non-protein coding RNA, upstream of F2R/PAR1	ncRNA	0.003571	0.441281	ENSG00000225407
chr22.36085978.36086239	chr22	36085979	36086239	10.025	Intergenic	(GGAA)n|Simple_repeat|Simple_repeat	-27810	NM_030642	80831	Hs.326561	NM_030642	ENSG00000128313	APOL5	APOL-V|APOLV	apolipoprotein L, 5	protein-coding	0.007692	0.425287	ENSG00000228587
chr19.40651218.40651683	chr19	40651219	40651683	10.025	Intergenic	MLT1D|LTR|ERVL-MaLR	-46200	NM_002446	4294	Hs.466743	NM_002446	ENSG00000130758	MAP3K10	MEKK10|MLK2|MST	mitogen-activated protein kinase kinase kinase 10	protein-coding	0.008621	0.490323	ENSG00000230086
chr22.26804417.26804900	chr22	26804418	26804900	10.025	Intergenic	CT-rich|Low_complexity|Low_complexity	-20621	NM_020437	57168	Hs.567547	NM_020437	ENSG00000128203	ASPHD2	-	aspartate beta-hydroxylase domain containing 2	protein-coding	0.002075	0.459627	ENSG00000230203
chr10.6969572.6969780	chr10	6969573	6969780	10.025	Intergenic	Intergenic	148116	NR_038291	100507127	Hs.498571	NR_038291	ENSG00000238266	LINC00707	-	long intergenic non-protein coding RNA 707	ncRNA	0.014493	0.490385	ENSG00000234248
chr7.150452612.150452840	chr7	150452613	150452840	10.025	Intergenic	(GA)n|Simple_repeat|Simple_repeat	18290	NM_018384	55340	Hs.647079	NM_018384	ENSG00000196329	GIMAP5	HIMAP3|IAN-5|IAN4|IAN4L1|IAN5|IMAP3|IROD	GTPase, IMAP family member 5	protein-coding	0.008811	0.473684	ENSG00000241134
chr12.111837653.111837883	chr12	111837654	111837883	10.025	Intergenic	(GGAA)n|Simple_repeat|Simple_repeat	-5984	NM_005475	10019	Hs.506784	NM_005475	ENSG00000111252	SH2B3	IDDM20|LNK	SH2B adaptor protein 3	protein-coding	0.004367	0.491304	ENSG00000257595
chr7.149657956.149658310	chr7	149657957	149658310	10.025	Intergenic	Intergenic	-87182	NR_027040	401431	Hs.556998	NM_001008745	ENSG00000204934	ATP6V0E2-AS1	-	ATP6V0E2 antisense RNA 1	ncRNA	0	0.480226	ENSG00000260555
chr17.46754322.46754641	chr17	46754323	46754641	10.025	Intergenic	(TTCC)n|Simple_repeat|Simple_repeat	-44561	NR_029582	406972		NR_029582	ENSG00000210741	MIR196A1	MIRN196-1|MIRN196A1|mir-196a-1	microRNA 196a-1	ncRNA	0.009434	0.532915	ENSG00000262745
chr18.10062567.10063123	chr18	10062568	10063123	10.025	Intergenic	Intergenic	148890	NM_003574	9218	Hs.165195	NM_003574	ENSG00000101558	VAPA	VAP-33|VAP-A|VAP33|hVAP-33	VAMP associated protein A	protein-coding	0.007207	0.503597	ENSG00000263630
chr3.156329820.156330119	chr3	156329821	156330119	9.83586	Intergenic	(TTCC)n|Simple_repeat|Simple_repeat	-56981	NM_001308197	6747	Hs.518346	NM_007107	ENSG00000114850	SSR3	TRAPG	signal sequence receptor, gamma (translocon-associated protein gamma)	protein-coding	0.003356	0.451505	ENSG00000114850
chr6.122816810.122817140	chr6	122816811	122817140	9.83586	intron (NM_001270393, intron 3 of 7)	L1PA15-16|LINE|L1	23913	NM_001270393	5570	Hs.741340	NM_032471	ENSG00000135549	PKIB	PRKACN2	protein kinase (cAMP-dependent, catalytic) inhibitor beta	protein-coding	0.006079	0.484848	ENSG00000135549
chr1.229723246.229723582	chr1	229723247	229723582	9.83586	Intergenic	(TTCC)n|Simple_repeat|Simple_repeat	-28972	NM_012089	23456	Hs.17614	NM_012089	ENSG00000135776	ABCB10	EST20237|M-ABC2|MTABC2	ATP binding cassette subfamily B member 10	protein-coding	0.002985	0.473214	ENSG00000135801
chr5.16891279.16891604	chr5	16891280	16891604	9.83586	intron (NM_012334, intron 1 of 40)	L1MB8|LINE|L1	44943	NM_012334	4651	Hs.481720	NM_012334	ENSG00000145555	MYO10	-	myosin X	protein-coding	0.009259	0.538462	ENSG00000145555
chr21.36578751.36579201	chr21	36578752	36579201	9.83586	Intergenic	CT-rich|Low_complexity|Low_complexity	-157381	NM_001754	861	Hs.149261	NM_001754	ENSG00000159216	RUNX1	AML1|AML1-EVI-1|AMLCR1|CBF2alpha|CBFA2|EVI-1|PEBP2aB|PEBP2alpha	runt-related transcription factor 1	protein-coding	0.011136	0.535556	ENSG00000159216
chr11.67176647.67177453	chr11	67176648	67177453	9.83586	exon (NM_198517, exon 10 of 10)	exon (NM_198517, exon 10 of 10)	5603	NR_046266	374403	Hs.534648	NM_198517	ENSG00000175463	TBC1D10C	CARABIN|EPI64C	TBC1 domain family, member 10C	protein-coding	0.047205	0.650124	ENSG00000175463
chr6.1097089.1097418	chr6	1097090	1097418	9.83586	intron (NR_027115, intron 1 of 4)	(GGAA)n|Simple_repeat|Simple_repeat	4313	NR_027116	285768	Hs.209463	NR_027115		LINC01622	-	long intergenic non-protein coding RNA 1622	ncRNA	0.009146	0.541033	ENSG00000176515
chr8.136815078.136815348	chr8	136815079	136815348	9.83586	Intergenic	(TTCC)n|Simple_repeat|Simple_repeat	345505	NM_006558	10656	Hs.444558	NM_006558	ENSG00000131773	KHDRBS3	Etle|SALP|SLM-2|SLM2|T-STAR|TSTAR|etoile	KH domain containing, RNA binding, signal transduction associated 3	protein-coding	0.003717	0.518519	ENSG00000199652
chr3.72768272.72768652	chr3	72768273	72768652	9.83586	Intergenic	GA-rich|Low_complexity|Low_complexity	129136	NM_018130	55164	Hs.606584	NM_018130	ENSG00000144736	SHQ1	GRIM-1|Shq1p	SHQ1, H/ACA ribonucleoprotein assembly factor	protein-coding	0	0.481579	ENSG00000222838
chr16.3228234.3228508	chr16	3228235	3228508	9.83586	Intergenic	(TTCC)n|Simple_repeat|Simple_repeat	-25876	NM_012360	4992	Hs.664502	NM_012360	ENSG00000168124	OR1F1	OLFMF|OR16-36|OR16-37|OR16-88|OR16-89|OR16-90|OR1F10|OR1F13P|OR1F4|OR1F5|OR1F6|OR1F7|OR1F8|OR1F9|OR3-145|ORL1023	olfactory receptor, family 1, subfamily F, member 1	protein-coding	0.010989	0.489051	ENSG00000262521
chr13.80884101.80884384	chr13	80884102	80884384	9.64671	Intergenic	Intergenic	30843	NM_005842	10253	Hs.18676	NM_005842	ENSG00000136158	SPRY2	hSPRY2	sprouty RTK signaling antagonist 2	protein-coding	0.003546	0.519435	ENSG00000136158
chr12.95633678.95633956	chr12	95633679	95633956	9.64671	intron (NM_017599, intron 1 of 11)	(GGAA)n|Simple_repeat|Simple_repeat	22295	NM_017599	55591	Hs.24135	NM_017599	ENSG00000028203	VEZT	VEZATIN	vezatin, adherens junctions transmembrane protein	protein-coding	0.00361	0.467626	ENSG00000028203
chr14.66042180.66042427	chr14	66042181	66042427	9.64671	intron (NR_038167, intron 3 of 8)	(TTCC)n|Simple_repeat|Simple_repeat	104484	NR_030355	693210		NR_030355	ENSG00000207781	MIR625	MIRN625|hsa-mir-625	microRNA 625	ncRNA	0.004065	0.465587	ENSG00000033170
chr20.44633845.44634167	chr20	44633846	44634167	9.64671	Intergenic	Intergenic	-3541	NM_004994	4318	Hs.297413	NM_004994	ENSG00000100985	MMP9	CLG4B|GELB|MANDP2|MMP-9	matrix metallopeptidase 9	protein-coding	0.003115	0.503106	ENSG00000100985
chr9.91131498.91131845	chr9	91131499	91131845	9.64671	Intergenic	(TTCC)n|Simple_repeat|Simple_repeat	-18344	NM_145283	158046	Hs.734507	NM_145283	ENSG00000130045	NXNL2	C9orf121|RDCVF2	nucleoredoxin-like 2	protein-coding	0.008671	0.495677	ENSG00000130045
chr21.42197068.42197331	chr21	42197069	42197331	9.64671	intron (NR_073202, intron 1 of 32)	(TTCC)n|Simple_repeat|Simple_repeat	21839	NM_001389	1826	Hs.397800	NM_001389	ENSG00000171587	DSCAM	CHD2|CHD2-42|CHD2-52	Down syndrome cell adhesion molecule	protein-coding	0.01145	0.448669	ENSG00000171587
chr11.69064599.69065129	chr11	69064600	69065129	9.64671	TTS (NM_001300923)	TTS (NM_001300923)	3259	NM_001300924	26579	Hs.523848	NM_138768	ENSG00000172927	MYEOV	OCIM	myeloma overexpressed	protein-coding	0.030246	0.543396	ENSG00000172927
chr17.74119128.74119538	chr17	74119129	74119538	9.64671	Intergenic	CT-rich|Low_complexity|Low_complexity	-17304	NR_040017	100507218	Hs.654866	NR_040017	ENSG00000267128	RNF157-AS1	-	RNF157 antisense RNA 1	ncRNA	0.012225	0.526829	ENSG00000182473
chr13.110411180.110411637	chr13	110411181	110411637	9.64671	intron (NM_003749, intron 1 of 1)	intron (NM_003749, intron 1 of 1)	27505	NM_003749	8660	Hs.442344	NM_003749	ENSG00000185950	IRS2	IRS-2	insulin receptor substrate 2	protein-coding	0.024123	0.525164	ENSG00000185950
chr13.59527876.59528103	chr13	59527877	59528103	9.64671	Intergenic	LFSINE_Vert|SINE|SINE	-720739	NR_132367	106144531	Hs.736640	NR_132367		LINC00374	-	long intergenic non-protein coding RNA 374	ncRNA	0.004425	0.449339	ENSG00000214281
chr20.47059694.47060259	chr20	47059695	47060259	9.64671	Intergenic	Intergenic	71323	NR_026958	284749	Hs.299080	NR_026958	ENSG00000235621	LINC00494	-	long intergenic non-protein coding RNA 494	ncRNA	0.019504	0.500885	ENSG00000236874
chr4.104444720.104445061	chr4	104444721	104445061	9.64671	Intergenic	CT-rich|Low_complexity|Low_complexity	98692	NR_125925	101929448	Hs.570839	NR_125925	ENSG00000248740	LOC101929448	-	uncharacterized LOC101929448	ncRNA	0.002941	0.390029	ENSG00000251577
chr19.45267163.45267567	chr19	45267164	45267567	9.64671	Intergenic	Intergenic	5451	NR_107052	102465879		NR_107052	ENSG00000277736	MIR8085	hsa-mir-8085	microRNA 8085	ncRNA	0.004963	0.507426	ENSG00000253027
chr14.90187107.90187472	chr14	90187108	90187472	9.64671	Intergenic	Intergenic	-101796	NM_001085471	1112	Hs.434286	NM_005197	ENSG00000053254	FOXN3	C14orf116|CHES1|PRO1635	forkhead box N3	protein-coding	0.013736	0.528767	ENSG00000259053
chr6.4482929.4483398	chr6	4482930	4483398	9.64671	Intergenic	Intergenic	54928	NR_106988	102465753		NR_106988		MIR7641-2	B-ATF|hsa-mir-7641-2	microRNA 7641-2	ncRNA	0.042735	0.594883	ENSG00000260239
chr13.112744859.112745220	chr13	112744860	112745220	9.64671	intron (NR_120392, intron 1 of 3)	(GGAA)n|Simple_repeat|Simple_repeat	-16393	NR_120394	100505996	Hs.654853	NR_120392	ENSG00000224243	LINC00403	-	long intergenic non-protein coding RNA 403	ncRNA	0.013889	0.479224	ENSG00000260385
chr17.37182096.37182341	chr17	37182097	37182341	9.64671	Intergenic	(GGAA)n|Simple_repeat|Simple_repeat	-3940	NR_033753	342666	Hs.129645	NM_198502	ENSG00000214553	LRRC37A11P	-	leucine rich repeat containing 37, member A11, pseudogene	pseudo	0	0.469388	ENSG00000266013
chr17.66782257.66782704	chr17	66782258	66782704	9.64671	Intergenic	CT-rich|Low_complexity|Low_complexity	158186	NR_110825	101928104	Hs.569826	NR_110825	ENSG00000267659	LINC01482	-	long intergenic non-protein coding RNA 1482	ncRNA	0.002242	0.474273	ENSG00000267250
chr10.126145108.126145586	chr10	126145109	126145586	9.45756	Intergenic	Intergenic	-4994	NM_022126	64077	Hs.527748	NM_022126	ENSG00000107902	LHPP	HDHD2B	phospholysine phosphohistidine inorganic pyrophosphate phosphatase	protein-coding	0.010482	0.51046	ENSG00000107902
chr11.72865267.72865691	chr11	72865268	72865691	9.45756	Intergenic	Intergenic	-12336	NM_014824	9873	Hs.744959	NM_014824	ENSG00000137478	FCHSD2	NWK|SH3MD3	FCH and double SH3 domains 2	protein-coding	0.007092	0.537736	ENSG00000137478
chr2.26878074.26878420	chr2	26878075	26878420	9.45756	Intergenic	LTR85b|LTR|Gypsy?	-14036	NM_001029881	130106	Hs.591579	NM_001029881	ENSG00000157884	CIB4	KIP4	calcium and integrin binding family member 4	protein-coding	0.011594	0.49711	ENSG00000157884
chr19.15612618.15612874	chr19	15612619	15612874	9.45756	Intergenic	Intergenic	-6590	NM_173483	126410	Hs.156452	NM_173483	ENSG00000171954	CYP4F22	ARCI5|INLNE|LI3	cytochrome P450, family 4, subfamily F, polypeptide 22	protein-coding	0.007843	0.460938	ENSG00000161031
chr12.8993474.8993759	chr12	8993475	8993759	9.45756	intron (NM_144670, intron 10 of 35)	(GGAA)n|Simple_repeat|Simple_repeat	-3983	NM_001282424	144568	Hs.620532	NM_144670	ENSG00000166535	A2ML1	CPAMD9	alpha-2-macroglobulin-like 1	protein-coding	0.014085	0.449123	ENSG00000166535
chr3.183768188.183768529	chr3	183768189	183768529	9.45756	Intergenic	CT-rich|Low_complexity|Low_complexity	-2476	NM_130770	170572	Hs.632579	NM_130770	ENSG00000178084	HTR3C	-	5-hydroxytryptamine (serotonin) receptor 3C, ionotropic	protein-coding	0.014706	0.495601	ENSG00000178084
chr14.73180809.73181155	chr14	73180810	73181155	9.45756	intron (NM_001280542, intron 6 of 10)	intron (NM_001280542, intron 6 of 10)	178375	NM_001280544	8110	Hs.162868	NM_012074	ENSG00000205683	DPF3	BAF45C|CERD4	D4, zinc and double PHD fingers, family 3	protein-coding	0.031884	0.632948	ENSG00000205683
chr17.28985668.28985918	chr17	28985669	28985918	9.45756	Intergenic	polypurine|Low_complexity|Low_complexity	34457	NR_033420	6459	Hs.684860	NR_033420		SH3GL1P2	CNSA-P2|SH3GLP2	SH3-domain GRB2-like 1 pseudogene 2	pseudo	0.024096	0.52	ENSG00000214719
chr14.71784876.71785090	chr14	71784877	71785090	9.45756	Intergenic	CT-rich|Low_complexity|Low_complexity	-80071	NR_001276	319139		NR_001276	ENSG00000207444	SNORD56B	RNU56B	small nucleolar RNA, C/D box 56B	snoRNA	0.00939	0.476636	ENSG00000259146
chr7.84707531.84707833	chr7	84707532	84707833	9.26841	intron (NM_152754, intron 3 of 16)	(GGAA)n|Simple_repeat|Simple_repeat	43565	NM_152754	223117	Hs.201340	NM_152754	ENSG00000153993	SEMA3D	Sema-Z2|coll-2	sema domain, immunoglobulin domain (Ig), short basic domain, secreted, (semaphorin) 3D	protein-coding	0.009967	0.413907	ENSG00000153993
chr21.46351026.46351417	chr21	46351027	46351417	9.26841	Intergenic	Intergenic	-2434	NM_001127491	3689	Hs.375957	NM_000211	ENSG00000160255	ITGB2	CD18|LAD|LCAMB|LFA-1|MAC-1|MF17|MFI7	integrin, beta 2 (complement component 3 receptor 3 and 4 subunit)	protein-coding	0.053846	0.616368	ENSG00000160255
chr8.2049583.2049952	chr8	2049584	2049952	9.26841	intron (NM_003970, intron 20 of 36)	intron (NM_003970, intron 20 of 36)	25099	NR_106983	102465695		NR_106983	ENSG00000273593	MIR7160	hsa-mir-7160	microRNA 7160	ncRNA	0.013587	0.523035	ENSG00000036448
chr6.105890708.105891003	chr6	105890709	105891003	9.26841	Intergenic	Intergenic	-39857	NM_002726	5550	Hs.436564	NM_002726	ENSG00000085377	PREP	PE|PEP	prolyl endopeptidase	protein-coding	0	0.447458	ENSG00000085377
chr11.114018815.114019122	chr11	114018816	114019122	9.26841	intron (NM_001018011, intron 2 of 6)	intron (NM_001018011, intron 2 of 6)	87681	NM_001018011	7704	Hs.591945	NM_006006	ENSG00000109906	ZBTB16	PLZF|ZNF145	zinc finger and BTB domain containing 16	protein-coding	0.006536	0.527687	ENSG00000109906
chr12.109252976.109253228	chr12	109252977	109253228	9.26841	Intergenic	(TTCC)n|Simple_repeat|Simple_repeat	-1743	NM_018984	54434	Hs.199763	NM_018984	ENSG00000084112	SSH1	SSH1L	slingshot protein phosphatase 1	protein-coding	0.003984	0.452381	ENSG00000110887
chr1.160807312.160807657	chr1	160807313	160807657	9.26841	intron (NM_016382, intron 5 of 8)	intron (NM_016382, intron 5 of 8)	25207	NM_001166664	51744	Hs.157872	NM_016382	ENSG00000122223	CD244	2B4|NAIL|NKR2B4|Nmrk|SLAMF4	CD244 molecule, natural killer cell receptor 2B4	protein-coding	0.020349	0.602899	ENSG00000122223
chr11.36395503.36395751	chr11	36395504	36395751	9.26841	intron (NM_001160167, intron 1 of 8)	(TTCC)n|Simple_repeat|Simple_repeat	-1908	NM_024841	79899	Hs.19987	NM_024841	ENSG00000135362	PRR5L	PROTOR2	proline rich 5 like	protein-coding	0.004049	0.447581	ENSG00000135362
chr19.13504141.13504488	chr19	13504142	13504488	9.26841	intron (NM_000068, intron 3 of 46)	(TTCC)n|Simple_repeat|Simple_repeat	112959	NM_001127222	773	Hs.501632	NM_000068	ENSG00000141837	CACNA1A	APCA|BI|CACNL1A4|CAV2.1|EA2|FHM|HPCA|MHP|MHP1|SCA6	calcium channel, voltage-dependent, P/Q type, alpha 1A subunit	protein-coding	0.008671	0.443804	ENSG00000141837
chr10.14451933.14452214	chr10	14451934	14452214	9.26841	Intergenic	L1M5|LINE|L1	-26501	NR_031668	100302116		NR_031668	ENSG00000221371	MIR1265	MIRN1265|hsa-mir-1265	microRNA 1265	ncRNA	0	0.395018	ENSG00000151474
chr17.1101295.1101655	chr17	1101296	1101655	9.26841	Intergenic	Intergenic	-10859	NM_001159746	29	Hs.159306	NM_001092	ENSG00000159842	ABR	MDB	active BCR-related	protein-coding	0.02507	0.552778	ENSG00000159842
chr1.72171416.72172000	chr1	72171417	72172000	9.26841	intron (NM_173808, intron 3 of 6)	L1M1|LINE|L1	130987	NR_046218	100852409	Hs.681780	NR_046218	ENSG00000228853	NEGR1-IT1	-	NEGR1 intronic transcript 1	ncRNA	0.008576	0.436644	ENSG00000172260
chr11.69079404.69079760	chr11	69079405	69079760	9.26841	Intergenic	Intergenic	17977	NM_001300924	26579	Hs.523848	NM_138768	ENSG00000172927	MYEOV	OCIM	myeloma overexpressed	protein-coding	0.028169	0.561798	ENSG00000172927
chr17.3538412.3538660	chr17	3538413	3538660	9.26841	intron (NM_013276, intron 1 of 6)	(GGAA)n|Simple_repeat|Simple_repeat	1080	NM_013276	23729	Hs.579217	NM_013276	ENSG00000197417	SHPK	CARKL|SHK	sedoheptulokinase	protein-coding	0.044534	0.564516	ENSG00000197417
chr1.94479770.94480170	chr1	94479771	94480170	9.26841	intron (NM_000350, intron 38 of 49)	intron (NM_000350, intron 38 of 49)	-104816	NM_001308253	2730	Hs.315562	NM_002061	ENSG00000023909	GCLM	GLCLR	glutamate-cysteine ligase, modifier subunit	protein-coding	0.02005	0.5	ENSG00000198691
chr1.163559699.163559940	chr1	163559700	163559940	9.26841	Intergenic	(TTCC)n|Simple_repeat|Simple_repeat	-166839	NR_104294	100422212	Hs.556898	NR_104294		LOC100422212	-	eukaryotic translation initiation factor 3, subunit J pseudogene	pseudo	0.008333	0.427386	ENSG00000212527
chr13.22455920.22456156	chr13	22455921	22456156	9.26841	Intergenic	(TTCC)n|Simple_repeat|Simple_repeat	-3739	NR_047040	100874182	Hs.148951	NR_047040	ENSG00000226722	LINC00424	-	long intergenic non-protein coding RNA 424	ncRNA	0.004255	0.495763	ENSG00000226722
chr6.14382795.14383344	chr6	14382796	14383344	9.26841	Intergenic	Intergenic	-97385	NR_108096	102216342	Hs.563409	NR_108096	ENSG00000226673	LINC01108	LncRNA-ES1	long intergenic non-protein coding RNA 1108	ncRNA	0.005474	0.446266	ENSG00000237346
chr1.64827696.64827947	chr1	64827697	64827947	9.26841	Intergenic	(GGAA)n|Simple_repeat|Simple_repeat	-108654	NM_020925	57685	Hs.443891	NM_020925	ENSG00000158966	CACHD1	-	cache domain containing 1	protein-coding	0.012	0.466135	ENSG00000238653
chr5.154373330.154373587	chr5	154373331	154373587	9.26841	Intergenic	AluSx1|SINE|Alu	-19801	NM_001099293	285643	Hs.567824	NM_001099293	ENSG00000226650	KIF4B	-	kinesin family member 4B	protein-coding	0.007812	0.560311	ENSG00000253261
chrX.77359343.77359806	chrX	77359344	77359806	9.12817	promoter-TSS (NM_000291)	promoter-TSS (NM_000291)	-91	NM_000291	5230	Hs.78771	NM_000291		PGK1	HEL-S-68p|MIG10|PGKA	phosphoglycerate kinase 1	protein-coding	0.12987	0.697624	NA
chr18.56554833.56555164	chr18	56554834	56555164	9.07926	intron (NM_018181, intron 3 of 10)	intron (NM_018181, intron 3 of 10)	24938	NM_018181	55205	Hs.529023	NM_018181	ENSG00000074657	ZNF532	-	zinc finger protein 532	protein-coding	0.030303	0.546828	ENSG00000074657
chr9.96678472.96678754	chr9	96678473	96678754	9.07926	Intergenic	Intergenic	38995	NM_021570	56033	Hs.164960	NM_021570	ENSG00000131668	BARX1	-	BARX homeobox 1	protein-coding	0.014235	0.553191	ENSG00000131668
chr12.110951681.110951949	chr12	110951682	110951949	9.07926	intron (NM_152442, intron 5 of 11)	AluSz6|SINE|Alu	11667	NM_001286534	144715	Hs.97794	NM_152442	ENSG00000151164	RAD9B	-	RAD9 checkpoint clamp component B	protein-coding	0.011236	0.425373	ENSG00000151164
chr21.45471488.45471825	chr21	45471489	45471825	9.07926	intron (NM_003274, intron 3 of 22)	intron (NM_003274, intron 3 of 22)	39451	NM_003274	7109	Hs.126221	NM_003274	ENSG00000160218	TRAPPC10	EHOC-1|EHOC1|GT334|TMEM1|TRS130|TRS30	trafficking protein particle complex 10	protein-coding	0.026786	0.605341	ENSG00000160218
chr9.98224881.98225225	chr9	98224882	98225225	9.07926	promoter-TSS (NR_038982)	promoter-TSS (NR_038982)	-838	NR_038982	100507346	Hs.661847	NR_038982		LOC100507346	-	uncharacterized LOC100507346	ncRNA	0.03207	0.56686	ENSG00000185920
chr19.11707615.11707881	chr19	11707616	11707881	9.07926	promoter-TSS (NM_145295)	promoter-TSS (NM_145295)	-487	NM_145295	199692	Hs.526665	NM_145295	ENSG00000198551	ZNF627	-	zinc finger protein 627	protein-coding	0.030189	0.522556	ENSG00000198551
chr6.31528120.31528421	chr6	31528121	31528421	9.07926	Intergenic	Intergenic	-11605	NM_001159740	4049	Hs.36	NM_000595	ENSG00000226979	LTA	LT|TNFB|TNFSF1	lymphotoxin alpha	protein-coding	0.01	0.58804	ENSG00000204498
chr15.85898110.85898465	chr15	85898111	85898465	9.07926	Intergenic	Intergenic	-25539	NR_106993	102465803		NR_106993	ENSG00000276648	MIR7706	hsa-mir-7706	microRNA 7706	ncRNA	0.011299	0.515493	ENSG00000218052
chr3.27996978.27997249	chr3	27996979	27997249	9.07926	Intergenic	CT-rich|Low_complexity|Low_complexity	-121487	NR_132438	100996624	Hs.275746	NR_132438	ENSG00000229243	LOC100996624	-	uncharacterized LOC100996624	ncRNA	0.003704	0.501845	ENSG00000235493
chr14.97681850.97682094	chr14	97681851	97682094	9.07926	Intergenic	(GGAA)n|Simple_repeat|Simple_repeat	-243181	NR_110165	101929241	Hs.650839	NR_110165	ENSG00000246084	LOC101929241	-	uncharacterized LOC101929241	ncRNA	0	0.446721	ENSG00000259110
chr7.25899395.25899648	chr7	25899396	25899648	9.07926	Intergenic	(GGAA)n|Simple_repeat|Simple_repeat	90084	NR_029597	406940		NR_029597		MIR148A	MIRN148|MIRN148A|hsa-mir-148|mir-148a	microRNA 148a	ncRNA	0.015873	0.422925	ENSG00000270933
chr8.103464196.103464584	chr8	103464197	103464584	9.07926	Intergenic	AluJb|SINE|Alu	-39473	NM_015902	51366	Hs.492445	NM_015902	ENSG00000104517	UBR5	DD5|EDD|EDD1|HYD	ubiquitin protein ligase E3 component n-recognin 5	protein-coding	0.005168	0.466495	ENSG00000271612
chrX.136520421.136520576	chrX	136520422	136520576	9.02225	Intergenic	AluJr|SINE|Alu	-127847	NM_003413	7547	Hs.111227	NM_003413	ENSG00000156925	ZIC3	HTX|HTX1|VACTERLX|ZNF203	Zic family member 3	protein-coding	0.019481	0.470968	NA
chr2.197936599.197936901	chr2	197936600	197936901	8.89011	intron (NM_001195144, intron 16 of 27)	GA-rich|Low_complexity|Low_complexity	-145296	NM_024989	80055	Hs.229988	NM_024989	ENSG00000197121	PGAP1	Bst1|ISPD3024|MRT42|SPG67	post-GPI attachment to proteins 1	protein-coding	0.003322	0.536424	ENSG00000065413
chr10.73508623.73508917	chr10	73508624	73508917	8.89011	3' UTR (NM_022153, exon 7 of 7)	3' UTR (NM_022153, exon 7 of 7)	-11189	NM_001168390	414152	Hs.568788	NM_001164375	ENSG00000214688	C10orf105	-	chromosome 10 open reading frame 105	protein-coding	0.023891	0.602041	ENSG00000107738
chr4.46949429.46949692	chr4	46949430	46949692	8.89011	intron (NM_001204266, intron 8 of 8)	GA-rich|Low_complexity|Low_complexity	-38309	NM_130902	170712	Hs.479656	NM_130902	ENSG00000170516	COX7B2	-	cytochrome c oxidase subunit VIIb2	protein-coding	0.007634	0.39924	ENSG00000109158
chr16.68390268.68390636	chr16	68390269	68390636	8.89011	intron (NM_001290018, intron 17 of 18)	intron (NM_001290018, intron 17 of 18)	45435	NM_001290018	54496	Hs.653193	NM_019023	ENSG00000132600	PRMT7	-	protein arginine methyltransferase 7	protein-coding	0.032698	0.644022	ENSG00000132600
chr7.55601145.55601419	chr7	55601146	55601419	8.89011	intron (NM_030796, intron 1 of 4)	intron (NM_030796, intron 1 of 4)	4127	NM_001284284	81552	Hs.488307	NM_030796	ENSG00000154978	VOPP1	ECOP|GASP	vesicular, overexpressed in cancer, prosurvival protein 1	protein-coding	0.010989	0.521898	ENSG00000154978
chr10.36823507.36823897	chr10	36823508	36823897	8.89011	Intergenic	Intergenic	-591083	NM_052997	91074	Hs.373787	NM_052997	ENSG00000148513	ANKRD30A	NY-BR-1	ankyrin repeat domain 30A	protein-coding	0.010283	0.510256	ENSG00000229644
chr21.45626691.45627138	chr21	45626692	45627138	8.89011	Intergenic	Intergenic	33972	NM_001283050	23308	Hs.14155	NM_015259	ENSG00000160223	ICOSLG	B7-H2|B7H2|B7RP-1|B7RP1|CD275|GL50|ICOS-L|ICOSL|LICOS	inducible T-cell co-stimulator ligand	protein-coding	0.029148	0.610738	ENSG00000232698
chr10.6953604.6953861	chr10	6953605	6953861	8.89011	Intergenic	(TC)n|Simple_repeat|Simple_repeat	132173	NR_038291	100507127	Hs.498571	NR_038291	ENSG00000238266	LINC00707	-	long intergenic non-protein coding RNA 707	ncRNA	0.019531	0.513619	ENSG00000234248
chr10.4173004.4173235	chr10	4173005	4173235	8.89011	Intergenic	LTR51|LTR|ERV1	79202	NR_120632	101927964	Hs.737041	NR_120632	ENSG00000236990	LOC101927964	-	uncharacterized LOC101927964	ncRNA	0.008696	0.419913	ENSG00000236990
chr5.40426425.40426651	chr5	40426426	40426651	8.89011	Intergenic	(GGAA)n|Simple_repeat|Simple_repeat	-253494	NM_000958	5734	Hs.199248	NM_000958	ENSG00000171522	PTGER4	EP4|EP4R	prostaglandin E receptor 4 (subtype EP4)	protein-coding	0	0.380531	ENSG00000265615
chr8.55396302.55396524	chr8	55396303	55396524	8.89011	Intergenic	(TTCC)n|Simple_repeat|Simple_repeat	25918	NM_022454	64321	Hs.98367	NM_022454	ENSG00000164736	SOX17	VUR3	SRY box 17	protein-coding	0	0.441441	ENSG00000270275
chrY.9960733.9960910	chrY	9960734	9960910	8.89011	Intergenic	Intergenic	212415	NR_001540	252955	Hs.522846	NR_001540	ENSG00000239225	TTTY23	NCRNA00148|TTTY23B	testis-specific transcript, Y-linked 23 (non-protein coding)	ncRNA	0	0.435028	NA
chr19.50639910.50640076	chr19	50639911	50640076	8.74701	Intergenic	AluSx|SINE|Alu	2501	NR_024231	100170224	Hs.446545	NR_024231		SNAR-B1	-	small ILF3/NF90-associated RNA B1	snRNA	0.042424	0.626506	ENSG00000161652
chr22.26687745.26688272	chr22	26687746	26688272	8.70095	intron (NM_001184773, intron 1 of 16)	(GGAA)n|Simple_repeat|Simple_repeat	122569	NM_001184777	23544	Hs.194766	NM_021115	ENSG00000100095	SEZ6L	-	seizure related 6 homolog (mouse)-like	protein-coding	0.005703	0.472486	ENSG00000100095
chr19.10518404.10518633	chr19	10518405	10518633	8.70095	Intergenic	(TTCC)n|Simple_repeat|Simple_repeat	-4248	NM_007065	11140	Hs.160958	NM_007065	ENSG00000105401	CDC37	P50CDC37	cell division cycle 37	protein-coding	0.013158	0.445415	ENSG00000105401
chr17.31596455.31596853	chr17	31596456	31596853	8.70095	intron (NM_001094, intron 1 of 9)	(TTCC)n|Simple_repeat|Simple_repeat	23352	NM_183377	40	Hs.368417	NM_001094	ENSG00000108684	ASIC2	ACCN|ACCN1|ASIC2a|BNC1|BNaC1|MDEG|hBNaC1	acid sensing ion channel 2	protein-coding	0	0.522613	ENSG00000108684
chr12.98913889.98914209	chr12	98913890	98914209	8.70095	intron (NM_001307975, intron 1 of 7)	intron (NM_001307975, intron 1 of 7)	-4045	NR_027157	100128191	Hs.594042	NR_027157	ENSG00000257167	TMPO-AS1	-	TMPO antisense RNA 1	ncRNA	0.025078	0.540625	ENSG00000120802
chr21.45795164.45795403	chr21	45795165	45795403	8.70095	intron (NM_003307, intron 5 of 31)	MLT1D|LTR|ERVL-MaLR	21800	NM_003307	7226	Hs.369759	NM_003307	ENSG00000142185	TRPM2	EREG1|KNP3|LTRPC2|NUDT9H|NUDT9L1|TRPC7	transient receptor potential cation channel, subfamily M, member 2	protein-coding	0.033613	0.548117	ENSG00000142185
chr2.11252800.11253210	chr2	11252801	11253210	8.70095	intron (NR_040080, intron 6 of 8)	GA-rich|Low_complexity|Low_complexity	19297	NR_040080	285150	Hs.329841	NM_182586	ENSG00000145063	FLJ33534	-	uncharacterized LOC285150	ncRNA	0.017115	0.5	ENSG00000145063
chr16.11006564.11006917	chr16	11006565	11006917	8.70095	intron (NM_001286402, intron 13 of 19)	intron (NM_001286402, intron 13 of 19)	29516	NM_014015	28955	Hs.592051	NM_014015	ENSG00000182108	DEXI	MYLE	Dexi homolog (mouse)	protein-coding	0.022727	0.535411	ENSG00000179583
chr13.114544305.114544804	chr13	114544306	114544804	8.70095	intron (NM_000820, intron 4 of 14)	intron (NM_000820, intron 4 of 14)	22521	NM_000820	2621	Hs.646346	NM_000820	ENSG00000183087	GAS6	AXLLG|AXSF	growth arrest-specific 6	protein-coding	0.042169	0.55511	ENSG00000183087
chr18.41181570.41181804	chr18	41181571	41181804	8.70095	Intergenic	(GGAA)n|Simple_repeat|Simple_repeat	-324072	NM_020783	6860	Hs.8059	NM_020783	ENSG00000132872	SYT4	HsT1192	synaptotagmin IV	protein-coding	0.008584	0.435897	ENSG00000202250
chr14.73359447.73359946	chr14	73359448	73359946	8.70095	promoter-TSS (NM_001280544)	promoter-TSS (NM_001280544)	-340	NM_001280544	8110	Hs.162868	NM_012074	ENSG00000205683	DPF3	BAF45C|CERD4	D4, zinc and double PHD fingers, family 3	protein-coding	0.068273	0.653307	ENSG00000205683
chr1.11052090.11052388	chr1	11052091	11052388	8.70095	Intergenic	(GGAA)n|Simple_repeat|Simple_repeat	-10145	NM_001170754	148345	Hs.127026	NM_173507	ENSG00000175262	C1orf127	-	chromosome 1 open reading frame 127	protein-coding	0.006734	0.506711	ENSG00000215785
chr14.104860414.104860745	chr14	104860415	104860745	8.70095	Intergenic	Intergenic	-185441	NM_001286399	400258	Hs.153827	NM_001008404	ENSG00000184601	C14orf180	C14orf77|NRAC	chromosome 14 open reading frame 180	protein-coding	0.012121	0.577039	ENSG00000222761
chr2.177521096.177521416	chr2	177521097	177521416	8.70095	TTS (NR_110599)	TTS (NR_110599)	18774	NR_110599	102724224	Hs.663125	NR_110599	ENSG00000224577	LINC01117	-	long intergenic non-protein coding RNA 1117	ncRNA	0.003135	0.44375	ENSG00000224577
chr21.44244890.44245102	chr21	44244891	44245102	8.70095	Intergenic	L1M1|LINE|L1	54389	NM_001260477	10785	Hs.248815	NM_018669	ENSG00000160193	WDR4	TRM82|TRMT82	WD repeat domain 4	protein-coding	0	0.386792	ENSG00000225218
chr1.182264868.182265132	chr1	182264869	182265132	8.70095	intron (NR_104175, intron 2 of 2)	CT-rich|Low_complexity|Low_complexity	18196	NR_104175	400799	Hs.634884	NR_104175	ENSG00000228918	LINC01344	GS1-122H1.2	long intergenic non-protein coding RNA 1344	ncRNA	0	0.450758	ENSG00000228918
chr4.174820669.174820926	chr4	174820670	174820926	8.70095	Intergenic	(TTCC)n|Simple_repeat|Simple_repeat	320751	NR_125896	101928509	Hs.147719	NR_125896	ENSG00000248174	LOC101928509	-	uncharacterized LOC101928509	ncRNA	0.003906	0.428016	ENSG00000250708
chr10.132555082.132555428	chr10	132555083	132555428	8.70095	Intergenic	Intergenic	205676	NR_036180	100422867		NR_036180	ENSG00000264803	MIR378C	mir-378c	microRNA 378c	ncRNA	0.008696	0.514451	ENSG00000264803
chr1.21979897.21980285	chr1	21979898	21980285	8.5118	intron (NM_002885, intron 1 of 24)	(TTCC)n|Simple_repeat|Simple_repeat	-1743	NM_001145658	5909	Hs.148178	NM_002885	ENSG00000076864	RAP1GAP	RAP1GA1|RAP1GAP1|RAP1GAPII|RAPGAP	RAP1 GTPase activating protein	protein-coding	0.002584	0.600515	ENSG00000076864
chr19.2332347.2332708	chr19	2332348	2332708	8.5118	intron (NM_152988, intron 1 of 14)	intron (NM_152988, intron 1 of 14)	3899	NM_152988	56928	Hs.744026	NM_152988	ENSG00000005206	SPPL2B	IMP-4|IMP4|PSH4|PSL1	signal peptide peptidase like 2B	protein-coding	0.025	0.617729	ENSG00000005206
chr15.64325341.64325607	chr15	64325342	64325607	8.5118	intron (NM_014326, intron 2 of 11)	(AGGGGG)n|Simple_repeat|Simple_repeat	13047	NM_014326	23604	Hs.237886	NM_014326	ENSG00000035664	DAPK2	DRP-1|DRP1	death-associated protein kinase 2	protein-coding	0.018868	0.578947	ENSG00000035664
chr20.61958161.61958661	chr20	61958162	61958661	8.5118	intron (NM_020882, intron 31 of 35)	intron (NM_020882, intron 31 of 35)	-32929	NR_110634	100130587	Hs.640129	NR_110634	ENSG00000203900	LOC100130587	-	uncharacterized LOC100130587	ncRNA	0.012024	0.562	ENSG00000101203
chr12.51717792.51718127	chr12	51717793	51718127	8.5118	promoter-TSS (NM_001290008)	promoter-TSS (NM_001290008)	22	NM_001290008	51411	Hs.14770	NM_016293	ENSG00000110934	BIN2	BRAP-1	bridging integrator 2	protein-coding	0.071856	0.734328	ENSG00000110934
chr3.10334542.10334788	chr3	10334543	10334788	8.5118	promoter-TSS (NM_016362)	promoter-TSS (NM_016362)	-34	NM_001302822	51738	Hs.590080	NM_016362	ENSG00000157017	GHRL	MTLRP	ghrelin/obestatin prepropeptide	protein-coding	0.028571	0.536585	ENSG00000157017
chr12.50092941.50093308	chr12	50092942	50093308	8.5118	intron (NM_175736, intron 1 of 25)	intron (NM_175736, intron 1 of 25)	8072	NM_198900	91010	Hs.179838	NM_175736	ENSG00000161791	FMNL3	FHOD3|FRL2|WBP-3|WBP3	formin like 3	protein-coding	0.005464	0.536785	ENSG00000161791
chr5.155695469.155695702	chr5	155695470	155695702	8.5118	Intergenic	(TTCC)n|Simple_repeat|Simple_repeat	-58181	NM_172244	6444	Hs.387207	NM_000337	ENSG00000170624	SGCD	35DAG|CMD1L|DAGD|SG-delta|SGCDP|SGD	sarcoglycan delta	protein-coding	0.012931	0.446352	ENSG00000170624
chr10.108310866.108311146	chr10	108310867	108311146	8.5118	Intergenic	(GGAA)n|Simple_repeat|Simple_repeat	613460	NM_001206572	114815	Hs.591915	NM_052918	ENSG00000108018	SORCS1	hSorCS	sortilin-related VPS10 domain containing receptor 1	protein-coding	0.003584	0.375	ENSG00000215002
chr7.149646383.149646634	chr7	149646384	149646634	8.5118	Intergenic	(GGAA)n|Simple_repeat|Simple_repeat	-75558	NR_027040	401431	Hs.556998	NM_001008745	ENSG00000204934	ATP6V0E2-AS1	-	ATP6V0E2 antisense RNA 1	ncRNA	0.016	0.450199	ENSG00000224016
chr13.40651214.40651450	chr13	40651215	40651450	8.5118	Intergenic	(GGAA)n|Simple_repeat|Simple_repeat	-104614	NR_046870	100874127	Hs.578028	NR_046870	ENSG00000230710	LINC00332	NCRNA00332	long intergenic non-protein coding RNA 332	ncRNA	0.004255	0.478814	ENSG00000230710
chr6.43692836.43693158	chr6	43692837	43693158	8.5118	Intergenic	Intergenic	-37448	NM_018135	55168	Hs.520149	NM_018135	ENSG00000096080	MRPS18A	HumanS18b|MRP-S18-3|MRPS18-3|S18bmt	mitochondrial ribosomal protein S18A	protein-coding	0.040498	0.614907	ENSG00000236961
chr3.163186541.163186754	chr3	163186542	163186754	8.5118	Intergenic	(GGAA)n|Simple_repeat|Simple_repeat	-165559	NR_033945	647107	Hs.408584	NR_033945	ENSG00000241369	LINC01192	CT64	long intergenic non-protein coding RNA 1192	ncRNA	0.004717	0.394366	ENSG00000240792
chr8.121787788.121788084	chr8	121787789	121788084	8.5118	intron (NR_125419, intron 4 of 4)	(GGAA)n|Simple_repeat|Simple_repeat	14443	NR_125419	101927543	Hs.371902	NR_125419	ENSG00000248318	LOC101927543	-	uncharacterized LOC101927543	ncRNA	0.00678	0.466216	ENSG00000248318
chr12.9803391.9803612	chr12	9803392	9803612	8.5118	intron (NR_002814, intron 1 of 3)	intron (NR_002814, intron 1 of 3)	2859	NR_046446	374443	Hs.569124	NR_002814	ENSG00000256594	LOC374443	-	C-type lectin domain family 2, member D pseudogene	pseudo	0.013636	0.461538	ENSG00000256594
chr9.114800063.114800295	chr9	114800064	114800295	8.5118	intron (NR_036085, intron 3 of 3)	intron (NR_036085, intron 3 of 3)	105799	NR_039814	100616114		NR_039814	ENSG00000266315	MIR4668	mir-4668	microRNA 4668	ncRNA	0.004329	0.443966	ENSG00000259953
chr16.13356441.13356692	chr16	13356442	13356692	8.5118	Intergenic	(GGAA)n|Simple_repeat|Simple_repeat	361090	NM_001145204	729993	Hs.130661	NM_001145204	ENSG00000237515	SHISA9	CKAMP44	shisa family member 9	protein-coding	0.004	0.47012	ENSG00000262801
chr5.1313044.1313632	chr5	1313045	1313632	8.5118	Intergenic	L1M5|LINE|L1	-3846	NR_039662	100616235		NR_039662	ENSG00000263670	MIR4457	mir-4457	microRNA 4457	ncRNA	0.018739	0.493197	ENSG00000263670
chr17.45213926.45214021	chr17	45213927	45214021	8.42525	intron (NM_001293091, intron 13 of 17)	intron (NM_001293091, intron 13 of 17)	52704	NM_001293091	996	Hs.463295	NM_001256	ENSG00000004897	CDC27	ANAPC3|APC3|CDC27Hs|D0S1430E|D17S978E|H-NUC|HNUC|NUC2	cell division cycle 27	protein-coding	0	0.294737	ENSG00000004897
chr7.90720923.90721162	chr7	90720924	90721162	8.32265	intron (NM_001287135, intron 12 of 14)	(GGAA)n|Simple_repeat|Simple_repeat	-172740	NM_003505	8321	Hs.94234	NM_003505		FZD1	-	frizzled class receptor 1	protein-coding	0.004202	0.414226	ENSG00000058091
chr10.129862984.129863215	chr10	129862985	129863215	8.32265	intron (NM_006504, intron 10 of 20)	intron (NM_006504, intron 10 of 20)	17287	NM_130435	5791	Hs.127022	NM_006504	ENSG00000132334	PTPRE	HPTPE|PTPE|R-PTP-EPSILON	protein tyrosine phosphatase, receptor type, E	protein-coding	0.013043	0.510823	ENSG00000132334
chr1.53846552.53846777	chr1	53846553	53846777	8.32265	Intergenic	(TTCC)n|Simple_repeat|Simple_repeat	52760	NR_131923	105378732	Hs.118609	NR_131923		LOC105378732	-	uncharacterized LOC105378732	ncRNA	0.004464	0.515556	ENSG00000230138
chr16.27764956.27765260	chr16	27764957	27765260	8.32265	intron (NM_015202, intron 17 of 27)	CT-rich|Low_complexity|Low_complexity	134370	NM_144675	146395	Hs.91910	NM_144675	ENSG00000169181	GSG1L	PRO19651	GSG1-like	protein-coding	0	0.483553	ENSG00000047578
chr14.78308677.78308928	chr14	78308678	78308928	8.32265	intron (NM_001142545, intron 3 of 9)	(TTCC)n|Simple_repeat|Simple_repeat	42377	NM_020421	57143	Hs.413208	NM_020421	ENSG00000063761	ADCK1	-	aarF domain containing kinase 1	protein-coding	0	0.454183	ENSG00000063761
chr12.70025689.70025896	chr12	70025690	70025896	8.32265	Intergenic	(TTCC)n|Simple_repeat|Simple_repeat	-20851	NM_201550	376132	Hs.448708	NM_201550	ENSG00000198812	LRRC10	HRLRRP|LRRC10A	leucine rich repeat containing 10	protein-coding	0	0.434783	ENSG00000127325
chr1.204013591.204013986	chr1	204013592	204013986	8.32265	Intergenic	(GGAA)n|Simple_repeat|Simple_repeat	-3397	NR_027902	284573	Hs.406979	NR_027902	ENSG00000176754	LINC00303	C1orf157|NCRNA00303	long intergenic non-protein coding RNA 303	ncRNA	0.002538	0.465823	ENSG00000176754
chr21.46573348.46573740	chr21	46573349	46573740	8.32265	intron (NR_027673, intron 3 of 12)	intron (NR_027673, intron 3 of 12)	79051	NM_015834	104	Hs.474018	NM_001112	ENSG00000197381	ADARB1	ADAR2|DRABA2|DRADA2|RED1	adenosine deaminase, RNA-specific, B1	protein-coding	0.02046	0.545918	ENSG00000197381
chr1.203290094.203290376	chr1	203290095	203290376	8.32265	Intergenic	Intergenic	15571	NM_006763	7832	Hs.519162	NM_006763	ENSG00000159388	BTG2	PC3|TIS21	BTG family, member 2	protein-coding	0.010676	0.567376	ENSG00000202300
chr14.22539287.22539603	chr14	22539288	22539603	8.32265	Intergenic	Intergenic	406148	NM_001001912	26686	Hs.547982	NM_001001912	ENSG00000221977	OR4E2	OR14-42	olfactory receptor, family 4, subfamily E, member 2	protein-coding	0.034921	0.496835	ENSG00000211802
chr2.242903042.242903258	chr2	242903043	242903258	8.32265	intron (NR_110220, intron 2 of 3)	(GGAA)n|Simple_repeat|Simple_repeat	-9684	NR_110592	102723927	Hs.733585	NR_110592	ENSG00000237940	LOC102723927	-	uncharacterized LOC102723927	ncRNA	0.009302	0.439815	ENSG00000233806
chr2.174542978.174543224	chr2	174542979	174543224	8.32265	Intergenic	(GGAA)n|Simple_repeat|Simple_repeat	285846	NM_001017371	6670	Hs.531587	NM_003111	ENSG00000172845	SP3	SPR2	Sp3 transcription factor	protein-coding	0	0.528455	ENSG00000237617
chr4.139786217.139786980	chr4	139786218	139786980	8.32265	Intergenic	Intergenic	-150314	NM_012118	25819	Hs.639842	NM_012118	ENSG00000151014	NOCT	CCR4L|CCRN4L|Ccr4c|NOC	nocturnin	protein-coding	0.01706	0.494102	ENSG00000250195
chr12.45955228.45955572	chr12	45955229	45955572	8.32265	Intergenic	(TTCC)n|Simple_repeat|Simple_repeat	166304	NR_028408	400027	Hs.597122	NR_028408		LINC00938	-	long intergenic non-protein coding RNA 938	ncRNA	0.005831	0.494186	ENSG00000257657
chrY.59018618.59018788	chrY	59018619	59018788	8.32265	Intergenic	Intergenic	-81700	NM_005840	10251	Hs.381912	NM_005840	ENSG00000168939	SPRY3	spry-3	sprouty RTK signaling antagonist 3	protein-coding	0.04142	0.470588	NA
chr17.21903096.21903268	chr17	21903097	21903268	8.296	promoter-TSS (NR_027084)	promoter-TSS (NR_027084)	-880	NR_027084	284124	Hs.310247	NR_027084	ENSG00000276399	FLJ36000	-	uncharacterized FLJ36000	ncRNA	0.02924	0.622093	ENSG00000266172
chr17.64229602.64229813	chr17	64229603	64229813	8.1335	Intergenic	GA-rich|Low_complexity|Low_complexity	-4152	NM_000042	350	Hs.445358	NM_000042	ENSG00000091583	APOH	B2G1|B2GP1|BG	apolipoprotein H (beta-2-glycoprotein I)	protein-coding	0.009524	0.383886	ENSG00000091583
chr11.11438110.11438406	chr11	11438111	11438406	8.1335	intron (NM_198516, intron 3 of 10)	intron (NM_198516, intron 3 of 10)	-63354	NM_001256686	283106	Hs.654675	NM_001256686	ENSG00000254598	CSNK2A3	CSNK2A1P	casein kinase 2, alpha 3 polypeptide	protein-coding	0.016949	0.533784	ENSG00000110328
chr3.71252999.71253234	chr3	71253000	71253234	8.1335	intron (NM_001244808, intron 5 of 20)	(GGAA)n|Simple_repeat|Simple_repeat	41199	NM_001244814	27086	Hs.59368	NM_032682	ENSG00000114861	FOXP1	12CC4|HSPC215|MFH|QRF1|hFKH1B	forkhead box P1	protein-coding	0	0.387234	ENSG00000114861
chr6.147092207.147092423	chr6	147092208	147092423	8.1335	intron (NM_024694, intron 29 of 35)	intron (NM_024694, intron 29 of 35)	32645	NR_003954	729176	Hs.486708	NR_003954		KATNBL1P6	-	katanin p80 subunit B-like 1 pseudogene 6	pseudo	0.04186	0.532407	ENSG00000118492
chr5.65153699.65153939	chr5	65153700	65153939	8.1335	Intergenic	AluJr4|SINE|Alu	-68563	NM_001253701	55914	Hs.591774	NM_018695	ENSG00000112851	ERBB2IP	ERBIN|HEL-S-78|LAP2	erbb2 interacting protein	protein-coding	0.004184	0.466667	ENSG00000123213
chr1.205255748.205256060	chr1	205255749	205256060	8.1335	Intergenic	Intergenic	30575	NM_001297613	9911	Hs.6360	NM_014858	ENSG00000133069	TMCC2	HUCEP11	transmembrane and coiled-coil domain family 2	protein-coding	0.012862	0.599359	ENSG00000133069
chr17.28382128.28382464	chr17	28382129	28382464	8.1335	intron (NR_026738, intron 10 of 15)	AluJb|SINE|Alu	-61529	NM_001261467	84081	Hs.462663	NM_032141	ENSG00000126653	NSRP1	CCDC55|HSPC095|NSrp70	nuclear speckle splicing regulatory protein 1	protein-coding	0.014925	0.449405	ENSG00000176927
chr6.13908013.13908247	chr6	13908014	13908247	8.1335	Intergenic	(TTCC)n|Simple_repeat|Simple_repeat	-16547	NM_001165034	221687	Hs.111164	NM_152737	ENSG00000180537	RNF182	-	ring finger protein 182	protein-coding	0	0.470085	ENSG00000180537
chr12.86641873.86642094	chr12	86641874	86642094	8.1335	intron (NM_013244, intron 3 of 6)	(TTCC)n|Simple_repeat|Simple_repeat	304745	NR_039710	100616215		NR_039710	ENSG00000264402	MIR548AL	-	microRNA 548al	ncRNA	0	0.429864	ENSG00000182050
chr10.74948480.74948653	chr10	74948481	74948653	8.1335	intron (NM_173348, intron 3 of 13)	L1ME2|LINE|L1	20690	NM_173348	317662	Hs.408577	NM_173348		FAM149B1	KIAA0974	family with sequence similarity 149, member B1	protein-coding	0	0.381503	ENSG00000213551
chr4.127390217.127390423	chr4	127390218	127390423	8.1335	Intergenic	(GGAA)n|Simple_repeat|Simple_repeat	961906	NR_031746	100302267		NR_031746		MIR2054	hsa-mir-2054	microRNA 2054	ncRNA	0.004878	0.485437	ENSG00000223620
chr3.196171421.196171668	chr3	196171422	196171668	8.1335	Intergenic	GA-rich|Low_complexity|Low_complexity	-12200	NM_015562	26043	Hs.518524	NM_015562		UBXN7	UBXD7	UBX domain protein 7	protein-coding	0.00813	0.477733	ENSG00000225240
chr13.38559262.38559558	chr13	38559263	38559558	8.1335	Intergenic	(GGAA)n|Simple_repeat|Simple_repeat	-115471	NM_001135958	7223	Hs.262960	NM_003306	ENSG00000133107	TRPC4	HTRP-4|HTRP4|TRP4	transient receptor potential cation channel, subfamily C, member 4	protein-coding	0.00678	0.466216	ENSG00000228036
chr19.5574734.5575062	chr19	5574735	5575062	8.1335	Intergenic	(GGAA)n|Simple_repeat|Simple_repeat	-6853	NR_027064	257000	Hs.515575	NM_153375	ENSG00000223573	TINCR	LINC00036|NCRNA00036|PLAC2|onco-lncRNA-16	tissue differentiation-inducing non-protein coding RNA	ncRNA	0.009174	0.496951	ENSG00000233270
chr20.36740363.36740625	chr20	36740364	36740625	8.1335	Intergenic	(TTCC)n|Simple_repeat|Simple_repeat	53206	NM_004613	7052	Hs.517033	NM_004613		TGM2	G-ALPHA-h|GNAH|HEL-S-45|TG2|TGC	transglutaminase 2	protein-coding	0.003831	0.454198	ENSG00000264767
chr13.21772075.21772291	chr13	21772076	21772291	8.1335	Intergenic	(TTCC)n|Simple_repeat|Simple_repeat	-21442	NM_145061	221150	Hs.88523	NM_145061	ENSG00000165480	SKA3	C13orf3|RAMA1	spindle and kinetochore associated complex subunit 3	protein-coding	0	0.467593	ENSG00000271250
chr16.54407728.54408050	chr16	54407729	54408050	7.94435	Intergenic	Intergenic	-87511	NM_024336	79191	Hs.499205	NM_024336	ENSG00000177508	IRX3	IRX-1|IRXB1	iroquois homeobox 3	protein-coding	0.040498	0.546584	ENSG00000261803
chr10.50857429.50857718	chr10	50857430	50857718	7.94435	exon (NM_001142933, exon 11 of 16)	exon (NM_001142933, exon 11 of 16)	-30110	NM_182554	282966	Hs.131287	NM_182554		C10orf53	-	chromosome 10 open reading frame 53	protein-coding	0.052083	0.591696	ENSG00000070748
chr22.26899054.26899621	chr22	26899055	26899621	7.94435	intron (NM_001008697, intron 8 of 15)	L2a|LINE|L2	9099	NM_012143	24144	Hs.20225	NM_012143	ENSG00000100109	TFIP11	NTR1|Spp382|TIP39|bK445C9.6|hNtr1	tuftelin interacting protein 11	protein-coding	0.0053	0.513228	ENSG00000100109
chr7.158967859.158968401	chr7	158967860	158968401	7.94435	Intergenic	Intergenic	-30481	NR_130758	7434	Hs.585052	NM_003382	ENSG00000106018	VIPR2	C16DUPq36.3|DUP7q36.3|PACAP-R-3|PACAP-R3|VIP-R-2|VPAC2|VPAC2R|VPCAP2R	vasoactive intestinal peptide receptor 2	protein-coding	0.018484	0.54797	ENSG00000106018
chr10.102821009.102821376	chr10	102821010	102821376	7.94435	5' UTR (NM_030929, exon 1 of 5)	5' UTR (NM_030929, exon 1 of 5)	194	NM_030929	81621	Hs.534859	NM_030929		KAZALD1	BONO1|FKSG28|FKSG40|IGFBP-rP10	Kazal-type serine peptidase inhibitor domain 1	protein-coding	0.103825	0.711172	ENSG00000107821
chr12.21707026.21707333	chr12	21707027	21707333	7.94435	intron (NM_021957, intron 11 of 15)	GA-rich|Low_complexity|Low_complexity	27924	NM_030572	80763	Hs.130692	NM_030572		SPX	C12orf39	spexin hormone	protein-coding	0.003268	0.504886	ENSG00000111713
chr6.168864829.168865107	chr6	168864830	168865107	7.94435	intron (NM_001166412, intron 1 of 12)	(GGAA)n|Simple_repeat|Simple_repeat	23137	NM_001166412	64094	Hs.487200	NM_022138	ENSG00000112562	SMOC2	DTDP1|MST117|MSTP117|MSTP140|SMAP2|bA270C4A.1|bA37D8.1|dJ421D16.1	SPARC related modular calcium binding 2	protein-coding	0.025271	0.485612	ENSG00000112562
chr1.184528406.184528832	chr1	184528407	184528832	7.94435	intron (NM_030806, intron 3 of 5)	(TTCC)n|Simple_repeat|Simple_repeat	172469	NM_030806	81563	Hs.497159	NM_030806	ENSG00000116667	C1orf21	PIG13	chromosome 1 open reading frame 21	protein-coding	0	0.50939	ENSG00000116667
chr2.158416347.158416605	chr2	158416348	158416605	7.94435	intron (NM_145259, intron 2 of 8)	GA-rich|Low_complexity|Low_complexity	37596	NM_001111031	130399	Hs.562901	NM_145259	ENSG00000123612	ACVR1C	ACVRLK7|ALK7	activin A receptor type IC	protein-coding	0.007782	0.476744	ENSG00000123612
chr12.118606669.118606872	chr12	118606670	118606872	7.94435	intron (NM_016281, intron 17 of 20)	(TTCC)n|Simple_repeat|Simple_repeat	33082	NM_002567	5037	Hs.433863	NM_002567	ENSG00000089220	PEBP1	HCNP|HCNPpp|HEL-210|HEL-S-34|HEL-S-96|PBP|PEBP|PEBP-1|RKIP	phosphatidylethanolamine binding protein 1	protein-coding	0	0.399015	ENSG00000135090
chr9.130559249.130559556	chr9	130559250	130559556	7.94435	Intergenic	Intergenic	-5734	NM_004957	2356	Hs.335084	NM_004957	ENSG00000136877	FPGS	-	folylpolyglutamate synthase	protein-coding	0.022876	0.504886	ENSG00000136877
chr21.45563034.45563744	chr21	45563035	45563744	7.94435	intron (NM_198155, intron 5 of 5)	intron (NM_198155, intron 5 of 5)	9895	NM_004649	8209	Hs.413482	NM_004649	ENSG00000160221	C21orf33	ES1|GT335|HES1|KNPH|KNPI	chromosome 21 open reading frame 33	protein-coding	0.042313	0.640845	ENSG00000160221
chr12.50174795.50175066	chr12	50174796	50175066	7.94435	Intergenic	CT-rich|Low_complexity|Low_complexity	39339	NM_001098576	7009	Hs.743965	NM_003217	ENSG00000139644	TMBIM6	BAXI1|BI-1|TEGT	transmembrane BAX inhibitor motif containing 6	protein-coding	0.018519	0.479705	ENSG00000167566
chr13.84328455.84328711	chr13	84328456	84328711	7.94435	Intergenic	L1PA7|LINE|L1	127945	NM_001281503	114798	Hs.415478	NM_052910	ENSG00000178235	SLITRK1	LRRC12|TTM	SLIT and NTRK-like family, member 1	protein-coding	0.015686	0.554688	ENSG00000178235
chr7.137583779.137584033	chr7	137583780	137584033	7.94435	intron (NM_194071, intron 8 of 11)	GA-rich|Low_complexity|Low_complexity	-52297	NM_004717	9162	Hs.242947	NM_004717	ENSG00000157680	DGKI	DGK-IOTA	diacylglycerol kinase, iota	protein-coding	0.01581	0.5	ENSG00000182158
chr16.75109137.75109466	chr16	75109138	75109466	7.94435	intron (NM_032268, intron 1 of 4)	intron (NM_032268, intron 1 of 4)	41368	NM_153486	197257	Hs.380929	NM_153486	ENSG00000166816	LDHD	DLD	lactate dehydrogenase D	protein-coding	0.030488	0.556231	ENSG00000186187
chr18.61258532.61258774	chr18	61258533	61258774	7.94435	intron (NM_001307923, intron 3 of 7)	(TTCC)n|Simple_repeat|Simple_repeat	4119	NM_012397	5275	Hs.241407	NM_012397	ENSG00000197641	SERPINB13	HSHUR7SEQ|HUR7|PI13|headpin	serpin peptidase inhibitor, clade B (ovalbumin), member 13	protein-coding	0.004149	0.413223	ENSG00000197641
chr17.42214388.42214651	chr17	42214389	42214651	7.94435	Intergenic	(GGAA)n|Simple_repeat|Simple_repeat	-4754	NM_024032	78995	Hs.437059	NM_024032	ENSG00000125319	C17orf53	-	chromosome 17 open reading frame 53	protein-coding	0.01145	0.498099	ENSG00000212446
chr1.177530415.177530758	chr1	177530416	177530758	7.94435	Intergenic	(GGAA)n|Simple_repeat|Simple_repeat	-139072	NR_110722	101928778	Hs.573792	NR_110722	ENSG00000236720	LOC101928778	-	uncharacterized LOC101928778	ncRNA	0	0.48105	ENSG00000227579
chr7.104652960.104653344	chr7	104652961	104653344	7.94435	non-coding (NR_024586, exon 1 of 1)	non-coding (NR_024586, exon 1 of 1)	1436	NR_024586	100216545	Hs.631150	NR_024586		KMT2E-AS1	-	KMT2E antisense RNA 1 (head to head)	ncRNA	0.073107	0.648438	ENSG00000228393
chr1.22686857.22687200	chr1	22686858	22687200	7.94435	Intergenic	(GGAA)n|Simple_repeat|Simple_repeat	-91315	NM_014870	9923	Hs.418966	NM_014870	ENSG00000184677	ZBTB40	ZNF923	zinc finger and BTB domain containing 40	protein-coding	0.002924	0.495627	ENSG00000234397
chr10.29029018.29029211	chr10	29029019	29029211	7.94435	Intergenic	CT-rich|Low_complexity|Low_complexity	-3464	NR_120652	101929218	Hs.224866	NR_120652		LINC01517	-	long intergenic non-protein coding RNA 1517	ncRNA	0	0.455959	ENSG00000236716
chr7.399699.400097	chr7	399700	400097	7.94435	Intergenic	Intergenic	-19493	NR_033960	442497	Hs.704269	NR_033960	ENSG00000249574	LOC442497	-	uncharacterized LOC442497	ncRNA	0.032746	0.653266	ENSG00000249574
chr17.67371437.67371641	chr17	67371438	67371641	7.94435	Intergenic	AluJr|SINE|Alu	-39299	NM_002758	5608	Hs.463978	NM_002758		MAP2K6	MAPKK6|MEK6|MKK6|PRKMK6|SAPKK-3|SAPKK3	mitogen-activated protein kinase kinase 6	protein-coding	0.009852	0.490196	ENSG00000252352
chr8.138739443.138739733	chr8	138739444	138739733	7.94435	Intergenic	Intergenic	-313757	NR_125428	101927915	Hs.695851	NR_125428		LOC101927915	-	uncharacterized LOC101927915	ncRNA	0.00692	0.510345	ENSG00000254076
chrX.40345296.40345551	chrX	40345297	40345551	7.94435	Intergenic	(TTCC)n|Simple_repeat|Simple_repeat	-94792	NM_005765	10159	Hs.495960	NM_005765	ENSG00000182220	ATP6AP2	APT6M8-9|ATP6IP2|ATP6M8-9|ELDF10|HT028|M8-9|MRXE|MRXSH|MSTP009|PRR|RENR|XMRE|XPDS	ATPase, H+ transporting, lysosomal accessory protein 2	protein-coding	0	0.45098	NA
chr3.123539346.123539596	chr3	123539347	123539596	7.7552	intron (NM_053026, intron 3 of 32)	(TTCC)n|Simple_repeat|Simple_repeat	63678	NM_053026	4638	Hs.477375	NM_005965	ENSG00000065534	MYLK	AAT7|KRP|MLCK|MLCK1|MLCK108|MLCK210|MSTP083|MYLK1|smMLCK	myosin light chain kinase	protein-coding	0.008032	0.452	ENSG00000065534
chr9.129944453.129944652	chr9	129944454	129944652	7.7552	intron (NM_014636, intron 11 of 18)	MSTB1|LTR|ERVL-MaLR	-59509	NM_012098	23452	Hs.653262	NM_012098	ENSG00000136859	ANGPTL2	ARP2|HARP	angiopoietin like 2	protein-coding	0.005051	0.457286	ENSG00000136828
chr9.116536186.116536423	chr9	116536187	116536423	7.7552	Intergenic	A-rich|Low_complexity|Low_complexity	-102257	NM_133374	114991	Hs.349208	NM_133374	ENSG00000157657	ZNF618	FP13169|NEDD10	zinc finger protein 618	protein-coding	0.004237	0.379747	ENSG00000214669
chr20.4792592.4792944	chr20	4792593	4792944	7.7552	intron (NM_014737, intron 2 of 11)	intron (NM_014737, intron 2 of 11)	3001	NM_170774	9770	Hs.631504	NM_014737	ENSG00000101265	RASSF2	CENP-34|RASFADIN	Ras association (RalGDS/AF-6) domain family member 2	protein-coding	0.017094	0.565341	ENSG00000101265
chr19.45526508.45526752	chr19	45526509	45526752	7.7552	intron (NM_006509, intron 4 of 10)	L1M5|LINE|L1	-15668	NM_001278439	11129	Hs.466917	NM_007056	ENSG00000104859	CLASRP	CLASP|SFRS16|SWAP2	CLK4-associating serine/arginine rich protein	protein-coding	0.016461	0.446721	ENSG00000104856
chr19.42381057.42381479	chr19	42381058	42381479	7.7552	promoter-TSS (NM_001783)	promoter-TSS (NM_001783)	78	NM_001783	973	Hs.631567	NM_001783	ENSG00000105369	CD79A	IGA|MB-1	CD79a molecule, immunoglobulin-associated alpha	protein-coding	0.009501	0.611374	ENSG00000105369
chr6.13000781.13001008	chr6	13000782	13001008	7.7552	intron (NM_030948, intron 4 of 14)	(GGAA)n|Simple_repeat|Simple_repeat	283858	NM_030948	221692	Hs.436996	NM_030948	ENSG00000112137	PHACTR1	RPEL|RPEL1|dJ257A7.2	phosphatase and actin regulator 1	protein-coding	0	0.519824	ENSG00000112137
chr20.42556158.42556384	chr20	42556159	42556384	7.7552	intron (NM_001098796, intron 1 of 8)	(TTCC)n|Simple_repeat|Simple_repeat	11489	NM_001098796	84969	Hs.26608	NM_032883	ENSG00000124191	TOX2	C20orf100|GCX-1|GCX1|dJ1108D11.2|dJ495O3.1	TOX high mobility group box family member 2	protein-coding	0	0.49115	ENSG00000124191
chr16.89034454.89035014	chr16	89034455	89035014	7.7552	intron (NM_005187, intron 1 of 11)	intron (NM_005187, intron 1 of 11)	8770	NM_005187	863	Hs.513811	NM_005187	ENSG00000129993	CBFA2T3	ETO2|MTG16|MTGR2|ZMYND4	core-binding factor, runt domain, alpha subunit 2; translocated to, 3	protein-coding	0.035778	0.657143	ENSG00000129993
chr3.15313350.15313813	chr3	15313351	15313813	7.7552	intron (NM_001018009, intron 3 of 8)	intron (NM_001018009, intron 3 of 8)	17891	NR_046084	100505696	Hs.745026	NR_046084	ENSG00000224660	SH3BP5-AS1	-	SH3BP5 antisense RNA 1	ncRNA	0.028139	0.552916	ENSG00000131370
chr12.102283204.102283429	chr12	102283205	102283429	7.7552	intron (NM_018370, intron 1 of 6)	(GGAA)n|Simple_repeat|Simple_repeat	12212	NM_018370	55332	Hs.525634	NM_018370	ENSG00000136048	DRAM1	DRAM	DNA-damage regulated autophagy modulator 1	protein-coding	0.013393	0.417778	ENSG00000136048
chr11.120048489.120048810	chr11	120048490	120048810	7.7552	Intergenic	G-rich|Low_complexity|Low_complexity	-33097	NM_178507	220323	Hs.445081	NM_178507		OAF	NS5ATP13TP2	out at first homolog	protein-coding	0.00625	0.507788	ENSG00000137699
chr1.112930394.112930690	chr1	112930395	112930690	7.7552	Intergenic	GA-rich|Low_complexity|Low_complexity	-8258	NM_018704	55917	Hs.744100	NM_018704	ENSG00000143079	CTTNBP2NL	-	CTTNBP2 N-terminal like	protein-coding	0.00339	0.459459	ENSG00000143079
chr1.156066743.156067169	chr1	156066744	156067169	7.7552	intron (NM_001282625, intron 3 of 12)	intron (NM_001282625, intron 3 of 12)	14619	NM_001282625	4000	Hs.594444	NM_005572	ENSG00000160789	LMNA	CDCD1|CDDC|CMD1A|CMT2B1|EMD2|FPL|FPLD|FPLD2|HGPS|IDC|LDP1|LFP|LGMD1B|LMN1|LMNC|LMNL1|PRO1	lamin A/C	protein-coding	0.016471	0.56338	ENSG00000160789
chr19.15580866.15581146	chr19	15580867	15581146	7.7552	intron (NM_052890, intron 3 of 4)	intron (NM_052890, intron 3 of 4)	-5624	NM_022904	64926	Hs.136979	NM_022904	ENSG00000105122	RASAL3	-	RAS protein activator like 3	protein-coding	0.014337	0.496429	ENSG00000161031
chr3.15689156.15689407	chr3	15689157	15689407	7.7552	Intergenic	Intergenic	45806	NM_001281725	686	Hs.517830	NM_000060	ENSG00000169814	BTD	-	biotinidase	protein-coding	0.012	0.442231	ENSG00000169814
chr19.2090136.2090710	chr19	2090137	2090710	7.7552	intron (NM_130807, intron 1 of 4)	MER20|DNA|hAT-Charlie	5846	NM_130807	126308	Hs.744938	NM_130807	ENSG00000172081	MOB3A	MOB1C|MOBKL2A|moblak	MOB kinase activator 3A	protein-coding	0.026178	0.567944	ENSG00000172081
chr18.576341.576598	chr18	576342	576598	7.7552	Intergenic	(GGAA)n|Simple_repeat|Simple_repeat	-3873	NM_004066	1068	Hs.122511	NM_004066	ENSG00000177143	CETN1	CEN1|CETN	centrin 1	protein-coding	0.015625	0.529183	ENSG00000177143
chr1.115424045.115424283	chr1	115424046	115424283	7.7552	intron (NM_001282542, intron 12 of 30)	(TTCC)n|Simple_repeat|Simple_repeat	26740	NM_001282541	6847	Hs.112743	NM_003176	ENSG00000198765	SYCP1	CT8|HOM-TES-14|SCP-1|SCP1	synaptonemal complex protein 1	protein-coding	0.004219	0.483193	ENSG00000198765
chr19.59091148.59091503	chr19	59091149	59091503	7.7552	intron (NR_026052, intron 1 of 1)	(TTCC)n|Simple_repeat|Simple_repeat	4560	NR_026052	65996	Hs.541177	NM_023939	ENSG00000213753	CENPBD1P1	-	CENPB DNA-binding domains containing 1 pseudogene 1	pseudo	0.011299	0.467606	ENSG00000213753
chr1.205441500.205441805	chr1	205441501	205441805	7.7552	Intergenic	(GGAA)n|Simple_repeat|Simple_repeat	-16439	NR_103783	101669762	Hs.666219	NR_103783		BLACAT1	LINC00912|linc-UBC1|onco-lncRNA-30	bladder cancer associated transcript 1 (non-protein coding)	ncRNA	0.009868	0.478689	ENSG00000224717
chr2.107183029.107183252	chr2	107183030	107183252	7.7552	Intergenic	(TTCC)n|Simple_repeat|Simple_repeat	-98340	NM_001144013	653489	Hs.726367	NM_001144013	ENSG00000153165	RGPD3	RGP3	RANBP2-like and GRIP domain containing 3	protein-coding	0	0.497758	ENSG00000232001
chr1.4067154.4067351	chr1	4067155	4067351	7.7552	Intergenic	GA-rich|Low_complexity|Low_complexity	66581	NR_040065	728716	Hs.668359	NR_040065		LINC01346	-	long intergenic non-protein coding RNA 1346	ncRNA	0.005102	0.461929	ENSG00000233304
chr1.26979636.26979828	chr1	26979637	26979828	7.7552	Intergenic	L1MEg|LINE|L1	-42790	NM_006015	8289	Hs.468972	NM_006015	ENSG00000117713	ARID1A	B120|BAF250|BAF250a|BM029|C1orf4|ELD|MRD14|OSA1|P270|SMARCF1|hELD|hOSA1	AT rich interactive domain 1A (SWI-like)	protein-coding	0.005236	0.40625	ENSG00000235069
chr1.63821920.63822251	chr1	63821921	63822251	7.7552	Intergenic	(GGAA)n|Simple_repeat|Simple_repeat	-11175	NM_013339	29929	Hs.258501	NM_013339	ENSG00000088035	ALG6	CDG1C	ALG6, alpha-1,3-glucosyltransferase	protein-coding	0.006061	0.456193	ENSG00000236674
chrX.52950000.52950203	chrX	52950001	52950203	7.7552	Intergenic	CpG	21693	NM_001099684	727866	Hs.6451	NM_001099684	ENSG00000179304	FAM156B	TMEM29B	family with sequence similarity 156, member B	protein-coding	0.113861	0.64532	NA
chr20.43459824.43460055	chr20	43459825	43460055	7.56605	Intergenic	(TTCC)n|Simple_repeat|Simple_repeat	-20961	NM_001205317	140730	Hs.517065	NM_182970	ENSG00000101098	RIMS4	C20orf190|RIM 4|RIM-4|RIM4|RIM4-gamma|RIM4gamma	regulating synaptic membrane exocytosis 4	protein-coding	0.004348	0.47619	ENSG00000101098
chr19.45621844.45622188	chr19	45621845	45622188	7.56605	intron (NM_019121, intron 1 of 12)	intron (NM_019121, intron 1 of 12)	25585	NM_019121	284352	Hs.285363	NM_019121	ENSG00000104866	PPP1R37	LRRC68	protein phosphatase 1, regulatory subunit 37	protein-coding	0.029155	0.610465	ENSG00000104866
chr9.79481567.79481811	chr9	79481568	79481811	7.56605	intron (NM_001308048, intron 1 of 17)	HAL1-3A_ME|LINE|L1	39314	NM_001308047	158471	Hs.262857	NM_015225	ENSG00000106772	PRUNE2	BMCC1|BNIPXL|C9orf65|KIAA0367	prune homolog 2 (Drosophila)	protein-coding	0.016461	0.495902	ENSG00000106772
chr10.73184925.73185292	chr10	73184926	73185292	7.56605	intron (NM_022124, intron 1 of 67)	GA-rich|Low_complexity|Low_complexity	28418	NM_022124	64072	Hs.656032	NM_022124	ENSG00000107736	CDH23	CDHR23|USH1D	cadherin-related 23	protein-coding	0.005464	0.504087	ENSG00000107736
chr4.10007936.10008149	chr4	10007937	10008149	7.56605	intron (NM_020041, intron 2 of 11)	intron (NM_020041, intron 2 of 11)	15071	NM_020041	56606	Hs.444612	NM_020041	ENSG00000109667	SLC2A9	GLUT9|GLUTX|UAQTL2|URATv1	solute carrier family 2 (facilitated glucose transporter), member 9	protein-coding	0.018868	0.478873	ENSG00000109667
chr2.234240175.234240500	chr2	234240176	234240500	7.56605	exon (NM_000541, exon 10 of 16)	exon (NM_000541, exon 10 of 16)	-22815	NM_152879	8527	Hs.471675	NM_003648	ENSG00000077044	DGKD	DGKdelta|dgkd-2	diacylglycerol kinase, delta 130kDa	protein-coding	0.046296	0.553846	ENSG00000130561
chr1.116898786.116899045	chr1	116898787	116899045	7.56605	Intergenic	(GGAA)n|Simple_repeat|Simple_repeat	-16879	NM_000701	476	Hs.371889	NM_000701	ENSG00000163399	ATP1A1	-	ATPase, Na+/K+ transporting, alpha 1 polypeptide	protein-coding	0.011628	0.498069	ENSG00000163399
chr7.852562.852821	chr7	852563	852821	7.56605	Intergenic	Intergenic	-2502	NM_001171946	23353	Hs.438072	NM_025154	ENSG00000164828	SUN1	UNC84A	Sad1 and UNC84 domain containing 1	protein-coding	0.023256	0.53668	ENSG00000164828
chr8.140789288.140789562	chr8	140789289	140789562	7.56605	intron (NM_031466, intron 21 of 22)	L2c|LINE|L2	-74126	NM_001282534	51305	Hs.493037	NM_001282534	ENSG00000169427	KCNK9	K2p9.1|KT3.2|TASK-3|TASK3	potassium channel, two pore domain subfamily K, member 9	protein-coding	0.003663	0.474453	ENSG00000167632
chr10.27735404.27735794	chr10	27735405	27735794	7.56605	Intergenic	CT-rich|Low_complexity|Low_complexity	-32302	NM_001034842	374308	Hs.631832	NM_001034842	ENSG00000182077	PTCHD3	PTR	patched domain containing 3	protein-coding	0.002571	0.458974	ENSG00000182077
chr7.2981823.2982204	chr7	2981824	2982204	7.56605	intron (NM_032415, intron 5 of 24)	CT-rich|Low_complexity|Low_complexity	-98055	NM_001293092	2768	Hs.487341	NM_007353	ENSG00000146535	GNA12	NNX3|RMP|gep	guanine nucleotide binding protein (G protein) alpha 12	protein-coding	0.002632	0.52231	ENSG00000198286
chr2.12197605.12197879	chr2	12197606	12197879	7.56605	intron (NR_110196, intron 2 of 5)	intron (NR_110196, intron 2 of 5)	50500	NR_110196	100506457	Hs.197824	NR_110196	ENSG00000224184	MIR3681HG	-	MIR3681 host gene	ncRNA	0.025641	0.616788	ENSG00000224184
chr21.45627587.45628231	chr21	45627588	45628231	7.56605	Intergenic	Intergenic	32978	NM_001283050	23308	Hs.14155	NM_015259	ENSG00000160223	ICOSLG	B7-H2|B7H2|B7RP-1|B7RP1|CD275|GL50|ICOS-L|ICOSL|LICOS	inducible T-cell co-stimulator ligand	protein-coding	0.027994	0.597826	ENSG00000232698
chr1.185634108.185634322	chr1	185634109	185634322	7.56605	Intergenic	(TTCC)n|Simple_repeat|Simple_repeat	-36595	NR_110793	101929093	Hs.535227	NR_110793	ENSG00000228309	LINC01350	GS1-204I12.1	long intergenic non-protein coding RNA 1350	ncRNA	0.00939	0.485981	ENSG00000261729
chr14.102991876.102992129	chr14	102991877	102992129	7.56605	Intergenic	CT-rich|Low_complexity|Low_complexity	-13978	NR_036192	100422954		NR_036192	ENSG00000266015	MIR4309	-	microRNA 4309	ncRNA	0.011905	0.442688	ENSG00000266015
chr1.178682139.178682385	chr1	178682140	178682385	7.56605	Intergenic	GA-rich|Low_complexity|Low_complexity	-12020	NM_001286247	55103	Hs.632485	NM_018037	ENSG00000116191	RALGPS2	dJ595C2.1	Ral GEF with PH domain and SH3 binding motif 2	protein-coding	0	0.51626	ENSG00000273062
chr13.80966582.80966815	chr13	80966583	80966815	7.3769	Intergenic	CT-rich|Low_complexity|Low_complexity	-51613	NM_005842	10253	Hs.18676	NM_005842	ENSG00000136158	SPRY2	hSPRY2	sprouty RTK signaling antagonist 2	protein-coding	0	0.446352	ENSG00000202398
chr17.40636471.40636658	chr17	40636472	40636658	7.3769	intron (NM_005177, intron 9 of 20)	intron (NM_005177, intron 9 of 20)	-10226	NR_049845	100847030		NR_049845	ENSG00000264314	MIR548AT	-	microRNA 548at	ncRNA	0.016129	0.497326	ENSG00000033627
chr6.132705223.132705520	chr6	132705224	132705520	7.3769	intron (NM_015529, intron 1 of 11)	(TTCC)n|Simple_repeat|Simple_repeat	17301	NM_015529	26002	Hs.6909	NM_015529	ENSG00000079931	MOXD1	MOX|PRO5780|dJ248E1.1	monooxygenase, DBH-like 1	protein-coding	0	0.447811	ENSG00000079931
chr20.1373744.1374037	chr20	1373745	1374037	7.3769	promoter-TSS (NM_001199786)	promoter-TSS (NM_001199786)	-75	NM_000801	2280	Hs.471933	NM_000801	ENSG00000088832	FKBP1A	FKBP-12|FKBP-1A|FKBP1|FKBP12|PKC12|PKCI2|PPIASE	FK506 binding protein 1A	protein-coding	0.082192	0.645051	ENSG00000088832
chr16.82783738.82784029	chr16	82783739	82784029	7.3769	intron (NM_001220488, intron 2 of 14)	intron (NM_001220488, intron 2 of 14)	-23040	NR_110938	101928446	Hs.684007	NR_110938	ENSG00000260862	LOC101928446	-	uncharacterized LOC101928446	ncRNA	0.006897	0.436426	ENSG00000140945
chr5.175956755.175957120	chr5	175956756	175957120	7.3769	intron (NM_014901, intron 7 of 10)	intron (NM_014901, intron 7 of 10)	7483	NM_014901	22838	Hs.434888	NM_014901	ENSG00000146083	RNF44	-	ring finger protein 44	protein-coding	0.024725	0.616438	ENSG00000146083
chr6.139383141.139383392	chr6	139383142	139383392	7.3769	Intergenic	(GGAA)n|Simple_repeat|Simple_repeat	33448	NM_021243	58527	Hs.600861	NM_021243	ENSG00000146386	ABRACL	C6orf115|Costars|HSPC280|PRO2013	ABRA C-terminal like	protein-coding	0.02	0.482072	ENSG00000146386
chr19.49918405.49918759	chr19	49918406	49918759	7.3769	intron (NM_144688, intron 17 of 19)	intron (NM_144688, intron 17 of 19)	8116	NM_178449	113091	Hs.339845	NM_178449	ENSG00000142538	PTH2	TIP39	parathyroid hormone 2	protein-coding	0.036827	0.644068	ENSG00000161609
chr17.8761348.8761567	chr17	8761349	8761567	7.3769	intron (NR_110865, intron 1 of 19)	intron (NR_110865, intron 1 of 19)	9536	NR_110865	146850	Hs.255809	NM_001010855	ENSG00000276231	PIK3R6	C17orf38|HsT41028|p84 PIKAP|p87(PIKAP)|p87PIKAP	phosphoinositide-3-kinase, regulatory subunit 6	protein-coding	0.013761	0.47032	ENSG00000174083
chr8.123946692.123946996	chr8	123946693	123946996	7.3769	intron (NM_014943, intron 2 of 3)	(TTCC)n|Simple_repeat|Simple_repeat	107819	NM_024295	79139	Hs.241576	NM_024295	ENSG00000136986	DERL1	DER-1|DER1	derlin 1	protein-coding	0.009901	0.463816	ENSG00000178764
chr2.2187484.2187828	chr2	2187485	2187828	7.3769	intron (NM_015025, intron 2 of 24)	GA-rich|Low_complexity|Low_complexity	-135348	NR_024468	730811	Hs.629472	NR_024468	ENSG00000225619	MYT1L-AS1	-	MYT1L antisense RNA 1	ncRNA	0	0.43314	ENSG00000186487
chr9.132661853.132662261	chr9	132661854	132662261	7.3769	intron (NM_015033, intron 15 of 16)	(GGGAA)n|Simple_repeat|Simple_repeat	30173	NR_106914	102466750		NR_106914	ENSG00000276124	MIR6855	hsa-mir-6855	microRNA 6855	ncRNA	0.004914	0.492647	ENSG00000187239
chr22.49905382.49905820	chr22	49905383	49905820	7.3769	intron (NR_110523, intron 1 of 4)	intron (NR_110523, intron 1 of 4)	31513	NR_037440	100500882		NR_037440	ENSG00000264139	MIR3667	-	microRNA 3667	ncRNA	0.004577	0.515982	ENSG00000188511
chr1.162263891.162264188	chr1	162263892	162264188	7.3769	intron (NM_001164757, intron 3 of 9)	LTR16B2|LTR|ERVL	-48296	NR_030283	693141		NR_030283	ENSG00000207729	MIR556	MIRN556|hsa-mir-556|mir-556	microRNA 556	ncRNA	0.006757	0.545455	ENSG00000198929
chr18.55524460.55524690	chr18	55524461	55524690	7.3769	Intergenic	(TTCC)n|Simple_repeat|Simple_repeat	-54248	NM_005603	5205	Hs.216623	NM_005603	ENSG00000081923	ATP8B1	ATPIC|BRIC|FIC1|ICP1|PFIC|PFIC1	ATPase, aminophospholipid transporter, class I, type 8B, member 1	protein-coding	0.008734	0.495652	ENSG00000231544
chr10.65401665.65402008	chr10	65401666	65402008	7.3769	Intergenic	LTR81C|LTR|Gypsy	120714	NM_001001330	221035	Hs.499833	NM_001001330	ENSG00000165476	REEP3	C10orf74	receptor accessory protein 3	protein-coding	0.011696	0.489796	ENSG00000232075
chr6.14498718.14498939	chr6	14498719	14498939	7.3769	Intergenic	(TTCC)n|Simple_repeat|Simple_repeat	-213144	NR_108096	102216342	Hs.563409	NR_108096	ENSG00000226673	LINC01108	LncRNA-ES1	long intergenic non-protein coding RNA 1108	ncRNA	0.009091	0.479638	ENSG00000234540
chr10.6908776.6908980	chr10	6908777	6908980	7.3769	Intergenic	(TTCC)n|Simple_repeat|Simple_repeat	87318	NR_038291	100507127	Hs.498571	NR_038291	ENSG00000238266	LINC00707	-	long intergenic non-protein coding RNA 707	ncRNA	0.004926	0.47549	ENSG00000238266
chr4.116787587.116787809	chr4	116787588	116787809	7.3769	Intergenic	(GGAA)n|Simple_repeat|Simple_repeat	-433183	NR_031737	100302290		NR_031737		MIR1973	hsa-mir-1973|mir-1973	microRNA 1973	ncRNA	0.00905	0.414414	ENSG00000250363
chr4.160477181.160477430	chr4	160477182	160477430	7.3769	Intergenic	(TTCC)n|Simple_repeat|Simple_repeat	288308	NM_014247	9693	Hs.744884	NM_014247	ENSG00000109756	RAPGEF2	CNrasGEF|NRAPGEP|PDZ-GEF1|PDZGEF1|RA-GEF|RA-GEF-1|Rap-GEP|nRap GEP	Rap guanine nucleotide exchange factor 2	protein-coding	0	0.445783	ENSG00000251979
chr14.64054903.64055094	chr14	64054904	64055094	7.3769	Intergenic	(GGAA)n|Simple_repeat|Simple_repeat	-44920	NM_006246	5529	Hs.334868	NM_006246	ENSG00000154001	PPP2R5E	-	protein phosphatase 2, regulatory subunit B', epsilon isoform	protein-coding	0	0.413613	ENSG00000270878
chr21.46340766.46341036	chr21	46340767	46341036	7.18775	promoter-TSS (NM_000211)	promoter-TSS (NM_000211)	-24	NM_001303238	3689	Hs.375957	NM_000211	ENSG00000160255	ITGB2	CD18|LAD|LCAMB|LFA-1|MAC-1|MF17|MFI7	integrin, beta 2 (complement component 3 receptor 3 and 4 subunit)	protein-coding	0.037175	0.6	ENSG00000160255
chr3.195944373.195944735	chr3	195944374	195944735	7.18775	intron (NM_152672, intron 1 of 8)	GA-rich|Low_complexity|Low_complexity	1171	NM_152672	200931	Hs.630585	NM_152672	ENSG00000163959	SLC51A	OSTA|OSTalpha	solute carrier family 51, alpha subunit	protein-coding	0.00277	0.51105	ENSG00000163959
chr17.75441507.75441873	chr17	75441508	75441873	7.18775	intron (NM_001293696, intron 1 of 9)	intron (NM_001293696, intron 1 of 9)	-4923	NM_001113496	10801	Hs.440932	NM_006640	ENSG00000184640	SEPT9	AF17q25|MSF|MSF1|NAPB|PNUTL4|SINT1|SeptD1	septin 9	protein-coding	0.016438	0.601093	ENSG00000184640
chr7.155168098.155168558	chr7	155168099	155168558	7.18775	Intergenic	Intergenic	-7700	NR_103545	338436	Hs.521326	NR_103545	ENSG00000204960	BLACE	-	B-cell acute lymphoblastic leukemia expressed	ncRNA	0.026144	0.541304	ENSG00000218672
chr22.39632524.39632797	chr22	39632525	39632797	7.18775	intron (NM_002608, intron 1 of 6)	intron (NM_002608, intron 1 of 6)	4253	NM_033016	5155	Hs.1976	NM_002608	ENSG00000100311	PDGFB	IBGC5|PDGF-2|PDGF2|SIS|SSV|c-sis	platelet-derived growth factor beta polypeptide	protein-coding	0.025735	0.567766	ENSG00000100311
chr19.13210921.13211274	chr19	13210922	13211274	7.18775	intron (NM_005583, intron 3 of 3)	intron (NM_005583, intron 3 of 3)	2876	NM_005583	4066	Hs.46446	NM_005583	ENSG00000104903	LYL1	bHLHa18	lymphoblastic leukemia associated hematopoiesis regulator 1	protein-coding	0.017045	0.543909	ENSG00000104903
chr19.30416931.30417350	chr19	30416932	30417350	7.18775	intron (NM_001252641, intron 1 of 10)	polypyrimidine|Low_complexity|Low_complexity	2590	NM_001252641	8725	Hs.466391	NM_003796	ENSG00000105176	URI1	C19orf2|NNX3|PPP1R19|RMP|URI	URI1, prefoldin-like chaperone	protein-coding	0.002392	0.451074	ENSG00000105176
chr8.142099966.142100419	chr8	142099967	142100419	7.18775	Intergenic	Intergenic	-38527	NM_014957	22898	Hs.18166	NM_014957	ENSG00000105339	DENND3	-	DENN/MADD domain containing 3	protein-coding	0.022124	0.607064	ENSG00000105339
chr9.126979074.126979290	chr9	126979075	126979290	7.18775	Intergenic	Intergenic	-40703	NM_001166167	10783	Hs.197071	NM_014397	ENSG00000119408	NEK6	SID6-1512	NIMA-related kinase 6	protein-coding	0.013953	0.601852	ENSG00000119408
chr1.51480557.51480754	chr1	51480558	51480754	7.18775	Intergenic	(GGAA)n|Simple_repeat|Simple_repeat	-44853	NR_039617	100616189		NR_039617	ENSG00000265538	MIR4421	-	microRNA 4421	ncRNA	0	0.411168	ENSG00000123080
chr20.47200933.47201265	chr20	47200934	47201265	7.18775	Intergenic	(TTCC)n|Simple_repeat|Simple_repeat	212445	NR_026958	284749	Hs.299080	NR_026958	ENSG00000235621	LINC00494	-	long intergenic non-protein coding RNA 494	ncRNA	0.006042	0.478916	ENSG00000124126
chr19.10676598.10677087	chr19	10676599	10677087	7.18775	promoter-TSS (NM_023008)	promoter-TSS (NM_023008)	-141	NM_023008	65095	Hs.709967	NM_023008	ENSG00000129347	KRI1	-	KRI1 homolog	protein-coding	0.108607	0.685072	ENSG00000129347
chr22.26412771.26413447	chr22	26412772	26413447	7.18775	intron (NM_032608, intron 42 of 43)	CT-rich|Low_complexity|Low_complexity	-152331	NM_001184773	23544	Hs.194766	NM_021115	ENSG00000100095	SEZ6L	-	seizure related 6 homolog (mouse)-like	protein-coding	0.004444	0.451183	ENSG00000133454
chr4.102245271.102245494	chr4	102245272	102245494	7.18775	intron (NM_001130692, intron 1 of 11)	(GGAA)n|Simple_repeat|Simple_repeat	6188	NR_031656	100302193		NR_031656	ENSG00000221265	MIR1255A	MIRN1255A|hsa-mir-1255a	microRNA 1255a	ncRNA	0.004505	0.502242	ENSG00000138814
chr11.122588012.122588590	chr11	122588013	122588590	7.18775	intron (NM_032873, intron 1 of 13)	intron (NM_032873, intron 1 of 13)	61903	NM_032873	84959	Hs.444075	NM_032873	ENSG00000154127	UBASH3B	STS-1|STS1|TULA-2|TULA2|p70	ubiquitin associated and SH3 domain containing B	protein-coding	0.015598	0.529412	ENSG00000154127
chr5.145381969.145382288	chr5	145381970	145382288	7.18775	intron (NM_152550, intron 3 of 9)	intron (NM_152550, intron 3 of 9)	66003	NM_152550	153769	Hs.443728	NM_152550	ENSG00000156463	SH3RF2	HEPP1|POSHER|PPP1R39|RNF158	SH3 domain containing ring finger 2	protein-coding	0.022013	0.517241	ENSG00000156463
chr1.158217917.158218171	chr1	158217918	158218171	7.18775	Intergenic	Intergenic	-5883	NM_001763	909	Hs.1309	NM_001763	ENSG00000158477	CD1A	CD1|FCB6|HTA1|R4|T6	CD1a molecule	protein-coding	0.003953	0.484252	ENSG00000158477
chr17.27738924.27739155	chr17	27738925	27739155	7.18775	intron (NM_025142, intron 1 of 17)	(TTCC)n|Simple_repeat|Simple_repeat	21097	NM_020791	57551	Hs.597434	NM_020791	ENSG00000160551	TAOK1	KFC-B|MAP3K16|MARKK|PSK-2|PSK2|TAO1|hKFC-B|hTAOK1	TAO kinase 1	protein-coding	0	0.402597	ENSG00000160551
chr3.52076323.52076536	chr3	52076324	52076536	7.18775	Intergenic	(GGAA)n|Simple_repeat|Simple_repeat	14031	NM_001947	1849	Hs.591664	NM_001947	ENSG00000164086	DUSP7	MKPX|PYST2	dual specificity phosphatase 7	protein-coding	0.028302	0.549296	ENSG00000164086
chr9.16030566.16030815	chr9	16030567	16030815	7.18775	Intergenic	Intergenic	222414	NM_001271829	100129385	Hs.586441	NM_001271829	ENSG00000205549	C9orf92	Em:AL513424.1	chromosome 9 open reading frame 92	protein-coding	0.020161	0.550201	ENSG00000164989
chr22.29598813.29599072	chr22	29598814	29599072	7.18775	Intergenic	Intergenic	-2958	NM_133455	129080	Hs.289106	NM_133455	ENSG00000186998	EMID1	EMI5|EMU1	EMI domain containing 1	protein-coding	0.046512	0.625483	ENSG00000186998
chr1.12708258.12708561	chr1	12708259	12708561	7.18775	intron (NM_001013630, intron 1 of 3)	(TTCC)n|Simple_repeat|Simple_repeat	3844	NM_001013630	343066	Hs.209954	NM_001013630	ENSG00000204518	AADACL4	-	arylacetamide deacetylase-like 4	protein-coding	0.016556	0.481848	ENSG00000204518
chr2.143300184.143300400	chr2	143300185	143300400	7.18775	Intergenic	(GGAA)n|Simple_repeat|Simple_repeat	-334903	NM_003937	8942	Hs.470126	NM_003937	ENSG00000115919	KYNU	KYNUU	kynureninase	protein-coding	0.004651	0.402778	ENSG00000228134
chr1.31971656.31971932	chr1	31971657	31971932	7.18775	promoter-TSS (NR_034112)	promoter-TSS (NR_034112)	-45	NR_034112	149086	Hs.729905	NR_034112	ENSG00000260386	LINC01225	-	long intergenic non-protein coding RNA 1225	pseudo	0.014545	0.521739	ENSG00000228682
chr13.46014281.46014586	chr13	46014282	46014586	7.18775	Intergenic	Intergenic	-21844	NM_001286806	253512	Hs.591230	NM_001010875	ENSG00000174032	SLC25A30	KMCP1	solute carrier family 25, member 30	protein-coding	0.003289	0.409836	ENSG00000229303
chr13.34008976.34009186	chr13	34008977	34009186	7.18775	intron (NM_001243476, intron 5 of 17)	(GGAA)n|Simple_repeat|Simple_repeat	-149180	NM_178006	90627	Hs.156551	NM_052851	ENSG00000133121	STARD13	ARHGAP37|DLC2|GT650|LINC00464	StAR-related lipid transfer domain containing 13	protein-coding	0	0.428571	ENSG00000230490
chr1.79903251.79903512	chr1	79903252	79903512	7.18775	Intergenic	(TTCC)n|Simple_repeat|Simple_repeat	-430887	NM_022159	64123	Hs.132314	NM_022159	ENSG00000162618	ADGRL4	ELTD1|ETL|KPG_003	adhesion G protein-coupled receptor L4	protein-coding	0.007692	0.429119	ENSG00000232676
chr6.93873019.93873219	chr6	93873020	93873219	7.18775	Intergenic	Intergenic	256181	NM_001288630	2045	Hs.73962	NM_004440	ENSG00000135333	EPHA7	EHK-3|EHK3|EK11|HEK11	EPH receptor A7	protein-coding	0.01005	0.415	ENSG00000235099
chr10.2543653.2544150	chr10	2543654	2544150	7.18775	Intergenic	CpG	-186634	NR_038884	399708	Hs.521270	NR_038884		LINC00701	-	long intergenic non-protein coding RNA 701	ncRNA	0.094758	0.603622	ENSG00000235281
chr6.71063307.71063518	chr6	71063308	71063518	7.18775	Intergenic	(CA)n|Simple_repeat|Simple_repeat	-40492	NR_125857	101928353		NR_125857		EVADR	-	uncharacterized LOC101928353	ncRNA	0.009524	0.49763	ENSG00000237643
chr3.181901347.181901578	chr3	181901348	181901578	7.18775	Intergenic	(TTCC)n|Simple_repeat|Simple_repeat	231311	NR_104146	100996490	Hs.606987	NR_104146	ENSG00000242512	LINC01206	-	long intergenic non-protein coding RNA 1206	ncRNA	0	0.467532	ENSG00000240478
chr7.116202893.116203145	chr7	116202894	116203145	7.18775	TTS (NR_120506)	TTS (NR_120506)	36607	NM_001172897	857	Hs.74034	NM_001753	ENSG00000105974	CAV1	BSCL3|CGL3|LCCNS|MSTP085|PPH3|VIP21	caveolin 1	protein-coding	0	0.392857	ENSG00000243220
chr8.136067745.136067968	chr8	136067746	136067968	7.18775	Intergenic	(GGAA)n|Simple_repeat|Simple_repeat	-178517	NR_120395	286094	Hs.440978	NR_026706	ENSG00000254083	LINC01591	-	long intergenic non-protein coding RNA 1591	ncRNA	0.013514	0.461883	ENSG00000244413
chr4.101028172.101028455	chr4	101028173	101028455	7.18775	Intergenic	Intergenic	-82876	NR_125924	101929353	Hs.147584	NR_125924	ENSG00000249710	LOC101929353	-	uncharacterized LOC101929353	ncRNA	0.003546	0.466431	ENSG00000245322
chr13.45903858.45904157	chr13	45903859	45904157	7.18775	Intergenic	Intergenic	7736	NR_002967	677814	Hs.374596	NR_002967	ENSG00000199477	SNORA31	ACA31	small nucleolar RNA, H/ACA box 31	snoRNA	0.020134	0.518395	ENSG00000253051
chr5.172232396.172232712	chr5	172232397	172232712	7.18775	Intergenic	Intergenic	-28669	NM_001031711	57222	Hs.509163	NM_020462	ENSG00000113719	ERGIC1	ERGIC-32|ERGIC32|NET24	endoplasmic reticulum-golgi intermediate compartment 1	protein-coding	0.003175	0.452532	ENSG00000253628
chr15.45203350.45203620	chr15	45203351	45203620	7.18775	Intergenic	(GGAA)n|Simple_repeat|Simple_repeat	-45415	NM_152448	145645	Hs.567701	NM_152448	ENSG00000167014	C15orf43	-	chromosome 15 open reading frame 43	protein-coding	0	0.42963	ENSG00000259742
chr13.100123842.100124228	chr13	100123843	100124228	7.18775	Intergenic	(GGAA)n|Simple_repeat|Simple_repeat	27525	NR_110731	102725509	Hs.648968	NR_110731	ENSG00000280734	LINC01232	TCONS_00021520	long intergenic non-protein coding RNA 1232	ncRNA	0	0.492228	ENSG00000266207
chr11.121287901.121288201	chr11	121287902	121288201	7.18775	Intergenic	Intergenic	-34861	NM_003105	6653	Hs.368592	NM_003105	ENSG00000137642	SORL1	C11orf32|LR11|LRP9|SORLA|SorLA-1|gp250	sortilin-related receptor, L(DLR class) A repeats containing	protein-coding	0.016722	0.53	ENSG00000271022
chrX.135917742.135917909	chrX	135917743	135917909	7.18775	Intergenic	(GGAA)n|Simple_repeat|Simple_repeat	43604	NR_002735	26787		NR_002735	ENSG00000206979	SNORD61	HBII-342|RNU61|U61	small nucleolar RNA, C/D box 61	snoRNA	0	0.48503	NA
chr13.63629943.63630198	chr13	63629944	63630198	7.01578	Intergenic	MSTD|LTR|ERVL-MaLR	-248579	NR_120403	100874176	Hs.402083	NR_047029		LINC00448	-	long intergenic non-protein coding RNA 448	ncRNA	0.007874	0.466667	ENSG00000227564
chr6.45983706.45984094	chr6	45983707	45984094	6.99859	promoter-TSS (NM_016929)	promoter-TSS (NM_016929)	-274	NM_016929	53405	Hs.485489	NM_016929	ENSG00000112782	CLIC5	DFNB102|DFNB103|MST130|MSTP130	chloride intracellular channel 5	protein-coding	0.020672	0.585052	ENSG00000112782
chr13.80022638.80022841	chr13	80022639	80022841	6.99859	Intergenic	Intergenic	-32519	NM_001161407	54602	Hs.525093	NM_019080	ENSG00000102471	NDFIP2	N4WBP5A	Nedd4 family interacting protein 2	protein-coding	0.00495	0.433498	ENSG00000227354
chr1.192485995.192486191	chr1	192485996	192486191	6.99859	Intergenic	Intergenic	-58764	NM_002922	5996	Hs.75256	NM_002922	ENSG00000090104	RGS1	1R20|BL34|HEL-S-87|IER1|IR20	regulator of G-protein signaling 1	protein-coding	0.015385	0.408163	ENSG00000232498
chr17.42340949.42341247	chr17	42340950	42341247	6.99859	intron (NM_000342, intron 1 of 19)	intron (NM_000342, intron 1 of 19)	4404	NM_000342	6521	Hs.210751	NM_000342	ENSG00000004939	SLC4A1	AE1|BND3|CD233|DI|EMPB3|EPB3|FR|RTA1A|SW|WD|WD1|WR	solute carrier family 4 (anion exchanger), member 1 (Diego blood group)	protein-coding	0.003367	0.540268	ENSG00000004939
chr1.203553001.203553283	chr1	203553002	203553283	6.99859	Intergenic	G-rich|Low_complexity|Low_complexity	-42773	NM_001001396	493	Hs.343522	NM_001684	ENSG00000058668	ATP2B4	ATP2B2|MXRA1|PMCA4|PMCA4b|PMCA4x	ATPase, Ca++ transporting, plasma membrane 4	protein-coding	0	0.535461	ENSG00000058668
chr2.183874102.183874296	chr2	183874103	183874296	6.99859	intron (NM_205842, intron 3 of 31)	GA-rich|Low_complexity|Low_complexity	29387	NM_205842	10787	Hs.603732	NM_013436	ENSG00000061676	NCKAP1	HEM2|NAP1|NAP125|p125Nap1	NCK-associated protein 1	protein-coding	0	0.484536	ENSG00000061676
chr2.86645046.86645434	chr2	86645047	86645434	6.99859	Intergenic	LTR33|LTR|ERVL	-23031	NM_018433	55818	Hs.557425	NM_018433	ENSG00000115548	KDM3A	JHDM2A|JHMD2A|JMJD1|JMJD1A|TSGA	lysine (K)-specific demethylase 3A	protein-coding	0.002584	0.492268	ENSG00000115548
chr7.128365288.128365487	chr7	128365289	128365487	6.99859	intron (NR_104242, intron 5 of 7)	intron (NR_104242, intron 5 of 7)	9992	NR_104242	84691	Hs.732440	NM_032599	ENSG00000135248	FAM71F1	FAM137A|NYD-SP18	family with sequence similarity 71, member F1	protein-coding	0.005051	0.427136	ENSG00000135248
chr17.61776687.61776947	chr17	61776688	61776947	6.99859	promoter-TSS (NR_046273)	promoter-TSS (NR_046273)	702	NM_030576	80774	Hs.591166	NM_030576	ENSG00000136490	LIMD2	-	LIM domain containing 2	protein-coding	0.050193	0.680769	ENSG00000136490
chr9.115823790.115823992	chr9	115823791	115823992	6.99859	Intergenic	Intergenic	-4820	NM_001282515	7539	Hs.150406	NM_003408	ENSG00000136866	ZFP37	ZNF906|zfp-37	ZFP37 zinc finger protein	protein-coding	0.049751	0.60396	ENSG00000136866
chr2.237475270.237475480	chr2	237475271	237475480	6.99859	Intergenic	(TTCC)n|Simple_repeat|Simple_repeat	-3005	NM_020311	57007	Hs.471751	NM_020311	ENSG00000144476	ACKR3	CMKOR1|CXC-R7|CXCR-7|CXCR7|GPR159|RDC-1|RDC1	atypical chemokine receptor 3	protein-coding	0.023923	0.452381	ENSG00000144476
chr4.164366630.164366843	chr4	164366631	164366843	6.99859	Intergenic	(GGAA)n|Simple_repeat|Simple_repeat	28310	NM_032136	84076	Hs.303923	NM_032136	ENSG00000151005	TKTL2	-	transketolase-like 2	protein-coding	0.009434	0.474178	ENSG00000151005
chr3.151969857.151970044	chr3	151969858	151970044	6.99859	Intergenic	(TTCC)n|Simple_repeat|Simple_repeat	-16306	NM_001314057	4154	Hs.201858	NM_021038	ENSG00000152601	MBNL1	EXP|MBNL	muscleblind like splicing regulator 1	protein-coding	0	0.475936	ENSG00000152601
chr11.122542231.122542590	chr11	122542232	122542590	6.99859	intron (NM_032873, intron 1 of 13)	intron (NM_032873, intron 1 of 13)	16013	NM_032873	84959	Hs.444075	NM_032873	ENSG00000154127	UBASH3B	STS-1|STS1|TULA-2|TULA2|p70	ubiquitin associated and SH3 domain containing B	protein-coding	0.027933	0.576602	ENSG00000154127
chr3.124426139.124426382	chr3	124426140	124426382	6.99859	intron (NM_001024660, intron 57 of 59)	(TTCC)n|Simple_repeat|Simple_repeat	-22952	NM_000373	7372	Hs.2057	NM_000373	ENSG00000114491	UMPS	OPRT	uridine monophosphate synthetase	protein-coding	0	0.432099	ENSG00000160145
chr21.45559727.45560162	chr21	45559728	45560162	6.99859	intron (NM_198155, intron 4 of 5)	intron (NM_198155, intron 4 of 5)	6451	NM_004649	8209	Hs.413482	NM_004649	ENSG00000160221	C21orf33	ES1|GT335|HES1|KNPH|KNPI	chromosome 21 open reading frame 33	protein-coding	0.043779	0.586207	ENSG00000160221
chr1.116623230.116623488	chr1	116623231	116623488	6.99859	Intergenic	(TTCC)n|Simple_repeat|Simple_repeat	-31017	NM_152367	126868	Hs.376194	NM_152367	ENSG00000173212	MAB21L3	C1orf161	mab-21-like 3 (C. elegans)	protein-coding	0	0.403101	ENSG00000163393
chr14.73482069.73482310	chr14	73482070	73482310	6.99859	intron (NM_001281734, intron 2 of 11)	AluSx1|SINE|Alu	11730	NM_021260	53349	Hs.335106	NM_021260	ENSG00000165861	ZFYVE1	DFCP1|PPP1R172|SR3|TAFF1|ZNFN2A1	zinc finger, FYVE domain containing 1	protein-coding	0.004167	0.543568	ENSG00000165861
chr16.53552712.53552920	chr16	53552713	53552920	6.99859	Intergenic	Intergenic	-15600	NM_001012398	64400	Hs.380897	NM_022476	ENSG00000166971	AKTIP	FT1|FTS	AKT interacting protein	protein-coding	0.019324	0.495192	ENSG00000166971
chr11.46692592.46692839	chr11	46692593	46692839	6.99859	intron (NM_001205119, intron 17 of 17)	intron (NM_001205119, intron 17 of 17)	29499	NM_004308	392	Hs.138860	NM_004308	ENSG00000175220	ARHGAP1	CDC42GAP|RHOGAP|RHOGAP1|p50rhoGAP	Rho GTPase activating protein 1	protein-coding	0.012195	0.518219	ENSG00000175224
chr9.132727892.132728241	chr9	132727893	132728241	6.99859	intron (NM_015033, intron 4 of 16)	GA-rich|Low_complexity|Low_complexity	77406	NM_015033	23048	Hs.189409	NM_015033	ENSG00000187239	FNBP1	FBP17	formin binding protein 1	protein-coding	0.020115	0.498567	ENSG00000187239
chr5.176918078.176918410	chr5	176918079	176918410	6.99859	intron (NM_213636, intron 5 of 7)	intron (NM_213636, intron 5 of 7)	6362	NM_203352	9260	Hs.533040	NM_005451	ENSG00000196923	PDLIM7	LMP1|LMP3	PDZ and LIM domain 7 (enigma)	protein-coding	0.02719	0.650602	ENSG00000196923
chr6.24381984.24382317	chr6	24381985	24382317	6.99859	intron (NM_001195610, intron 1 of 10)	GA-rich|Low_complexity|Low_complexity	1369	NM_001195610	51473	Hs.61345	NM_016356	ENSG00000146038	DCDC2	DCDC2A|DFNB66|NPHP19|RU2|RU2S	doublecortin domain containing 2	protein-coding	0	0.387387	ENSG00000202050
chr20.42399067.42399295	chr20	42399068	42399295	6.99859	Intergenic	CT-rich|Low_complexity|Low_complexity	-43539	NM_176791	149699	Hs.447626	NM_176791	ENSG00000124196	GTSF1L	C20orf65|FAM112A|dJ1028D15.4	gametocyte specific factor 1-like	protein-coding	0.004405	0.526316	ENSG00000206801
chr22.18546644.18546856	chr22	18546645	18546856	6.99859	Intergenic	Intergenic	-13936	NM_017929	55670	Hs.517400	NM_017929	ENSG00000215193	PEX26	PBD7A|PBD7B|PEX26M1T|Pex26pM1T	peroxisomal biogenesis factor 26	protein-coding	0.018957	0.523585	ENSG00000225335
chr2.145805068.145805284	chr2	145805069	145805284	6.99859	intron (NR_033870, intron 3 of 4)	(TTCC)n|Simple_repeat|Simple_repeat	379642	NR_033870	401014	Hs.742290	NR_033870	ENSG00000226674	TEX41	DKFZp686O1327|LINC00953	testis expressed 41 (non-protein coding)	ncRNA	0	0.416667	ENSG00000226674
chr17.17307144.17307706	chr17	17307145	17307706	6.99859	Intergenic	Intergenic	-72875	NM_018019	55090	Hs.244595	NM_018019	ENSG00000141026	MED9	MED25	mediator complex subunit 9	protein-coding	0.02852	0.615658	ENSG00000227158
chr8.144938543.144938936	chr8	144938544	144938936	6.99859	TTS (NM_031308)	TTS (NM_031308)	13892	NM_031308	83481	Hs.200412	NM_031308	ENSG00000261150	EPPK1	EPIPL|EPIPL1	epiplakin 1	protein-coding	0.020408	0.521628	ENSG00000227184
chr2.136920508.136920718	chr2	136920509	136920718	6.99859	Intergenic	(TTCC)n|Simple_repeat|Simple_repeat	-44888	NM_003467	7852	Hs.593413	NM_003467	ENSG00000121966	CXCR4	CD184|D2S201E|FB22|HM89|HSY3RR|LAP-3|LAP3|LCR1|LESTR|NPY3R|NPYR|NPYRL|NPYY3R|WHIM|WHIMS	chemokine (C-X-C motif) receptor 4	protein-coding	0.009569	0.414286	ENSG00000227347
chr6.134954155.134954374	chr6	134954156	134954374	6.99859	Intergenic	LTR12C|LTR|ERV1	-93122	NR_125855	101928304	Hs.555076	NR_125855		LOC101928304	-	uncharacterized LOC101928304	ncRNA	0.03211	0.52968	ENSG00000232310
chr1.79842182.79842390	chr1	79842183	79842390	6.99859	Intergenic	(GGAA)n|Simple_repeat|Simple_repeat	-369791	NM_022159	64123	Hs.132314	NM_022159	ENSG00000162618	ADGRL4	ELTD1|ETL|KPG_003	adhesion G protein-coupled receptor L4	protein-coding	0	0.370192	ENSG00000235011
chr7.42492054.42492302	chr7	42492055	42492302	6.99859	Intergenic	Intergenic	-215560	NM_000168	2737	Hs.21509	NM_000168	ENSG00000106571	GLI3	ACLS|GCPS|GLI3-190|GLI3FL|PAP-A|PAPA|PAPA1|PAPB|PHS|PPDIV	GLI family zinc finger 3	protein-coding	0.016194	0.495968	ENSG00000238284
chr3.72213078.72213363	chr3	72213079	72213363	6.99859	intron (NR_038221, intron 2 of 2)	intron (NR_038221, intron 2 of 2)	12813	NR_038221	201617	Hs.382623	NR_038221	ENSG00000243083	LINC00870	-	long intergenic non-protein coding RNA 870	ncRNA	0.010563	0.529825	ENSG00000243083
chr8.145133273.145133650	chr8	145133274	145133650	6.99859	promoter-TSS (NM_019037)	promoter-TSS (NM_019037)	-60	NM_019037	54512	Hs.632041	NM_019037	ENSG00000178896	EXOSC4	RRP41|RRP41A|Rrp41p|SKI6|Ski6p|hRrp41p|p12A	exosome component 4	protein-coding	0.109043	0.68435	ENSG00000255224
chr16.89996345.89996593	chr16	89996346	89996593	6.99859	intron (NM_006086, intron 1 of 3)	(TTCC)n|Simple_repeat|Simple_repeat	6782	NM_006086	10381	Hs.511743	NM_006086	ENSG00000258947	TUBB3	CDCBM|CDCBM1|CFEOM3|CFEOM3A|FEOM3|TUBB4|beta-4	tubulin, beta 3 class III	protein-coding	0.024291	0.524194	ENSG00000258947
chr16.65901580.65901816	chr16	65901581	65901816	6.99859	Intergenic	Intergenic	-291495	NR_027755	283867	Hs.444774	NM_001101346	ENSG00000261742	LINC00922	-	long intergenic non-protein coding RNA 922	ncRNA	0.017021	0.508475	ENSG00000260695
chr9.82427423.82427622	chr9	82427424	82427622	6.99859	Intergenic	Intergenic	-11922	NR_121213	101927477	Hs.571630	NR_121212		LINC01507	-	long intergenic non-protein coding RNA 1507	ncRNA	0.015152	0.432161	ENSG00000270691
chr8.2037692.2037909	chr8	2037693	2037909	6.80944	intron (NM_003970, intron 14 of 36)	CpG	13132	NR_106983	102465695		NR_106983	ENSG00000273593	MIR7160	hsa-mir-7160	microRNA 7160	ncRNA	0.074074	0.599078	ENSG00000036448
chr2.128396438.128396696	chr2	128396439	128396696	6.80944	3' UTR (NM_001256542, exon 7 of 7)	3' UTR (NM_001256542, exon 7 of 7)	-6872	NM_001161417	2840	Hs.46453	NM_005291	ENSG00000144230	GPR17	-	G protein-coupled receptor 17	protein-coding	0.027237	0.658915	ENSG00000072163
chr2.218879507.218879770	chr2	218879508	218879770	6.80944	Intergenic	(GGAA)n|Simple_repeat|Simple_repeat	-20018	NR_034176	285180	Hs.570069	NM_198483	ENSG00000188282	RUFY4	ZFYVE31	RUN and FYVE domain containing 4	protein-coding	0.003817	0.520913	ENSG00000079308
chr18.44304852.44305099	chr18	44304853	44305099	6.80944	intron (NM_001307986, intron 1 of 7)	(GGAA)n|Simple_repeat|Simple_repeat	32156	NM_013305	29906	Hs.465025	NM_013305	ENSG00000101638	ST8SIA5	SIAT8-E|SIAT8E|ST8SiaV	ST8 alpha-N-acetyl-neuraminide alpha-2,8-sialyltransferase 5	protein-coding	0.00813	0.45749	ENSG00000101638
chr9.117135254.117135586	chr9	117135255	117135586	6.80944	intron (NM_030767, intron 4 of 21)	intron (NM_030767, intron 4 of 21)	21265	NM_030767	80709	Hs.494895	NM_030767	ENSG00000106948	AKNA	-	AT-hook transcription factor	protein-coding	0.021148	0.629518	ENSG00000106948
chr17.62091737.62091956	chr17	62091738	62091956	6.80944	intron (NM_001099788, intron 1 of 5)	L1MEe|LINE|L1	6147	NM_001099788	3384	Hs.431460	NM_000873	ENSG00000108622	ICAM2	CD102	intercellular adhesion molecule 2	protein-coding	0	0.442922	ENSG00000108622
chr5.172264764.172265068	chr5	172264765	172265068	6.80944	intron (NM_001031711, intron 1 of 9)	intron (NM_001031711, intron 1 of 9)	3693	NM_001031711	57222	Hs.509163	NM_020462	ENSG00000113719	ERGIC1	ERGIC-32|ERGIC32|NET24	endoplasmic reticulum-golgi intermediate compartment 1	protein-coding	0.023102	0.595395	ENSG00000113719
chr3.13237574.13238068	chr3	13237575	13238068	6.80944	Intergenic	MLT1G3|LTR|ERVL-MaLR	-123204	NM_001134382	9922	Hs.475506	NM_014869	ENSG00000144711	IQSEC1	ARF-GEP100|ARFGEP100|BRAG2|GEP100	IQ motif and Sec7 domain 1	protein-coding	0.022312	0.572874	ENSG00000132182
chr15.75400881.75401172	chr15	75400882	75401172	6.80944	Intergenic	Intergenic	65417	NM_001301105	60490	Hs.458922	NM_021823	ENSG00000138621	PPCDC	MDS018|PPC-DC|coaC	phosphopantothenoylcysteine decarboxylase	protein-coding	0.024138	0.618557	ENSG00000138621
chr4.82323983.82324373	chr4	82323984	82324373	6.80944	Intergenic	(GGAA)n|Simple_repeat|Simple_repeat	68904	NM_001300735	153020	Hs.591696	NM_152545	ENSG00000138670	RASGEF1B	GPIG4	RasGEF domain family member 1B	protein-coding	0.005141	0.489744	ENSG00000138670
chr1.21772762.21773011	chr1	21772763	21773011	6.80944	intron (NM_001256417, intron 2 of 13)	intron (NM_001256417, intron 2 of 13)	6304	NM_001256416	84224	Hs.325422	NM_032264	ENSG00000142794	NBPF3	AE2	neuroblastoma breakpoint family, member 3	protein-coding	0.004032	0.421687	ENSG00000142794
chr4.165403111.165403332	chr4	165403112	165403332	6.80944	Intergenic	(GGAA)n|Simple_repeat|Simple_repeat	-23320	NR_049864	100847071		NR_049864	ENSG00000263800	MIR5684	-	microRNA 5684	ncRNA	0.004545	0.475113	ENSG00000145416
chr5.175963584.175963901	chr5	175963585	175963901	6.80944	intron (NM_014901, intron 1 of 10)	CpG	678	NM_014901	22838	Hs.434888	NM_014901	ENSG00000146083	RNF44	-	ring finger protein 44	protein-coding	0.06962	0.665615	ENSG00000146083
chr13.21050098.21050329	chr13	21050099	21050329	6.80944	intron (NM_015974, intron 3 of 7)	intron (NM_015974, intron 3 of 7)	-42229	NR_039721	100616304		NR_039721	ENSG00000263978	MIR4499	-	microRNA 4499	ncRNA	0.034783	0.580087	ENSG00000165475
chr2.128395362.128395640	chr2	128395363	128395640	6.80944	TTS (NM_001256542)	TTS (NM_001256542)	-7938	NM_001161417	2840	Hs.46453	NM_005291	ENSG00000144230	GPR17	-	G protein-coupled receptor 17	protein-coding	0.025271	0.611511	ENSG00000169994
chr1.72342089.72342359	chr1	72342090	72342359	6.80944	intron (NM_173808, intron 2 of 6)	intron (NM_173808, intron 2 of 6)	-39529	NR_046218	100852409	Hs.681780	NR_046218	ENSG00000228853	NEGR1-IT1	-	NEGR1 intronic transcript 1	ncRNA	0.003717	0.466667	ENSG00000172260
chr19.2621766.2622037	chr19	2621767	2622037	6.80944	intron (NM_052847, intron 2 of 4)	MLT1C|LTR|ERVL-MaLR	-8811	NR_107004	102465838		NR_107004	ENSG00000277904	MIR7850	hsa-mir-7850	microRNA 7850	ncRNA	0.040741	0.571956	ENSG00000176533
chr11.10578190.10578523	chr11	10578191	10578523	6.80944	intron (NR_034093, intron 1 of 2)	intron (NR_034093, intron 1 of 2)	12008	NM_006691	10894	Hs.655332	NM_006691		LYVE1	CRSBP-1|HAR|LYVE-1|XLKD1	lymphatic vessel endothelial hyaluronan receptor 1	protein-coding	0.003012	0.438438	ENSG00000177112
chr16.53127982.53128262	chr16	53127983	53128262	6.80944	intron (NM_025134, intron 1 of 38)	intron (NM_025134, intron 1 of 38)	39177	NM_025134	80205	Hs.59159	NM_015287	ENSG00000177200	CHD9	AD013|CHD-9|CReMM|KISH2|PRIC320	chromodomain helicase DNA binding protein 9	protein-coding	0.014337	0.6	ENSG00000177200
chr3.186575637.186575851	chr3	186575638	186575851	6.80944	3' UTR (NM_001177800, exon 4 of 4)	3' UTR (NM_001177800, exon 4 of 4)	-1832	NR_046662	100874095	Hs.80485	NR_046662	ENSG00000226482	ADIPOQ-AS1	-	ADIPOQ antisense RNA 1	ncRNA	0.00939	0.434579	ENSG00000181092
chr13.94686361.94686571	chr13	94686362	94686571	6.80944	intron (NM_005708, intron 4 of 8)	(GGAA)n|Simple_repeat|Simple_repeat	153779	NR_046535	100873972	Hs.670344	NR_046535	ENSG00000236520	GPC6-AS1	-	GPC6 antisense RNA 1	ncRNA	0.009569	0.433333	ENSG00000183098
chr9.137295790.137296113	chr9	137295791	137296113	6.80944	intron (NM_002957, intron 2 of 9)	intron (NM_002957, intron 2 of 9)	-2476	NM_001291921	6256	Hs.590886	NM_002957		RXRA	NR2B1	retinoid X receptor alpha	protein-coding	0.009317	0.578947	ENSG00000186350
chr6.63177243.63177462	chr6	63177244	63177462	6.80944	Intergenic	A-rich|Low_complexity|Low_complexity	-181253	NM_152688	202559	Hs.519794	NM_152688	ENSG00000112232	KHDRBS2	SLM-1|SLM1|bA535F17.1	KH domain containing, RNA binding, signal transduction associated 2	protein-coding	0	0.438356	ENSG00000216859
chr13.87776361.87776628	chr13	87776362	87776628	6.80944	Intergenic	X3_LINE|LINE|RTE-BovB	212320	NR_132371	106144533	Hs.525107	NR_132371		LINC00430	-	long intergenic non-protein coding RNA 430	ncRNA	0.011278	0.501873	ENSG00000228074
chr2.218504271.218504519	chr2	218504272	218504519	6.80944	intron (NR_026597, intron 1 of 12)	GA-rich|Low_complexity|Low_complexity	116921	NR_026597	729582	Hs.572788	NR_026597		DIRC3	-	disrupted in renal carcinoma 3	ncRNA	0.008097	0.443548	ENSG00000231672
chr6.4344897.4345096	chr6	4344898	4345096	6.80944	Intergenic	Intergenic	-83239	NR_106988	102465753		NR_106988		MIR7641-2	B-ATF|hsa-mir-7641-2	microRNA 7641-2	ncRNA	0.020202	0.502513	ENSG00000231811
chr4.109093439.109093864	chr4	109093440	109093864	6.80944	non-coding (NR_029373, exon 1 of 3)	non-coding (NR_029373, exon 1 of 3)	376	NR_029373	641518	Hs.535760	NR_029373	ENSG00000232021	LEF1-AS1	LEF1NAT	LEF1 antisense RNA 1	ncRNA	0.087264	0.635294	ENSG00000232021
chr2.59065174.59065453	chr2	59065175	59065453	6.80944	intron (NR_033873, intron 2 of 13)	(TTCC)n|Simple_repeat|Simple_repeat	317426	NR_033873	400955	Hs.503210	NR_033873	ENSG00000233723	LINC01122	-	long intergenic non-protein coding RNA 1122	ncRNA	0	0.412186	ENSG00000233723
chr7.28273411.28273790	chr7	28273412	28273790	6.80944	intron (NR_034097, intron 3 of 3)	(TTCC)n|Simple_repeat|Simple_repeat	-53164	NM_175061	221895	Hs.368944	NM_175061	ENSG00000153814	JAZF1	TIP27|ZNF802	JAZF zinc finger 1	protein-coding	0.007937	0.485488	ENSG00000234336
chr2.234536165.234536401	chr2	234536166	234536401	6.80944	intron (NM_019076, intron 1 of 4)	(TTCC)n|Simple_repeat|Simple_repeat	-8840	NM_019075	54575	Hs.554822	NM_019075	ENSG00000242515	UGT1A10	UDPGT|UGT-1J|UGT1-10|UGT1.10|UGT1J	UDP glucuronosyltransferase 1 family, polypeptide A10	protein-coding	0.008511	0.419492	ENSG00000241635
chr8.82054654.82054906	chr8	82054655	82054906	6.80944	Intergenic	(TTCC)n|Simple_repeat|Simple_repeat	-30477	NM_018440	55824	Hs.266175	NM_018440	ENSG00000076641	PAG1	CBP|PAG	phosphoprotein membrane anchor with glycosphingolipid microdomains 1	protein-coding	0.003984	0.440476	ENSG00000253214
chr15.69376817.69377227	chr15	69376818	69377227	6.80944	intron (NR_026949, intron 1 of 3)	(TTCC)n|Simple_repeat|Simple_repeat	3832	NR_026949	283673	Hs.177927	NM_173610	ENSG00000212766	EWSAT1	LINC00277|NCRNA00277|TMEM84	Ewing sarcoma associated transcript 1	ncRNA	0.002445	0.504878	ENSG00000259222
chr15.91216692.91216941	chr15	91216693	91216941	6.80944	intron (NR_120372, intron 2 of 3)	(TTCC)n|Simple_repeat|Simple_repeat	13352	NR_120371	101929765	Hs.615348	NR_120371	ENSG00000245479	LINC01585	-	long intergenic non-protein coding RNA 1585	ncRNA	0.024194	0.586345	ENSG00000259736
chr15.57610985.57611297	chr15	57610986	57611297	6.80944	promoter-TSS (NR_120337)	promoter-TSS (NR_120337)	-195	NR_120337	101928611	Hs.569495	NR_120337		LINC01413	-	long intergenic non-protein coding RNA 1413	ncRNA	0.016077	0.554487	ENSG00000260172
chr17.21904833.21904933	chr17	21904834	21904933	6.80944	intron (NR_027084, intron 1 of 1)	intron (NR_027084, intron 1 of 1)	821	NR_027084	284124	Hs.310247	NR_027084	ENSG00000276399	FLJ36000	-	uncharacterized FLJ36000	ncRNA	0.050505	0.61	ENSG00000266172
chr5.138071430.138071633	chr5	138071431	138071633	6.62029	Intergenic	L2b|LINE|L2	-17553	NM_001290309	1495	Hs.445981	NM_001903	ENSG00000044115	CTNNA1	CAP102	catenin (cadherin-associated protein), alpha 1	protein-coding	0.00495	0.448276	ENSG00000044115
chr8.38324115.38324382	chr8	38324116	38324382	6.62029	intron (NM_001174067, intron 1 of 18)	intron (NM_001174067, intron 1 of 18)	1114	NM_001174067	2260	Hs.264887	NM_015850	ENSG00000077782	FGFR1	BFGFR|CD331|CEK|FGFBR|FGFR-1|FLG|FLT-2|FLT2|HBGFR|HH2|HRTFDS|KAL2|N-SAM|OGD|bFGF-R-1	fibroblast growth factor receptor 1	protein-coding	0.033835	0.52809	ENSG00000077782
chr1.108656893.108657246	chr1	108656894	108657246	6.62029	Intergenic	LTR16D|LTR|ERVL	78361	NM_213651	29957	Hs.656870	NM_013386	ENSG00000085491	SLC25A24	APC1|SCAMC-1	solute carrier family 25 (mitochondrial carrier; phosphate carrier), member 24	protein-coding	0.008523	0.524079	ENSG00000085491
chr20.62508011.62508406	chr20	62508012	62508406	6.62029	intron (NR_045090, intron 4 of 6)	intron (NR_045090, intron 4 of 6)	11628	NM_001243892	7165	Hs.473296	NM_003288	ENSG00000101150	TPD52L2	D54|TPD54	tumor protein D52-like 2	protein-coding	0.043147	0.597468	ENSG00000101150
chr15.75079770.75080148	chr15	75079771	75080148	6.62029	intron (NM_001127190, intron 2 of 13)	intron (NM_001127190, intron 2 of 13)	1139	NR_039738	100616183		NR_039738	ENSG00000264386	MIR4513	-	microRNA 4513	ncRNA	0.013263	0.558201	ENSG00000103653
chr19.13215198.13215521	chr19	13215199	13215521	6.62029	TTS (NM_001136035)	TTS (NM_001136035)	-1386	NM_005583	4066	Hs.46446	NM_005583	ENSG00000104903	LYL1	bHLHa18	lymphoblastic leukemia associated hematopoiesis regulator 1	protein-coding	0.07764	0.71517	ENSG00000104907
chr11.114030701.114030970	chr11	114030702	114030970	6.62029	intron (NM_001018011, intron 3 of 6)	intron (NM_001018011, intron 3 of 6)	99548	NM_001018011	7704	Hs.591945	NM_006006	ENSG00000109906	ZBTB16	PLZF|ZNF145	zinc finger and BTB domain containing 16	protein-coding	0.014925	0.557621	ENSG00000109906
chr12.81598006.81598214	chr12	81598007	81598214	6.62029	intron (NM_024560, intron 9 of 15)	HAL1-3A_ME|LINE|L1	45943	NR_039848	100616133		NR_039848	ENSG00000265227	MIR4699	-	microRNA 4699	ncRNA	0.004831	0.480769	ENSG00000111058
chr6.89258879.89259178	chr6	89258880	89259178	6.62029	Intergenic	CT-rich|Low_complexity|Low_complexity	-9941	NR_110867	101928936	Hs.533080	NR_110867		LOC101928936	-	uncharacterized LOC101928936	ncRNA	0	0.461538	ENSG00000111880
chr6.170709144.170709354	chr6	170709145	170709354	6.62029	intron (NM_001286380, intron 9 of 10)	intron (NM_001286380, intron 9 of 10)	69400	NR_039787	100616430		NR_039787	ENSG00000266245	MIR4644	-	microRNA 4644	ncRNA	0	0.452381	ENSG00000112584
chr6.167764674.167765062	chr6	167764675	167765062	6.62029	Intergenic	CpG	26294	NM_031949	83887	Hs.520554	NM_031949		TTLL2	C6orf104|NYD-TSPG|dJ366N23.3	tubulin tyrosine ligase-like family member 2	protein-coding	0.077519	0.628866	ENSG00000120440
chr1.226187353.226187670	chr1	226187354	226187670	6.62029	promoter-TSS (NM_152608)	promoter-TSS (NM_152608)	-446	NM_152608	163859	Hs.520192	NM_152608	ENSG00000143751	SDE2	C1orf55|dJ671D7.1	SDE2 telomere maintenance homolog (S. pombe)	protein-coding	0.041139	0.577287	ENSG00000143751
chr2.112917254.112917437	chr2	112917255	112917437	6.62029	exon (NM_153214, exon 2 of 8)	exon (NM_153214, exon 2 of 8)	21384	NM_153214	129804	Hs.437696	NM_153214	ENSG00000144152	FBLN7	TM14	fibulin 7	protein-coding	0.065934	0.677596	ENSG00000144152
chr6.168183980.168184183	chr6	168183981	168184183	6.62029	Intergenic	(GGAA)n|Simple_repeat|Simple_repeat	13457	NR_026773	26238	Hs.520583	NM_014356	ENSG00000146521	LINC01558	C6orf123|HGC6.2|LINC01557|dJ431P23.4	long intergenic non-protein coding RNA 1558	ncRNA	0	0.482759	ENSG00000146521
chr16.31411515.31411891	chr16	31411516	31411891	6.62029	intron (NM_005353, intron 5 of 29)	intron (NM_005353, intron 5 of 29)	7070	NM_005353	3681	Hs.679163	NM_005353	ENSG00000156886	ITGAD	ADB2|CD11D	integrin alpha D	protein-coding	0.005333	0.553191	ENSG00000156886
chr9.134985879.134986166	chr9	134985880	134986166	6.62029	Intergenic	AluSx1|SINE|Alu	-30749	NM_001253881	9442	Hs.374262	NM_004269	ENSG00000160563	MED27	CRAP34|CRSP34|CRSP8|TRAP37	mediator complex subunit 27	protein-coding	0.01049	0.491289	ENSG00000160563
chr1.31223590.31223939	chr1	31223591	31223939	6.62029	intron (NM_006762, intron 1 of 7)	intron (NM_006762, intron 1 of 7)	6918	NM_006762	7805	Hs.371021	NM_006762	ENSG00000162511	LAPTM5	CLAST6	lysosomal protein transmembrane 5	protein-coding	0.020115	0.584527	ENSG00000162511
chr1.90534388.90534674	chr1	90534389	90534674	6.62029	Intergenic	(TTCC)n|Simple_repeat|Simple_repeat	73853	NM_182976	284695	Hs.306221	NM_181781	ENSG00000162664	ZNF326	ZAN75|ZIRD|Zfp326|dJ871E2.1	zinc finger protein 326	protein-coding	0.003509	0.444056	ENSG00000162664
chr3.51727896.51728171	chr3	51727897	51728171	6.62029	intron (NM_001243725, intron 3 of 4)	(TTCC)n|Simple_repeat|Simple_repeat	-13047	NM_001130063	2912	Hs.121510	NM_000839	ENSG00000164082	GRM2	GLUR2|GPRC1B|MGLUR2|mGlu2	glutamate receptor, metabotropic 2	protein-coding	0.010949	0.447273	ENSG00000164081
chr16.66558769.66558982	chr16	66558770	66558982	6.62029	intron (NM_001271934, intron 7 of 10)	intron (NM_001271934, intron 7 of 10)	24852	NM_001272050	7084	Hs.512619	NM_004614	ENSG00000166548	TK2	MTDPS2|MTTK|SCA31	thymidine kinase 2, mitochondrial	protein-coding	0.009434	0.539906	ENSG00000166548
chr19.17633927.17634375	chr19	17633928	17634375	6.62029	promoter-TSS (NM_173544)	promoter-TSS (NM_173544)	41	NM_001098524	199786	Hs.434133	NM_173544	ENSG00000167483	FAM129C	BCNP1	family with sequence similarity 129, member C	protein-coding	0.03132	0.611607	ENSG00000167483
chr22.50629129.50629563	chr22	50629130	50629563	6.62029	intron (NM_025204, intron 1 of 9)	intron (NM_025204, intron 1 of 9)	4986	NM_025204	80305	Hs.517731	NM_025204	ENSG00000170638	TRABD	LP6054|PP2447	TraB domain containing	protein-coding	0.039261	0.656682	ENSG00000170638
chr2.204611167.204611406	chr2	204611168	204611406	6.62029	Intergenic	(TTCC)n|Simple_repeat|Simple_repeat	40089	NM_001243077	940	Hs.443123	NM_006139	ENSG00000178562	CD28	Tp44	CD28 molecule	protein-coding	0.004202	0.443515	ENSG00000178562
chr14.30232393.30232592	chr14	30232394	30232592	6.62029	intron (NM_002742, intron 1 of 17)	AluJr|SINE|Alu	-57885	NR_039672	100616347		NR_039672	ENSG00000265226	MIR548AI	-	microRNA 548ai	ncRNA	0.010101	0.482412	ENSG00000184304
chr14.101180369.101181019	chr14	101180370	101181019	6.62029	Intergenic	Intergenic	-12508	NM_003836	8788	Hs.533717	NM_003836	ENSG00000185559	DLK1	DLK|DLK-1|Delta1|FA1|PREF1|Pref-1|ZOG|pG2	delta-like 1 homolog (Drosophila)	protein-coding	0.033898	0.612308	ENSG00000185559
chr9.129233375.129233552	chr9	129233376	129233552	6.62029	intron (NM_033446, intron 7 of 9)	MIRb|SINE|MIR	-60681	NR_045006	641373	Hs.742606	NR_045006		NRON	NCRNA00194	non-protein coding RNA, repressor of NFAT	ncRNA	0.022727	0.508475	ENSG00000196814
chr10.73595861.73596257	chr10	73595862	73596257	6.62029	intron (NM_001042465, intron 1 of 14)	intron (NM_001042465, intron 1 of 14)	15023	NM_002778	5660	Hs.523004	NM_002778	ENSG00000197746	PSAP	GLBA|SAP1	prosaposin	protein-coding	0.01519	0.54798	ENSG00000197746
chr17.75877678.75877953	chr17	75877679	75877953	6.62029	non-coding (NR_028337, exon 2 of 2)	non-coding (NR_028337, exon 2 of 2)	2353	NR_028337	400624	Hs.514521	NM_001001685	ENSG00000204283	FLJ45079	-	FLJ45079 protein	ncRNA	0.032847	0.625455	ENSG00000204283
chr7.155861973.155862250	chr7	155861974	155862250	6.62029	Intergenic	CT-rich|Low_complexity|Low_complexity	106786	NM_001291913	389602	Hs.583071	NM_001291913		LOC389602	-	uncharacterized LOC389602	protein-coding	0.007246	0.490975	ENSG00000204876
chr17.33803406.33803617	chr17	33803407	33803617	6.62029	intron (NM_001195790, intron 3 of 3)	(GGAA)n|Simple_repeat|Simple_repeat	11246	NM_001195790	100506736	Hs.447559	NM_001145027		SLFN12L	-	schlafen family member 12-like	protein-coding	0.004762	0.454976	ENSG00000205045
chr10.35211096.35211342	chr10	35211097	35211342	6.62029	Intergenic	L2a|LINE|L2	106523	NR_108043	100505601	Hs.549790	NR_108043	ENSG00000226386	PARD3-AS1	-	PARD3 antisense RNA 1	ncRNA	0.004082	0.53252	ENSG00000223047
chr17.67577485.67578118	chr17	67577486	67578118	6.62029	Intergenic	Intergenic	-12326	NR_109971	101928122	Hs.579342	NR_109971	ENSG00000227517	LINC01483	-	long intergenic non-protein coding RNA 1483	ncRNA	0.025316	0.503949	ENSG00000227517
chr2.235334647.235334859	chr2	235334648	235334859	6.62029	Intergenic	Intergenic	70940	NM_005737	10123	Hs.111554	NM_005737	ENSG00000188042	ARL4C	ARL7|LAK	ADP-ribosylation factor like GTPase 4C	protein-coding	0.018957	0.599057	ENSG00000228162
chr13.30945830.30946090	chr13	30945831	30946090	6.62029	intron (NR_024464, intron 2 of 4)	intron (NR_024464, intron 2 of 4)	2091	NR_024464	100188949	Hs.439791	NR_024464	ENSG00000238121	LINC00426	-	long intergenic non-protein coding RNA 426	ncRNA	0.023166	0.507692	ENSG00000238121
chr14.59865615.59865870	chr14	59865616	59865870	6.62029	Intergenic	L2a|LINE|L2	66316	NM_022571	64582	Hs.647573	NM_022571		GPR135	HUMNPIIY20	G protein-coupled receptor 135	protein-coding	0.003937	0.501961	ENSG00000252869
chr15.70826719.70826974	chr15	70826720	70826974	6.62029	Intergenic	Intergenic	-81039	NR_126481	104548972		NR_126481	ENSG00000281264	SALRNA3	SAL-RNA3|XLOC_025918	senescence associated long non-coding RNA 3	ncRNA	0.003937	0.501961	ENSG00000259473
chr15.60268782.60269032	chr15	60268783	60269032	6.62029	Intergenic	LTR33A_|LTR|ERVL	-27514	NM_012182	27023	Hs.734475	NM_012182		FOXB1	FKH5|HFKH-5	forkhead box B1	protein-coding	0.016064	0.504	ENSG00000259573
chr16.25468929.25469167	chr16	25468930	25469167	6.62029	Intergenic	(GGAA)n|Simple_repeat|Simple_repeat	-200193	NM_001012981	342357	Hs.513451	NM_001012981	ENSG00000155592	ZKSCAN2	ZNF694|ZSCAN31|ZSCAN34	zinc finger with KRAB and SCAN domains 2	protein-coding	0.008439	0.470588	ENSG00000260690
chr19.47803341.47803726	chr19	47803342	47803726	6.4896	Intergenic	Intergenic	-9570	NM_001736	728	Hs.2161	NM_001736	ENSG00000197405	C5AR1	C5A|C5AR|C5R1|CD88	complement component 5a receptor 1	protein-coding	0.020833	0.566234	ENSG00000197405
chr10.104572329.104572569	chr10	104572330	104572569	6.43114	exon (NM_017787, exon 4 of 4)	exon (NM_017787, exon 4 of 4)	24841	NM_000102	1586	Hs.438016	NM_000102	ENSG00000148795	CYP17A1	CPT7|CYP17|P450C17|S17AH	cytochrome P450, family 17, subfamily A, polypeptide 1	protein-coding	0.012552	0.5875	ENSG00000166272
chr22.22296830.22297241	chr22	22296831	22297241	6.43114	intron (NM_014634, intron 2 of 7)	intron (NM_014634, intron 2 of 7)	10214	NM_014634	9647	Hs.112728	NM_014634	ENSG00000100034	PPM1F	CAMKP|CaMKPase|FEM-2|POPX2|hFEM-2	protein phosphatase, Mg2+/Mn2+ dependent, 1F	protein-coding	0.017073	0.59854	ENSG00000224086
chr8.134511576.134511825	chr8	134511577	134511825	6.43114	intron (NM_003033, intron 2 of 8)	intron (NM_003033, intron 2 of 8)	72482	NM_173344	6482	Hs.374257	NM_003033	ENSG00000008513	ST3GAL1	Gal-NAc6S|SIAT4A|SIATFL|ST3GalA|ST3GalA.1|ST3GalIA|ST3GalIA,1|ST3O	ST3 beta-galactoside alpha-2,3-sialyltransferase 1	protein-coding	0.012097	0.493976	ENSG00000008513
chr5.156698812.156699160	chr5	156698813	156699160	6.43114	intron (NM_014376, intron 1 of 30)	intron (NM_014376, intron 1 of 30)	2634	NM_014376	26999	Hs.519702	NM_014376	ENSG00000055163	CYFIP2	PIR121	cytoplasmic FMR1 interacting protein 2	protein-coding	0.017291	0.551724	ENSG00000055163
chr11.64512593.64512827	chr11	64512594	64512827	6.43114	promoter-TSS (NM_001098670)	promoter-TSS (NM_001098670)	218	NM_153819	10235	Hs.99491	NM_005825	ENSG00000068831	RASGRP2	CALDAG-GEFI|CDC25L	RAS guanyl releasing protein 2 (calcium and DAG-regulated)	protein-coding	0.090129	0.735043	ENSG00000068831
chr5.176018814.176018917	chr5	176018815	176018917	6.43114	intron (NM_001171976, intron 30 of 31)	(TGG)n|Simple_repeat|Simple_repeat	18265	NM_052899	114787	Hs.150549	NM_052899	ENSG00000169258	GPRIN1	GRIN1	G protein regulated inducer of neurite outgrowth 1	protein-coding	0	0.495146	ENSG00000074276
chr13.111837058.111837446	chr13	111837059	111837446	6.43114	intron (NM_001113511, intron 3 of 19)	intron (NM_001113511, intron 3 of 19)	-1921	NM_001113513	8874	Hs.508738	NM_003899	ENSG00000102606	ARHGEF7	BETA-PIX|COOL-1|COOL1|Nbla10314|P50|P50BP|P85|P85COOL1|P85SPR|PAK3|PIXB	Rho guanine nucleotide exchange factor 7	protein-coding	0.023256	0.548969	ENSG00000102606
chr1.33601583.33601839	chr1	33601584	33601839	6.43114	Intergenic	Intergenic	45960	NM_018207	55223	Hs.656006	NM_018207	ENSG00000116525	TRIM62	DEAR1	tripartite motif containing 62	protein-coding	0	0.539062	ENSG00000116525
chr19.48021511.48021715	chr19	48021512	48021715	6.43114	Intergenic	Intergenic	-3098	NM_003827	8775	Hs.126938	NM_003827	ENSG00000105402	NAPA	SNAPA	N-ethylmaleimide-sensitive factor attachment protein, alpha	protein-coding	0.004926	0.470588	ENSG00000118156
chr1.182453760.182454195	chr1	182453761	182454195	6.43114	intron (NM_001137669, intron 6 of 21)	L1M2a|LINE|L1	34722	NM_001137669	353299	Hs.121200	NM_032267	ENSG00000121446	RGSL1	RGSL|RGSL2	regulator of G-protein signaling like 1	protein-coding	0.002304	0.556322	ENSG00000121446
chr7.153832813.153833109	chr7	153832814	153833109	6.43114	intron (NM_130797, intron 1 of 25)	intron (NM_130797, intron 1 of 25)	83458	NM_001290253	1804	Hs.490684	NM_001936	ENSG00000130226	DPP6	DPPX|MRD33|VF2	dipeptidyl-peptidase 6	protein-coding	0	0.472973	ENSG00000130226
chr19.8102111.8102402	chr19	8102112	8102402	6.43114	Intergenic	polypyrimidine|Low_complexity|Low_complexity	-15389	NM_001201359	6370	Hs.310511	NM_005624	ENSG00000131142	CCL25	Ckb15|SCYA25|TECK	chemokine (C-C motif) ligand 25	protein-coding	0.003448	0.467354	ENSG00000131142
chr12.89740234.89740727	chr12	89740235	89740727	6.43114	Intergenic	Intergenic	6155	NM_001946	1848	Hs.298654	NM_001946		DUSP6	HH19|MKP3|PYST1	dual specificity phosphatase 6	protein-coding	0.014228	0.436105	ENSG00000139318
chr16.81533705.81533932	chr16	81533706	81533932	6.43114	intron (NM_030629, intron 1 of 20)	intron (NM_030629, intron 1 of 20)	4865	NM_030629	80790	Hs.594095	NM_030629	ENSG00000153815	CMIP	TCMIP	c-Maf inducing protein	protein-coding	0.030973	0.54185	ENSG00000153815
chr6.102499046.102499232	chr6	102499047	102499232	6.43114	intron (NM_175768, intron 14 of 16)	(TTCC)n|Simple_repeat|Simple_repeat	652278	NM_021956	2898	Hs.98262	NM_021956	ENSG00000164418	GRIK2	EAA4|GLR6|GLUK6|GLUR6|GluK2|MRT6	glutamate receptor, ionotropic, kainate 2	protein-coding	0	0.44086	ENSG00000164418
chr17.47281228.47281545	chr17	47281229	47281545	6.43114	Intergenic	ERVL-B4-int|LTR|ERVL	5356	NM_031498	2793	Hs.181781	NM_031498	ENSG00000167083	GNGT2	G-GAMMA-8|G-GAMMA-C|GNG8|GNG9|GNGT8	guanine nucleotide binding protein (G protein), gamma transducing activity polypeptide 2	protein-coding	0.006329	0.488959	ENSG00000167083
chr3.156108265.156108484	chr3	156108266	156108484	6.43114	intron (NM_172159, intron 1 of 13)	intron (NM_172159, intron 1 of 13)	56350	NR_046618	100874084	Hs.131282	NR_046618	ENSG00000242370	KCNAB1-AS1	-	KCNAB1 antisense RNA 1	ncRNA	0.018349	0.515982	ENSG00000169282
chr9.85977520.85977942	chr9	85977521	85977942	6.43114	intron (NM_001244959, intron 3 of 14)	(TTCC)n|Simple_repeat|Simple_repeat	-30855	NM_001244961	257019	Hs.127535	NM_174938	ENSG00000172159	FRMD3	4.1O|EPB41L4O|EPB41LO|P410	FERM domain containing 3	protein-coding	0	0.5	ENSG00000172159
chr19.6897834.6898046	chr19	6897835	6898046	6.43114	intron (NM_001256252, intron 4 of 19)	(TTCC)n|Simple_repeat|Simple_repeat	10380	NM_001256252	2015	Hs.2375	NM_001974	ENSG00000174837	ADGRE1	EMR1|TM7LN3	adhesion G protein-coupled receptor E1	protein-coding	0	0.40566	ENSG00000174837
chr3.184430662.184430841	chr3	184430663	184430841	6.43114	promoter-TSS (NM_022149)	promoter-TSS (NM_022149)	-916	NM_022149	64110	Hs.306123	NM_022149	ENSG00000177383	MAGEF1	-	MAGE family member F1	protein-coding	0	0.47486	ENSG00000177383
chr8.145013837.145014111	chr8	145013838	145014111	6.43114	promoter-TSS (NM_201384)	promoter-TSS (NM_201384)	-216	NM_201384	5339	Hs.434248	NM_000445	ENSG00000178209	PLEC	EBS1|EBSMD|EBSND|EBSO|EBSOG|EBSPA|HD1|LGMD2Q|PCN|PLEC1|PLEC1b|PLTN	plectin	protein-coding	0.051282	0.693431	ENSG00000178209
chr10.133575647.133575912	chr10	133575648	133575912	6.43114	Intergenic	Intergenic	46755	NR_038365	399827	Hs.523353	NM_001001677	ENSG00000189275	LINC01164	-	long intergenic non-protein coding RNA 1164	ncRNA	0.018939	0.588679	ENSG00000189275
chr9.36929101.36929411	chr9	36929102	36929411	6.43114	intron (NM_001280547, intron 6 of 8)	GA-rich|Low_complexity|Low_complexity	-35728	NR_039687	100616456		NR_039687	ENSG00000265368	MIR4476	mir-4476	microRNA 4476	ncRNA	0.006472	0.441935	ENSG00000196092
chr19.11533007.11533269	chr19	11533008	11533269	6.43114	intron (NM_001302453, intron 10 of 12)	intron (NM_001302453, intron 10 of 12)	-3120	NM_001035223	57139	Hs.375142	NM_001035223	ENSG00000205517	RGL3	-	ral guanine nucleotide dissociation stimulator-like 3	protein-coding	0.072797	0.683206	ENSG00000198003
chr1.167407276.167407721	chr1	167407277	167407721	6.43114	intron (NM_198053, intron 4 of 7)	MER115|DNA|hAT-Tip100	80348	NM_198053	919	Hs.156445	NM_000734	ENSG00000198821	CD247	CD3-ZETA|CD3H|CD3Q|CD3Z|IMD25|T3Z|TCRZ	CD247 molecule	protein-coding	0.015766	0.559551	ENSG00000198821
chr4.85987335.85987632	chr4	85987336	85987632	6.43114	Intergenic	Intergenic	99513	NR_015359	404201	Hs.720920	NM_205857	ENSG00000180769	WDFY3-AS2	C4orf12|FBI4|NCRNA00247	WDFY3 antisense RNA 2	ncRNA	0.006757	0.498316	ENSG00000201901
chr2.9195691.9195994	chr2	9195692	9195994	6.43114	Intergenic	LTR50|LTR|ERVL	-51967	NM_138799	129642	Hs.467634	NM_138799		MBOAT2	LPCAT4|OACT2	membrane bound O-acyltransferase domain containing 2	protein-coding	0.009934	0.432343	ENSG00000223640
chr16.51596901.51597088	chr16	51596902	51597088	6.43114	Intergenic	Intergenic	-199435	NR_110916	101927364	Hs.133120	NR_110916	ENSG00000260057	LINC01571	-	long intergenic non-protein coding RNA 1571	ncRNA	0.005376	0.449198	ENSG00000224578
chr13.30984680.30984888	chr13	30984681	30984888	6.43114	Intergenic	(GGAA)n|Simple_repeat|Simple_repeat	11597	NR_125771	103724387		NR_125771	ENSG00000225039	LINC01058	-	long intergenic non-protein coding RNA 1058	ncRNA	0.014493	0.475962	ENSG00000225039
chr2.85310309.85310578	chr2	85310310	85310578	6.43114	Intergenic	(GGAA)n|Simple_repeat|Simple_repeat	-50139	NM_031283	83439	Hs.516297	NM_031283	ENSG00000152284	TCF7L1	TCF-3|TCF3	transcription factor 7-like 1 (T-cell specific, HMG-box)	protein-coding	0	0.460967	ENSG00000235463
chr21.45602167.45602384	chr21	45602168	45602384	6.43114	Intergenic	Intergenic	48782	NM_004649	8209	Hs.413482	NM_004649	ENSG00000160221	C21orf33	ES1|GT335|HES1|KNPH|KNPI	chromosome 21 open reading frame 33	protein-coding	0.018519	0.56682	ENSG00000237604
chr3.148243546.148243846	chr3	148243547	148243846	6.43114	Intergenic	LTR12D|LTR|ERV1	-171962	NM_009585	185	Hs.477887	NM_000685	ENSG00000144891	AGTR1	AG2S|AGTR1B|AT1|AT1AR|AT1B|AT1BR|AT1R|AT2R1|HAT1R	angiotensin II receptor, type 1	protein-coding	0.043478	0.526667	ENSG00000242440
chr8.30808413.30808749	chr8	30808414	30808749	6.43114	Intergenic	(TTCC)n|Simple_repeat|Simple_repeat	81736	NM_013357	29942	Hs.373778	NM_013357	ENSG00000172733	PURG	PURG-A|PURG-B	purine-rich element binding protein G	protein-coding	0.002985	0.482143	ENSG00000253204
chr14.87410051.87410281	chr14	87410052	87410281	6.43114	Intergenic	(TTCC)n|Simple_repeat|Simple_repeat	38044	NR_038445	283585	Hs.381998	NR_038445	ENSG00000258804	LOC283585	-	uncharacterized LOC283585	ncRNA	0	0.526087	ENSG00000259061
chr16.80603814.80604025	chr16	80603815	80604025	6.43114	promoter-TSS (NR_104665)	promoter-TSS (NR_104665)	-413	NR_104665	101928276	Hs.149769	NR_104665	ENSG00000260737	LINC01227	-	long intergenic non-protein coding RNA 1227	ncRNA	0.009524	0.398104	ENSG00000260737
chr17.66161295.66161565	chr17	66161296	66161565	6.43114	Intergenic	G-rich|Low_complexity|Low_complexity	-33371	NR_027283	440461	Hs.661522	NR_027283		LOC440461	-	Rho GTPase activating protein 27 pseudogene	pseudo	0.01487	0.514815	ENSG00000267708
chr1.19374777.19375015	chr1	19374778	19375015	6.43114	Intergenic	(GGAA)n|Simple_repeat|Simple_repeat	-92070	NM_001136265	126917	Hs.466625	NM_001136265	ENSG00000169991	IFFO2	-	intermediate filament family orphan 2	protein-coding	0.008439	0.432773	ENSG00000272084
chrX.153192264.153192530	chrX	153192265	153192530	6.43114	promoter-TSS (NM_001164741)	promoter-TSS (NM_001164741)	-683	NM_001666	393	Hs.701324	NM_001666	ENSG00000089820	ARHGAP4	C1|RGC1|RhoGAP4|SrGAP4|p115	Rho GTPase activating protein 4	protein-coding	0.022642	0.646617	NA
chrX.47927448.47927757	chrX	47927449	47927757	6.43114	intron (NM_001190255, intron 1 of 4)	GA-rich|Low_complexity|Low_complexity	2905	NM_001037735	57232	Hs.650883	NM_001037735	ENSG00000221994	ZNF630	dJ54B20.2	zinc finger protein 630	protein-coding	0.003247	0.491909	NA
chr21.47791674.47792260	chr21	47791675	47792260	6.31929	intron (NM_001315529, intron 15 of 46)	intron (NM_001315529, intron 15 of 46)	47165	NM_001315529	5116	Hs.474069	NM_006031	ENSG00000160299	PCNT	KEN|MOPD2|PCN|PCNT2|PCNTB|PCTN2|SCKL4	pericentrin	protein-coding	0.015385	0.520478	ENSG00000160299
chr20.46523478.46523716	chr20	46523479	46523716	6.3142	Intergenic	D20S16|Satellite|Satellite	-88373	NR_109942	101060004	Hs.129970	NR_109942		LINC01523	-	long intergenic non-protein coding RNA 1523	ncRNA	0.033755	0.563025	ENSG00000238785
chrY.59001350.59001738	chrY	59001351	59001738	6.26704	Intergenic	Intergenic	-98859	NM_005840	10251	Hs.381912	NM_005840	ENSG00000168939	SPRY3	spry-3	sprouty RTK signaling antagonist 3	protein-coding	0.02584	0.440722	NA
chr7.155153821.155154252	chr7	155153822	155154252	6.24199	intron (NR_103545, intron 3 of 5)	MIRb|SINE|MIR	6591	NR_103545	338436	Hs.521326	NR_103545	ENSG00000204960	BLACE	-	B-cell acute lymphoblastic leukemia expressed	ncRNA	0.032558	0.561485	ENSG00000204960
chr20.1415623.1415780	chr20	1415624	1415780	6.24199	Intergenic	MER66C|LTR|ERV1	32635	NM_016143	55968	Hs.12865	NM_016143	ENSG00000088833	NSFL1C	P47|UBX1|UBXD10|UBXN2C|dJ776F14.1	NSFL1 (p97) cofactor (p47)	protein-coding	0.00641	0.477707	ENSG00000088833
chr3.186318821.186319014	chr3	186318822	186319014	6.24199	Intergenic	(TTCC)n|Simple_repeat|Simple_repeat	-11932	NM_001622	197	Hs.324746	NM_001622	ENSG00000145192	AHSG	A2HS|AHS|FETUA|HSGA	alpha-2-HS-glycoprotein	protein-coding	0.005208	0.440415	ENSG00000090520
chr10.71800960.71801200	chr10	71800961	71801200	6.24199	Intergenic	(GGAA)n|Simple_repeat|Simple_repeat	-11277	NM_018649	55506	Hs.499953	NM_018649	ENSG00000099284	H2AFY2	macroH2A2	H2A histone family, member Y2	protein-coding	0.016736	0.491667	ENSG00000099284
chr5.1133765.1134127	chr5	1133766	1134127	6.24199	Intergenic	Intergenic	-21774	NM_006598	10723	Hs.172613	NM_006598	ENSG00000113504	SLC12A7	KCC4	solute carrier family 12 (potassium/chloride transporter), member 7	protein-coding	0.022161	0.574586	ENSG00000113504
chr2.209130871.209131142	chr2	209130872	209131142	6.24199	promoter-TSS (NM_001178000)	promoter-TSS (NM_001178000)	16	NM_015040	200576	Hs.744997	NM_015040	ENSG00000115020	PIKFYVE	CFD|FAB1|HEL37|PIP5K|PIP5K3|ZFYVE29	phosphoinositide kinase, FYVE finger containing	protein-coding	0.103704	0.708487	ENSG00000115020
chr20.42578781.42579109	chr20	42578782	42579109	6.24199	intron (NM_001098798, intron 1 of 7)	intron (NM_001098798, intron 1 of 7)	4409	NM_001098798	84969	Hs.26608	NM_032883	ENSG00000124191	TOX2	C20orf100|GCX-1|GCX1|dJ1108D11.2|dJ495O3.1	TOX high mobility group box family member 2	protein-coding	0.027523	0.585366	ENSG00000124191
chr20.419275.419602	chr20	419276	419602	6.24199	non-coding (NR_111901, exon 8 of 10)	non-coding (NR_111901, exon 8 of 10)	23758	NR_111901	128637	Hs.590876	NM_144628	ENSG00000125875	TBC1D20	C20orf140|WARBM4	TBC1 domain family, member 20	protein-coding	0.030675	0.535168	ENSG00000125875
chr2.234238975.234239253	chr2	234238976	234239253	6.24199	intron (NM_000541, intron 9 of 15)	(TTCC)n|Simple_repeat|Simple_repeat	22805	NM_000541	6295	Hs.32721	NM_000541	ENSG00000130561	SAG	RP47|S-AG	S-antigen; retina and pineal gland (arrestin)	protein-coding	0.01083	0.528777	ENSG00000130561
chr11.128348291.128348605	chr11	128348292	128348605	6.24199	intron (NM_001143820, intron 8 of 9)	intron (NM_001143820, intron 8 of 9)	43757	NM_005238	2113	Hs.369438	NM_005238	ENSG00000134954	ETS1	ETS-1|EWSR2|c-ets-1|p54	v-ets avian erythroblastosis virus E26 oncogene homolog 1	protein-coding	0	0.477707	ENSG00000134954
chr1.206736411.206736663	chr1	206736412	206736663	6.24199	intron (NM_182665, intron 1 of 4)	MLT1J2|LTR|ERVL-MaLR	6045	NM_182665	83593	Hs.497579	NM_031437	ENSG00000266094	RASSF5	Maxp1|NORE1|NORE1A|NORE1B|RAPL|RASSF3	Ras association (RalGDS/AF-6) domain family member 5	protein-coding	0.01992	0.56746	ENSG00000136653
chr11.72860922.72861354	chr11	72860923	72861354	6.24199	Intergenic	(TTCC)n|Simple_repeat|Simple_repeat	-7995	NM_014824	9873	Hs.744959	NM_014824	ENSG00000137478	FCHSD2	NWK|SH3MD3	FCH and double SH3 domains 2	protein-coding	0.009281	0.50463	ENSG00000137478
chr15.45434880.45435142	chr15	45434881	45435142	6.24199	intron (NM_175940, intron 15 of 33)	intron (NM_175940, intron 15 of 33)	12819	NM_017434	53905	Hs.272813	NM_017434	ENSG00000137857	DUOX1	LNOX1|NOXEF1|THOX1	dual oxidase 1	protein-coding	0.007663	0.534351	ENSG00000137857
chr4.123499537.123499965	chr4	123499538	123499965	6.24199	Intergenic	Intergenic	-40387	NR_104126	100996941	Hs.439487	NR_104126	ENSG00000227145	IL21-AS1	-	IL21 antisense RNA 1	ncRNA	0.014052	0.453271	ENSG00000138684
chr15.75639560.75639835	chr15	75639561	75639835	6.24199	promoter-TSS (NR_046311)	promoter-TSS (NR_046311)	-262	NM_001256552	79661	Hs.512732	NM_024608	ENSG00000140398	NEIL1	FPG1|NEI1|hFPG1	nei-like DNA glycosylase 1	protein-coding	0.083942	0.690909	ENSG00000140398
chr1.206831544.206831911	chr1	206831545	206831911	6.24199	Intergenic	Intergenic	22847	NM_001004023	8444	Hs.164267	NM_003582	ENSG00000143479	DYRK3	DYRK5|RED|REDK|hYAK3-2	dual specificity tyrosine-(Y)-phosphorylation regulated kinase 3	protein-coding	0.030055	0.547684	ENSG00000143479
chr1.187975520.187975765	chr1	187975521	187975765	6.24199	Intergenic	LTR50|LTR|ERVL	562883	NR_132374	106144535	Hs.568709	NR_132374		LINC01037	-	long intergenic non-protein coding RNA 1037	ncRNA	0	0.395918	ENSG00000150732
chr18.42291235.42291486	chr18	42291236	42291486	6.24199	intron (NM_015559, intron 2 of 5)	CT-rich|Low_complexity|Low_complexity	30498	NM_015559	26040	Hs.435458	NM_015559	ENSG00000152217	SETBP1	MRD29|SEB	SET binding protein 1	protein-coding	0.004	0.533865	ENSG00000152217
chr11.116887083.116887268	chr11	116887084	116887268	6.24199	intron (NM_025164, intron 1 of 23)	intron (NM_025164, intron 1 of 23)	81955	NM_025164	23387	Hs.167451	NM_025164	ENSG00000160584	SIK3	L19|QSK|SIK-3	SIK family kinase 3	protein-coding	0	0.464865	ENSG00000160584
chr5.90475591.90475960	chr5	90475592	90475960	6.24199	Intergenic	(GGAA)n|Simple_repeat|Simple_repeat	134443	NR_103548	100505994	Hs.628363	NR_103548	ENSG00000248323	LUCAT1	SCAL1	lung cancer associated transcript 1 (non-protein coding)	ncRNA	0.016304	0.539295	ENSG00000164199
chr8.81742796.81742972	chr8	81742797	81742972	6.24199	intron (NM_001033723, intron 1 of 8)	(GGAA)n|Simple_repeat|Simple_repeat	44132	NM_001033723	619279	Hs.434957	NM_032651	ENSG00000164684	ZNF704	Gig1	zinc finger protein 704	protein-coding	0.005714	0.375	ENSG00000164684
chr13.20999161.20999487	chr13	20999162	20999487	6.24199	intron (NM_015974, intron 5 of 7)	intron (NM_015974, intron 5 of 7)	8661	NR_039721	100616304		NR_039721	ENSG00000263978	MIR4499	-	microRNA 4499	ncRNA	0.030769	0.546012	ENSG00000165475
chr17.77970883.77971168	chr17	77970884	77971168	6.24199	intron (NM_019020, intron 3 of 11)	L1MD1|LINE|L1	38631	NM_019020	125058	Hs.369819	NM_019020	ENSG00000167291	TBC1D16	-	TBC1 domain family, member 16	protein-coding	0.021127	0.526316	ENSG00000167291
chr2.68848741.68848956	chr2	68848742	68848956	6.24199	Intergenic	(GGAA)n|Simple_repeat|Simple_repeat	-24105	NM_138964	10887	Hs.683430	NM_138964	ENSG00000169621	PROKR1	GPR73|GPR73a|PKR1|ZAQ	prokineticin receptor 1	protein-coding	0	0.44186	ENSG00000169621
chr15.31653695.31653918	chr15	31653696	31653918	6.24199	intron (NM_001302461, intron 1 of 1)	intron (NM_001302461, intron 1 of 1)	34749	NM_015995	51621	Hs.376443	NM_015995	ENSG00000169926	KLF13	BTEB3|FKLF2|NSLP1|RFLAT-1|RFLAT1	Kruppel-like factor 13	protein-coding	0.013514	0.636771	ENSG00000169926
chr20.15470691.15470957	chr20	15470692	15470957	6.24199	intron (NM_001033087, intron 3 of 13)	(TTCC)n|Simple_repeat|Simple_repeat	293320	NM_001033087	140733	Hs.661576	NM_080676	ENSG00000172264	MACROD2	C20orf133	MACRO domain containing 2	protein-coding	0	0.458647	ENSG00000172264
chr22.29351857.29352197	chr22	29351858	29352197	6.24199	intron (NM_032173, intron 1 of 8)	intron (NM_032173, intron 1 of 8)	38650	NM_032173	84133	Hs.604200	NM_032173	ENSG00000183579	ZNRF3	BK747E2.3|RNF203	zinc and ring finger 3	protein-coding	0.011799	0.523529	ENSG00000183579
chr19.46294354.46294558	chr19	46294355	46294558	6.24199	intron (NM_004943, intron 1 of 4)	intron (NM_004943, intron 1 of 4)	1604	NM_004943	1762	Hs.515474	NM_004943	ENSG00000185800	DMWD	D19S593E|DMR-N9|DMRN9|gene59	dystrophia myotonica, WD repeat containing	protein-coding	0.014778	0.519608	ENSG00000185800
chr2.2167999.2168326	chr2	2168000	2168326	6.24199	intron (NM_015025, intron 3 of 24)	intron (NM_015025, intron 3 of 24)	-154841	NR_024468	730811	Hs.629472	NR_024468	ENSG00000225619	MYT1L-AS1	-	MYT1L antisense RNA 1	ncRNA	0.01227	0.415902	ENSG00000186487
chr19.16862158.16862429	chr19	16862159	16862429	6.24199	intron (NM_001007525, intron 6 of 18)	L1MC4|LINE|L1	31507	NM_001290355	284434	Hs.406014	NM_001007525	ENSG00000188039	NWD1	-	NACHT and WD repeat domain containing 1	protein-coding	0.007407	0.464945	ENSG00000188039
chr7.633121.633384	chr7	633122	633384	6.24199	intron (NM_001164762, intron 7 of 10)	intron (NM_001164762, intron 7 of 10)	-9229	NR_110054	101926963	Hs.521338	NR_110054		LOC101926963	-	uncharacterized LOC101926963	ncRNA	0.049618	0.638783	ENSG00000188191
chr10.121073256.121073496	chr10	121073257	121073496	6.24199	intron (NM_005308, intron 1 of 15)	intron (NM_005308, intron 1 of 15)	-64108	NR_039829	100616398		NR_039829	ENSG00000265719	MIR4681	-	microRNA 4681	ncRNA	0.020921	0.625	ENSG00000198873
chr2.101840352.101840593	chr2	101840353	101840593	6.24199	Intergenic	Intergenic	-28872	NM_017546	55571	Hs.744080	NM_017546	ENSG00000158435	CNOT11	C2orf29|C40	CCR4-NOT transcription complex subunit 11	protein-coding	0.0125	0.473029	ENSG00000204634
chr8.11809543.11809805	chr8	11809544	11809805	6.24199	Intergenic	(TTCC)n|Simple_repeat|Simple_repeat	22434	NM_001033018	613210	Hs.558285	NM_001033018	ENSG00000205884	DEFB136	DEFB137	defensin, beta 136	protein-coding	0.019157	0.534351	ENSG00000205884
chr19.13275194.13275586	chr19	13275195	13275586	6.24199	Intergenic	Intergenic	14108	NM_004907	9592	Hs.501629	NM_004907	ENSG00000160888	IER2	ETR101	immediate early response 2	protein-coding	0.035806	0.655612	ENSG00000213253
chr6.134438625.134438881	chr6	134438626	134438881	6.24199	promoter-TSS (NR_037938)	promoter-TSS (NR_037938)	65	NR_037938	387065	Hs.571061	NR_037938		HMGA1P7	HMGA1L7	high mobility group AT-hook 1 pseudogene 7	pseudo	0.015686	0.550781	ENSG00000216753
chr6.131704753.131705027	chr6	131704754	131705027	6.24199	Intergenic	(GGAA)n|Simple_repeat|Simple_repeat	133591	NM_004842	9465	Hs.486483	NM_004842	ENSG00000118507	AKAP7	AKAP15|AKAP18	A kinase (PRKA) anchor protein 7	protein-coding	0	0.448905	ENSG00000219776
chr10.101231147.101231422	chr10	101231148	101231422	6.24199	Intergenic	(GGAA)n|Simple_repeat|Simple_repeat	-40755	NM_002079	2805	Hs.500756	NM_002079	ENSG00000120053	GOT1	AST1|ASTQTL1|GIG18|cAspAT|cCAT	glutamic-oxaloacetic transaminase 1, soluble	protein-coding	0.014599	0.534545	ENSG00000224934
chr6.9100736.9100967	chr6	9100737	9100967	6.24199	Intergenic	CT-rich|Low_complexity|Low_complexity	448410	NR_004855	728655	Hs.214343	NR_004855	ENSG00000251164	HULC	HCCAT1|LINC00078|NCRNA00078	hepatocellular carcinoma up-regulated long non-coding RNA	ncRNA	0	0.489177	ENSG00000225775
chr9.87905019.87905300	chr9	87905020	87905300	6.24199	Intergenic	LTR12C|LTR|ERV1	451784	NM_001286715	23287	Hs.719980	NM_015239	ENSG00000135049	AGTPBP1	CCP1|NNA1	ATP/GTP binding protein 1	protein-coding	0.042857	0.512456	ENSG00000226590
chr1.5761817.5762114	chr1	5761818	5762114	6.24199	Intergenic	L1MD|LINE|L1	137835	NR_039612	100616489		NR_039612	ENSG00000264341	MIR4417	mir-4417	microRNA 4417	ncRNA	0.010135	0.447811	ENSG00000236948
chr3.106718105.106718353	chr3	106718106	106718353	6.24199	Intergenic	LTR12|LTR|ERV1	241256	NR_028303	100302640	Hs.648607	NR_028303	ENSG00000242759	LINC00882	-	long intergenic non-protein coding RNA 882	ncRNA	0.032389	0.5	ENSG00000242759
chr1.184320716.184320940	chr1	184320717	184320940	6.24199	Intergenic	(GGAA)n|Simple_repeat|Simple_repeat	-35322	NM_030806	81563	Hs.497159	NM_030806	ENSG00000116667	C1orf21	PIG13	chromosome 1 open reading frame 21	protein-coding	0.008969	0.450893	ENSG00000244568
chr11.68642909.68643319	chr11	68642910	68643319	6.24199	Intergenic	L1PA14|LINE|L1	28189	NM_181514	219927	Hs.503047	NM_181512	ENSG00000197345	MRPL21	L21mt|MRP-L21	mitochondrial ribosomal protein L21	protein-coding	0.01467	0.502439	ENSG00000250508
chr14.41358264.41358579	chr14	41358265	41358579	6.24199	Intergenic	(GGAA)n|Simple_repeat|Simple_repeat	-65494	NR_109758	644919	Hs.434414	NR_109757		LOC644919	-	uncharacterized LOC644919	ncRNA	0	0.428571	ENSG00000251363
chr12.3455710.3456120	chr12	3455711	3456120	6.24199	Intergenic	(TTCC)n|Simple_repeat|Simple_repeat	-34600	NM_001256536	56341	Hs.504530	NM_019854	ENSG00000111218	PRMT8	HRMT1L3|HRMT1L4	protein arginine methyltransferase 8	protein-coding	0.00978	0.563415	ENSG00000257048
chr15.63762930.63763192	chr15	63762931	63763192	6.24199	Intergenic	(CAGG)n|Simple_repeat|Simple_repeat	-33649	NR_046341	9960	Hs.458499	NM_006537	ENSG00000140455	USP3	SIH003|UBP	ubiquitin specific peptidase 3	protein-coding	0.003831	0.51145	ENSG00000259268
chr20.32052639.32052891	chr20	32052640	32052891	6.24199	Intergenic	(GA)n|Simple_repeat|Simple_repeat	-21067	NM_003098	6640	Hs.31121	NM_003098	ENSG00000101400	SNTA1	LQT12|SNT1|TACIP1|dJ1187J4.5	syntrophin, alpha 1	protein-coding	0.023904	0.503968	ENSG00000264923
chr5.108992612.108992820	chr5	108992613	108992820	6.24199	Intergenic	Intergenic	-32351	NM_002372	4124	Hs.432822	NM_002372		MAN2A1	AMan II|GOLIM7|MANA2|MANII	mannosidase, alpha, class 2A, member 1	protein-coding	0.014493	0.466346	ENSG00000266090
chr19.42251954.42252181	chr19	42251955	42252181	6.24199	Intergenic	L2c|LINE|L2	-7360	NM_002483	4680	Hs.466814	NM_002483	ENSG00000086548	CEACAM6	CD66c|CEAL|NCA	carcinoembryonic antigen-related cell adhesion molecule 6 (non-specific cross reacting antigen)	protein-coding	0.00885	0.484581	ENSG00000267881
chr19.8252039.8252291	chr19	8252040	8252291	6.24199	Intergenic	(GGAA)n|Simple_repeat|Simple_repeat	-22052	NM_024552	79603	Hs.515111	NM_024552	ENSG00000090661	CERS4	LASS4|Trh1	ceramide synthase 4	protein-coding	0.007968	0.539683	ENSG00000269651
chrY.9982859.9983022	chrY	9982860	9983022	6.24199	Intergenic	AluSx1|SINE|Alu	234534	NR_001540	252955	Hs.522846	NR_001540	ENSG00000239225	TTTY23	NCRNA00148|TTTY23B	testis-specific transcript, Y-linked 23 (non-protein coding)	ncRNA	0.018519	0.539877	NA
chr1.192482429.192482673	chr1	192482430	192482673	6.05284	Intergenic	(GGAA)n|Simple_repeat|Simple_repeat	-62306	NM_002922	5996	Hs.75256	NM_002922	ENSG00000090104	RGS1	1R20|BL34|HEL-S-87|IER1|IR20	regulator of G-protein signaling 1	protein-coding	0	0.45082	ENSG00000232498
chr4.19593637.19593893	chr4	19593638	19593893	6.05284	Intergenic	(GA)n|Simple_repeat|Simple_repeat	-659763	NM_001289135	9353	Hs.29802	NM_004787	ENSG00000145147	SLIT2	SLIL3|Slit-2	slit guidance ligand 2	protein-coding	0.003922	0.5	ENSG00000248515
chr17.36723006.36723204	chr17	36723007	36723204	6.05284	intron (NM_025248, intron 3 of 18)	(TTCC)n|Simple_repeat|Simple_repeat	39078	NM_025248	80725	Hs.448872	NM_025248	ENSG00000277363	SRCIN1	P140|SNIP	SRC kinase signaling inhibitor 1	protein-coding	0.010152	0.449495	ENSG00000017373
chr7.73466848.73467227	chr7	73466849	73467227	6.05284	intron (NM_001278916, intron 16 of 28)	GA-rich|Low_complexity|Low_complexity	24919	NM_001278915	2006	Hs.647061	NM_000501	ENSG00000049540	ELN	SVAS|WBS|WS	elastin	protein-coding	0.002646	0.472296	ENSG00000049540
chr1.36043306.36043573	chr1	36043307	36043573	6.05284	intron (NM_178548, intron 3 of 6)	CpG	4469	NM_178548	339488	Hs.567844	NM_178548	ENSG00000116819	TFAP2E	AP2E	transcription factor AP-2 epsilon (activating enhancer binding protein 2 epsilon)	protein-coding	0.045113	0.610487	ENSG00000116819
chr1.36931383.36931767	chr1	36931384	36931767	6.05284	TTS (NM_172313)	TTS (NM_172313)	-1535	NM_031280	64960	Hs.352839	NM_031280	ENSG00000116898	MRPS15	DC37|MPR-S15|RPMS15|S15mt	mitochondrial ribosomal protein S15	protein-coding	0.002611	0.484375	ENSG00000119535
chr10.24160223.24160423	chr10	24160224	24160423	6.05284	intron (NM_001098500, intron 1 of 18)	intron (NM_001098500, intron 1 of 18)	176648	NM_001098500	56243	Hs.445885	NM_019590	ENSG00000120549	KIAA1217	SKT	KIAA1217	protein-coding	0.005025	0.465	ENSG00000120549
chr16.89045005.89045679	chr16	89045006	89045679	6.05284	Intergenic	Intergenic	-1838	NM_005187	863	Hs.513811	NM_005187	ENSG00000129993	CBFA2T3	ETO2|MTG16|MTGR2|ZMYND4	core-binding factor, runt domain, alpha subunit 2; translocated to, 3	protein-coding	0.029718	0.658754	ENSG00000129993
chr17.8563903.8564416	chr17	8563904	8564416	6.05284	Intergenic	(TTCC)n|Simple_repeat|Simple_repeat	-30081	NM_001256012	4628	Hs.16355	NM_005964	ENSG00000133026	MYH10	NMMHC-IIB|NMMHCB	myosin, heavy chain 10, non-muscle	protein-coding	0.001953	0.481481	ENSG00000133026
chr14.93945461.93945687	chr14	93945462	93945687	6.05284	intron (NM_020818, intron 4 of 49)	(TTCC)n|Simple_repeat|Simple_repeat	132037	NM_182971	341947	Hs.666459	NM_182971	ENSG00000187581	COX8C	COX8-3	cytochrome c oxidase subunit VIIIC	protein-coding	0.004444	0.442478	ENSG00000133958
chr19.6802457.6802680	chr19	6802458	6802680	6.05284	intron (NM_001258206, intron 1 of 25)	intron (NM_001258206, intron 1 of 25)	29890	NM_005428	7409	Hs.116237	NM_005428	ENSG00000141968	VAV1	VAV	vav 1 guanine nucleotide exchange factor	protein-coding	0.022523	0.587444	ENSG00000141968
chr21.44850449.44850987	chr21	44850450	44850987	6.05284	Intergenic	Intergenic	-3716	NM_173354	150094	Hs.282113	NM_173354	ENSG00000142178	SIK1	EIEE30|MSK|SIK|SNF1LK	salt-inducible kinase 1	protein-coding	0.035382	0.607807	ENSG00000142178
chr21.45773171.45773512	chr21	45773172	45773512	6.05284	promoter-TSS (NR_038257)	promoter-TSS (NR_038257)	-142	NR_038257	7226	Hs.369759	NM_003307	ENSG00000142185	TRPM2	EREG1|KNP3|LTRPC2|NUDT9H|NUDT9L1|TRPC7	transient receptor potential cation channel, subfamily M, member 2	protein-coding	0.023529	0.595308	ENSG00000142185
chr10.74094761.74095118	chr10	74094762	74095118	6.05284	3' UTR (NM_001002762, exon 8 of 8)	3' UTR (NM_001002762, exon 8 of 8)	19967	NM_001002762	54788	Hs.500013	NM_017626	ENSG00000148719	DNAJB12	DJ10	DnaJ (Hsp40) homolog, subfamily B, member 12	protein-coding	0.030899	0.619048	ENSG00000148719
chr11.57276969.57277334	chr11	57276970	57277334	6.05284	intron (NM_001198810, intron 2 of 14)	(GGAA)n|Simple_repeat|Simple_repeat	5206	NM_001198810	8501	Hs.591952	NM_003627	ENSG00000149150	SLC43A1	LAT3|PB39|POV1|R00504	solute carrier family 43 (amino acid system L transporter), member 1	protein-coding	0.005495	0.493151	ENSG00000149150
chr2.89028952.89029155	chr2	89028953	89029155	6.05284	intron (NM_144563, intron 4 of 8)	intron (NM_144563, intron 4 of 8)	-36365	NR_015424	645784	Hs.105323	NR_015424	ENSG00000230006	ANKRD36BP2	-	ankyrin repeat domain 36B pseudogene 2	pseudo	0.009901	0.487685	ENSG00000153574
chr17.13487706.13487964	chr17	13487707	13487964	6.05284	intron (NM_006042, intron 1 of 1)	(GGAA)n|Simple_repeat|Simple_repeat	17424	NM_006042	9955	Hs.462270	NM_006042		HS3ST3A1	3-OST-3A|3OST3A1	heparan sulfate (glucosamine) 3-O-sulfotransferase 3A1	protein-coding	0.003891	0.418605	ENSG00000153976
chr3.141217650.141217934	chr3	141217651	141217934	6.05284	intron (NM_001303245, intron 1 of 23)	intron (NM_001303245, intron 1 of 23)	11903	NM_001303245	5922	Hs.98445	NM_006506	ENSG00000155903	RASA2	GAP1M	RAS p21 protein activator 2	protein-coding	0.014134	0.461268	ENSG00000155903
chr1.31227580.31227801	chr1	31227581	31227801	6.05284	intron (NM_006762, intron 1 of 7)	intron (NM_006762, intron 1 of 7)	2992	NM_006762	7805	Hs.371021	NM_006762	ENSG00000162511	LAPTM5	CLAST6	lysosomal protein transmembrane 5	protein-coding	0.013636	0.520362	ENSG00000162511
chr2.150751315.150751611	chr2	150751316	150751611	6.05284	Intergenic	Intergenic	-307133	NM_015702	27249	Hs.5324	NM_015702	ENSG00000168288	MMADHC	C2orf25|CL25022|cblD	methylmalonic aciduria (cobalamin deficiency) cblD type, with homocystinuria	protein-coding	0.013559	0.476351	ENSG00000162947
chr3.46580327.46580519	chr3	46580328	46580519	6.05284	intron (NM_024512, intron 4 of 8)	intron (NM_024512, intron 4 of 8)	-18465	NR_073385	83598	Hs.570630	NR_073385	ENSG00000268324	LRRC2-AS1	LUZP3|LUZP3P|LUZPP1	LRRC2 antisense RNA 1	ncRNA	0.031414	0.598958	ENSG00000163827
chr18.30802153.30802358	chr18	30802154	30802358	6.05284	intron (NM_198995, intron 17 of 21)	CT-rich|Low_complexity|Low_complexity	217789	NM_001308126	374864	Hs.115461	NM_198995	ENSG00000166960	CCDC178	C18orf34	coiled-coil domain containing 178	protein-coding	0.004902	0.458537	ENSG00000166960
chr12.116997661.116997846	chr12	116997662	116997846	6.05284	intron (NM_001085481, intron 1 of 1)	intron (NM_001085481, intron 1 of 1)	568	NM_001085481	643246	Hs.506947	NM_001085481		MAP1LC3B2	ATG8G	microtubule-associated protein 1 light chain 3 beta 2	protein-coding	0.016304	0.448649	ENSG00000171471
chr4.185276421.185276691	chr4	185276422	185276691	6.05284	Intergenic	Intergenic	-1426	NR_040108	728175	Hs.590107	NR_040108	ENSG00000180712	LOC728175	-	uncharacterized LOC728175	ncRNA	0.003717	0.440741	ENSG00000180712
chr3.121302974.121303165	chr3	121302975	121303165	6.05284	intron (NM_001012659, intron 3 of 4)	(GGAA)n|Simple_repeat|Simple_repeat	-9100	NM_016298	51725	Hs.272564	NM_016298	ENSG00000163833	FBXO40	FBX40	F-box protein 40	protein-coding	0.010526	0.465969	ENSG00000186103
chr2.69920662.69920944	chr2	69920663	69920944	6.05284	Intergenic	Intergenic	-48324	NM_001153	307	Hs.422986	NM_001153	ENSG00000196975	ANXA4	ANX4|HEL-S-274|PIG28|ZAP36	annexin A4	protein-coding	0	0.524823	ENSG00000196975
chr1.162258888.162259150	chr1	162258889	162259150	6.05284	intron (NM_001164757, intron 3 of 9)	(TTCC)n|Simple_repeat|Simple_repeat	-53317	NR_030283	693141		NR_030283	ENSG00000207729	MIR556	MIRN556|hsa-mir-556|mir-556	microRNA 556	ncRNA	0	0.465649	ENSG00000198929
chr7.44545270.44545488	chr7	44545271	44545488	6.05284	Intergenic	THE1C|LTR|ERVL-MaLR	-14994	NM_015332	23386	Hs.488171	NM_015332		NUDCD3	NudCL	NudC domain containing 3	protein-coding	0.013825	0.472477	ENSG00000200456
chr6.31527760.31528043	chr6	31527761	31528043	6.05284	Intergenic	Intergenic	-11974	NM_001159740	4049	Hs.36	NM_000595	ENSG00000226979	LTA	LT|TNFB|TNFSF1	lymphotoxin alpha	protein-coding	0.010638	0.540636	ENSG00000204498
chr16.58102720.58102928	chr16	58102721	58102928	6.05284	Intergenic	GA-rich|Low_complexity|Low_complexity	43542	NM_002428	4324	Hs.80343	NM_002428	ENSG00000102996	MMP15	MT2-MMP|MTMMP2|SMCP-2	matrix metallopeptidase 15 (membrane-inserted)	protein-coding	0.009662	0.427885	ENSG00000207173
chr3.193504356.193504691	chr3	193504357	193504691	6.05284	Intergenic	GA-rich|Low_complexity|Low_complexity	-159403	NR_046634	100873941	Hs.679364	NR_046634	ENSG00000224855	OPA1-AS1	-	OPA1 antisense RNA 1	ncRNA	0.011976	0.450746	ENSG00000223986
chr1.18937664.18937926	chr1	18937665	18937926	6.05284	Intergenic	(GGAA)n|Simple_repeat|Simple_repeat	-19705	NM_013945	5081	Hs.113253	NM_002584	ENSG00000009709	PAX7	HUP1|PAX7B|RMS2	paired box 7	protein-coding	0.015326	0.492366	ENSG00000225478
chr8.130461500.130461710	chr8	130461501	130461710	6.05284	intron (NR_130920, intron 1 of 3)	intron (NR_130920, intron 1 of 3)	34783	NR_037457	100500839		NR_037457	ENSG00000263763	MIR3686	-	microRNA 3686	ncRNA	0	0.47619	ENSG00000229140
chr10.5646562.5646968	chr10	5646563	5646968	6.05284	Intergenic	Intergenic	61793	NR_037164	79754	Hs.445899	NM_024701	ENSG00000196372	ASB13	-	ankyrin repeat and SOCS box containing 13	protein-coding	0.002469	0.504926	ENSG00000231483
chr9.85379236.85379480	chr9	85379237	85379480	6.05284	Intergenic	Intergenic	298685	NM_152573	158158	Hs.129136	NM_152573	ENSG00000165105	RASEF	RAB45	RAS and EF-hand domain containing	protein-coding	0.012346	0.434426	ENSG00000233309
chr9.19395538.19395781	chr9	19395539	19395781	6.05284	Intergenic	(TTCC)n|Simple_repeat|Simple_repeat	-13265	NM_001010887	340485	Hs.41379	NM_001010887		ACER2	ALKCDase2|ASAH3L	alkaline ceramidase 2	protein-coding	0.004132	0.440329	ENSG00000234853
chr21.40912234.40912622	chr21	40912235	40912622	6.05284	Intergenic	THE1A-int|LTR|ERVL-MaLR	72321	NR_026543	114041	Hs.375120	NM_153754	ENSG00000184809	B3GALT5-AS1	C21orf88	B3GALT5 antisense RNA 1	ncRNA	0.010336	0.556701	ENSG00000235012
chr21.45595337.45595577	chr21	45595338	45595577	6.05284	Intergenic	(TTCC)n|Simple_repeat|Simple_repeat	41963	NM_004649	8209	Hs.413482	NM_004649	ENSG00000160221	C21orf33	ES1|GT335|HES1|KNPH|KNPI	chromosome 21 open reading frame 33	protein-coding	0.029289	0.4875	ENSG00000237604
chr1.167586767.167587084	chr1	167586768	167587084	6.05284	Intergenic	Intergenic	-12548	NM_052862	92241	Hs.493867	NM_052862	ENSG00000198771	RCSD1	CAPZIP|MK2S4	RCSD domain containing 1	protein-coding	0.006329	0.511041	ENSG00000241666
chr18.71434214.71434437	chr18	71434215	71434437	6.05284	Intergenic	L2a|LINE|L2	380673	NM_152676	201456	Hs.664011	NM_152676	ENSG00000141665	FBXO15	FBX15	F-box protein 15	protein-coding	0.022523	0.497758	ENSG00000241866
chr8.128901187.128901417	chr8	128901188	128901417	6.05284	intron (NR_003367, intron 1 of 8)	(TTCC)n|Simple_repeat|Simple_repeat	59667	NR_103558	641384	Hs.629674	NM_001037234	ENSG00000280055	TMEM75	-	transmembrane protein 75	ncRNA	0.008734	0.465217	ENSG00000249859
chr8.128824448.128824802	chr8	128824449	128824802	6.05284	intron (NR_003367, intron 1 of 8)	AluJo|SINE|Alu	16417	NR_031609	100302185		NR_031609	ENSG00000275264	MIR1204	hsa-mir-1204	microRNA 1204	ncRNA	0.002833	0.514124	ENSG00000249859
chr11.1044319.1044637	chr11	1044320	1044637	6.05284	Intergenic	(TTCC)n|Simple_repeat|Simple_repeat	-7772	NM_005961	4588	Hs.528432	NM_005961	ENSG00000184956	MUC6	MUC-6	mucin 6, oligomeric mucus/gel-forming	protein-coding	0.015773	0.509434	ENSG00000254872
chr18.54745066.54745333	chr18	54745067	54745333	6.05284	Intergenic	Intergenic	-5850	NR_048536	100885779	Hs.742426	NR_048536	ENSG00000258609	LINC-ROR	ROR|lincRNA-RoR	long intergenic non-protein coding RNA, regulator of reprogramming	ncRNA	0.022556	0.580524	ENSG00000258609
chr14.57292910.57293125	chr14	57292911	57293125	6.05284	intron (NR_029385, intron 1 of 3)	intron (NR_029385, intron 1 of 3)	13117	NR_029385	100309464	Hs.637962	NR_029385	ENSG00000248550	OTX2-AS1	OTX2OS1	OTX2 antisense RNA 1 (head to head)	ncRNA	0.009346	0.427907	ENSG00000258776
chr18.71696385.71696577	chr18	71696386	71696577	6.05284	Intergenic	(GGAA)n|Simple_repeat|Simple_repeat	118518	NM_152676	201456	Hs.664011	NM_152676	ENSG00000141665	FBXO15	FBX15	F-box protein 15	protein-coding	0	0.390625	ENSG00000263655
chr17.63332907.63333219	chr17	63332908	63333219	6.05284	Intergenic	Intergenic	-120596	NR_131984	105827617		NR_131984		CRAT40	-	cervical cancer-associated transcript 40	ncRNA	0.006431	0.477564	ENSG00000265189
chr18.830381.830665	chr18	830382	830665	6.05284	Intergenic	Intergenic	-18196	NM_005433	7525	Hs.194148	NM_005433	ENSG00000176105	YES1	HsT441|P61-YES|Yes|c-yes	YES proto-oncogene 1, Src family tyrosine kinase	protein-coding	0.010601	0.475352	ENSG00000266575
chr19.3141960.3142233	chr19	3141961	3142233	6.05284	non-coding (NR_110670, exon 4 of 4)	non-coding (NR_110670, exon 4 of 4)	6067	NM_002068	2769	Hs.73797	NM_002068	ENSG00000060558	GNA15	GNA16	guanine nucleotide binding protein (G protein), alpha 15 (Gq class)	protein-coding	0.029412	0.622711	ENSG00000267551
chr21.46529768.46530073	chr21	46529769	46530073	6.05284	intron (NR_073200, intron 1 of 12)	intron (NR_073200, intron 1 of 12)	35428	NM_015834	104	Hs.474018	NM_001112	ENSG00000197381	ADARB1	ADAR2|DRABA2|DRADA2|RED1	adenosine deaminase, RNA-specific, B1	protein-coding	0.026316	0.439344	ENSG00000267857
chrY.10037770.10037882	chrY	10037771	10037882	6.05284	Intergenic	Intergenic	289419	NR_001540	252955	Hs.522846	NR_001540	ENSG00000239225	TTTY23	NCRNA00148|TTTY23B	testis-specific transcript, Y-linked 23 (non-protein coding)	ncRNA	0.072072	0.517857	NA
chr21.43831193.43831790	chr21	43831194	43831790	5.96341	intron (NM_001001895, intron 3 of 13)	(CA)n|Simple_repeat|Simple_repeat	7521	NM_001001895	53347	Hs.473912	NM_018961	ENSG00000160185	UBASH3A	CLIP4|STS-2|TULA|TULA-1	ubiquitin associated and SH3 domain containing A	protein-coding	0.008389	0.440536	ENSG00000160185
chr20.26189996.26190244	chr20	26189997	26190244	5.95179	promoter-TSS (NR_040095)	promoter-TSS (NR_040095)	-251	NR_040095	284801	Hs.370699	NR_040095	ENSG00000227195	MIR663AHG	-	MIR663A host gene	ncRNA	0.117409	0.75	ENSG00000227195
chr8.58123263.58123483	chr8	58123264	58123483	5.91902	Intergenic	MER50|LTR|ERV1	-7462	NR_038235	100507651	Hs.371831	NR_038235	ENSG00000253301	LINC01606	-	long intergenic non-protein coding RNA 1606	ncRNA	0.027397	0.595455	ENSG00000253301
chr4.190472014.190472355	chr4	190472015	190472355	5.88018	Intergenic	Intergenic	-108575	NR_121679	101928971	Hs.519164	NR_121679	ENSG00000250739	LINC01262	TCONS_l2_00021807	long intergenic non-protein coding RNA 1262	ncRNA	0.014706	0.495601	ENSG00000205100
chr19.10055783.10056116	chr19	10055784	10056116	5.87197	Intergenic	Intergenic	-8722	NM_058164	93145	Hs.169743	NM_058164	ENSG00000105088	OLFM2	NOE2|NOELIN2|NOELIN2_V1|OlfC	olfactomedin 2	protein-coding	0.006024	0.438438	ENSG00000105088
chr12.11951886.11952090	chr12	11951887	11952090	5.86369	intron (NM_001987, intron 2 of 7)	intron (NM_001987, intron 2 of 7)	149200	NM_001987	2120	Hs.504765	NM_001987	ENSG00000139083	ETV6	TEL|TEL/ABL|THC5	ets variant 6	protein-coding	0.004926	0.485294	ENSG00000139083
chr13.80024108.80024295	chr13	80024109	80024295	5.86369	Intergenic	GA-rich|Low_complexity|Low_complexity	-31057	NM_001161407	54602	Hs.525093	NM_019080	ENSG00000102471	NDFIP2	N4WBP5A	Nedd4 family interacting protein 2	protein-coding	0.005376	0.459893	ENSG00000227354
chr1.18979824.18980022	chr1	18979825	18980022	5.86369	intron (NM_002584, intron 4 of 7)	intron (NM_002584, intron 4 of 7)	22423	NM_002584	5081	Hs.113253	NM_002584	ENSG00000009709	PAX7	HUP1|PAX7B|RMS2	paired box 7	protein-coding	0.030457	0.464646	ENSG00000009709
chr5.169720383.169720622	chr5	169720384	169720622	5.86369	intron (NM_005565, intron 1 of 20)	intron (NM_005565, intron 1 of 20)	4319	NM_005565	3937	Hs.304475	NM_005565	ENSG00000043462	LCP2	SLP-76|SLP76	lymphocyte cytosolic protein 2	protein-coding	0.016807	0.564854	ENSG00000043462
chr22.37703152.37703462	chr22	37703153	37703462	5.86369	intron (NM_013385, intron 8 of 12)	intron (NM_013385, intron 8 of 12)	24812	NM_013385	27128	Hs.170944	NM_013385	ENSG00000100055	CYTH4	CYT4|DJ63G5.1|PSCD4	cytohesin 4	protein-coding	0.02589	0.577419	ENSG00000100055
chr20.32447171.32447421	chr20	32447172	32447421	5.86369	Intergenic	Intergenic	48186	NM_176812	128866	Hs.472471	NM_176812	ENSG00000101421	CHMP4B	C20orf178|CHMP4A|CTPP3|CTRCT31|SNF7|SNF7-2|Shax1|VPS32B|Vps32-2|dJ553F4.4	charged multivesicular body protein 4B	protein-coding	0.02008	0.576	ENSG00000101421
chr15.73989420.73989699	chr15	73989421	73989699	5.86369	intron (NM_025240, intron 1 of 7)	intron (NM_025240, intron 1 of 7)	12938	NM_001024736	80381	Hs.744915	NM_025240	ENSG00000103855	CD276	4Ig-B7-H3|B7-H3|B7H3|B7RP-2	CD276 molecule	protein-coding	0.010791	0.62724	ENSG00000103855
chr4.2933487.2933784	chr4	2933488	2933784	5.86369	exon (NM_001146069, exon 8 of 13)	exon (NM_001146069, exon 8 of 13)	2328	NM_001120	10227	Hs.632581	NM_001120	ENSG00000109736	MFSD10	TETRAN|TETTRAN	major facilitator superfamily domain containing 10	protein-coding	0.054054	0.643098	ENSG00000109736
chr4.8203172.8203502	chr4	8203173	8203502	5.86369	intron (NM_018986, intron 1 of 17)	intron (NM_018986, intron 1 of 17)	2277	NM_018986	54436	Hs.479116	NM_018986	ENSG00000125089	SH3TC1	-	SH3 domain and tetratricopeptide repeats 1	protein-coding	0.015198	0.6	ENSG00000125089
chr12.55018598.55018804	chr12	55018599	55018804	5.86369	Intergenic	(TTCC)n|Simple_repeat|Simple_repeat	9962	NM_033277	90070	Hs.307096	NM_033277	ENSG00000135413	LACRT	-	lacritin	protein-coding	0.004878	0.519417	ENSG00000135413
chr2.65505926.65506100	chr2	65505927	65506100	5.86369	Intergenic	Intergenic	51184	NM_001005386	10097	Hs.643727	NM_005722	ENSG00000138071	ACTR2	ARP2	ARP2 actin-related protein 2 homolog (yeast)	protein-coding	0	0.436782	ENSG00000138071
chr16.65027028.65027199	chr16	65027029	65027199	5.86369	intron (NM_001308392, intron 4 of 13)	(TTCC)n|Simple_repeat|Simple_repeat	128926	NM_001308392	1009	Hs.116471	NM_001797		CDH11	CAD11|CDHOB|OB|OSF-4	cadherin 11, type 2, OB-cadherin (osteoblast)	protein-coding	0	0.385965	ENSG00000140937
chr5.16541670.16541970	chr5	16541671	16541970	5.86369	intron (NM_001034850, intron 3 of 8)	AluSg|SINE|Alu	-32713	NM_019000	54463	Hs.481704	NM_019000	ENSG00000154153	FAM134B	JK-1|JK1	family with sequence similarity 134, member B	protein-coding	0	0.466667	ENSG00000154153
chr21.32731933.32732286	chr21	32731934	32732286	5.86369	intron (NM_003253, intron 2 of 28)	AluSg|SINE|Alu	199180	NM_003253	7074	Hs.517228	NM_003253	ENSG00000156299	TIAM1	-	T-cell lymphoma invasion and metastasis 1	protein-coding	0.008523	0.450425	ENSG00000156299
chr8.37733668.37733878	chr8	37733669	37733878	5.86369	intron (NM_001002814, intron 2 of 5)	(GGAA)n|Simple_repeat|Simple_repeat	23242	NM_025151	80223	Hs.191179	NM_025151	ENSG00000156675	RAB11FIP1	NOEL1A|RCP|rab11-FIP1	RAB11 family interacting protein 1 (class I)	protein-coding	0.004785	0.480952	ENSG00000156675
chr21.40023637.40023974	chr21	40023638	40023974	5.86369	intron (NR_111949, intron 1 of 4)	MIR|SINE|MIR	8785	NM_001243428	2078	Hs.473819	NM_004449	ENSG00000157554	ERG	erg-3|p55	v-ets avian erythroblastosis virus E26 oncogene homolog	protein-coding	0.014881	0.545994	ENSG00000157554
chr21.44937748.44938415	chr21	44937749	44938415	5.86369	Intergenic	Intergenic	-39979	NR_026863	114038	Hs.592161	NM_153752	ENSG00000185186	LINC00313	C21orf84|CH507-42P11.5|NCRNA00313	long intergenic non-protein coding RNA 313	ncRNA	0.009009	0.538231	ENSG00000160207
chr16.23192987.23193204	chr16	23192988	23193204	5.86369	promoter-TSS (NM_001039)	promoter-TSS (NM_001039)	-944	NM_001039	6340	Hs.371727	NM_001039	ENSG00000166828	SCNN1G	BESC3|ENaCg|ENaCgamma|PHA1|SCNEG	sodium channel, non voltage gated 1 gamma subunit	protein-coding	0.009259	0.511521	ENSG00000166828
chr17.1496221.1496483	chr17	1496222	1496483	5.86369	intron (NM_001284498, intron 6 of 14)	intron (NM_001284498, intron 6 of 14)	11976	NM_001284499	124935	Hs.160550	NM_152346	ENSG00000167703	SLC43A2	LAT4	solute carrier family 43 (amino acid system L transporter), member 2	protein-coding	0.042146	0.645038	ENSG00000167703
chr11.18286490.18286906	chr11	18286491	18286906	5.86369	Intergenic	GA-rich|Low_complexity|Low_complexity	-1110	NM_000331	6288	Hs.632144	NM_000331	ENSG00000173432	SAA1	PIG4|SAA|SAA2|TP53I4	serum amyloid A1	protein-coding	0.00241	0.485577	ENSG00000173432
chr3.169846448.169846682	chr3	169846449	169846682	5.86369	exon (NM_001308116, exon 8 of 15)	exon (NM_001308116, exon 8 of 15)	52972	NM_001308116	80012	Hs.529592	NM_024947	ENSG00000173889	PHC3	EDR3|HPH3	polyhomeotic homolog 3 (Drosophila)	protein-coding	0.004292	0.508547	ENSG00000173889
chr14.94223389.94223674	chr14	94223390	94223674	5.86369	intron (NM_178013, intron 3 of 4)	intron (NM_178013, intron 3 of 4)	31234	NM_178013	145270	Hs.432401	NM_178004	ENSG00000175785	PRIMA1	PRIMA	proline rich membrane anchor 1	protein-coding	0.021127	0.491228	ENSG00000175785
chr13.50698028.50698309	chr13	50698029	50698309	5.86369	intron (NR_109974, intron 2 of 6)	CpG	1508	NR_002612	8847	Hs.547964	NR_002612	ENSG00000231607	DLEU2	1B4|BCMSUN|DLB2|LEU2|LINC00022|MIR15AHG|NCRNA00022|RFP2OS|TRIM13OS	deleted in lymphocytic leukemia 2 (non-protein coding)	ncRNA	0.125	0.679715	ENSG00000176124
chr18.59500701.59500909	chr18	59500702	59500909	5.86369	intron (NM_173557, intron 1 of 1)	intron (NM_173557, intron 1 of 1)	59499	NM_173557	220441	Hs.165062	NM_173557		RNF152	-	ring finger protein 152	protein-coding	0.024155	0.418269	ENSG00000176641
chr17.79115357.79115841	chr17	79115358	79115841	5.86369	intron (NM_001080395, intron 1 of 13)	intron (NM_001080395, intron 1 of 13)	-8491	NR_031652	100302229		NR_031652	ENSG00000221025	MIR1250	MIRN1250|hsa-mir-1250|mir-1250	microRNA 1250	ncRNA	0.008282	0.57438	ENSG00000181409
chr22.18596772.18597003	chr22	18596773	18597003	5.86369	intron (NM_018943, intron 1 of 4)	intron (NM_018943, intron 1 of 4)	3435	NM_001193414	51807	Hs.137400	NM_018943	ENSG00000183785	TUBA8	TUBAL2	tubulin, alpha 8	protein-coding	0.021739	0.554113	ENSG00000183785
chr15.45027616.45027798	chr15	45027617	45027798	5.86369	promoter-TSS (NM_182985)	promoter-TSS (NM_182985)	-853	NM_001301144	140691	Hs.745248	NM_080745	ENSG00000185880	TRIM69	HSD-34|HSD34|RNF36|Trif	tripartite motif containing 69	protein-coding	0	0.516484	ENSG00000185880
chr22.46635578.46635847	chr22	46635579	46635847	5.86369	3' UTR (NM_001001928, exon 8 of 8)	3' UTR (NM_001001928, exon 8 of 8)	10480	NM_207327	150383	Hs.103110	NM_207327		CDPF1	C22orf40	cysteine rich, DPF motif domain containing 1	protein-coding	0.022388	0.527881	ENSG00000186951
chr22.46569970.46570254	chr22	46569971	46570254	5.86369	intron (NM_001001928, intron 2 of 7)	A-rich|Low_complexity|Low_complexity	23613	NM_001001928	5465	Hs.103110	NM_005036	ENSG00000186951	PPARA	NR1C1|PPAR|PPARalpha|hPPAR	peroxisome proliferator-activated receptor alpha	protein-coding	0.003534	0.454225	ENSG00000186951
chr2.73417857.73418124	chr2	73417858	73418124	5.86369	Intergenic	(GGAA)n|Simple_repeat|Simple_repeat	-11395	NM_001134462	344022	Hs.694384	NM_001134462		NOTO	-	notochord homeobox	protein-coding	0.007519	0.449438	ENSG00000214513
chr6.16180213.16180509	chr6	16180214	16180509	5.86369	Intergenic	LTR12C|LTR|ERV1	38574	NR_039782	100616269		NR_039782	ENSG00000263712	MIR4639	-	microRNA 4639	ncRNA	0.033898	0.449324	ENSG00000216364
chr2.135517026.135517197	chr2	135517027	135517197	5.86369	Intergenic	GA-rich|Low_complexity|Low_complexity	-40541	NM_030923	81615	Hs.369471	NM_030923	ENSG00000152128	TMEM163	DC29|SV31	transmembrane protein 163	protein-coding	0	0.502924	ENSG00000224043
chr7.1794230.1794524	chr7	1794231	1794524	5.86369	Intergenic	(TTCC)n|Simple_repeat|Simple_repeat	-12431	NR_120508	101927125	Hs.633957	NR_120508	ENSG00000236081	ELFN1-AS1	MYCLo-2	ELFN1 antisense RNA 1	ncRNA	0.003413	0.408163	ENSG00000225968
chr7.68145211.68145470	chr7	68145212	68145470	5.86369	Intergenic	(GGAA)n|Simple_repeat|Simple_repeat	660101	NR_120514	102723427	Hs.583491	NR_120514	ENSG00000225209	LOC102723427	-	uncharacterized LOC102723427	ncRNA	0.003876	0.471042	ENSG00000228429
chr20.6646099.6646430	chr20	6646100	6646430	5.86369	Intergenic	(TTCC)n|Simple_repeat|Simple_repeat	-102480	NM_001200	650	Hs.73853	NM_001200	ENSG00000125845	BMP2	BDA2|BMP2A	bone morphogenetic protein 2	protein-coding	0.00303	0.462236	ENSG00000228482
chr10.7563144.7563552	chr10	7563145	7563552	5.86369	Intergenic	(TTCC)n|Simple_repeat|Simple_repeat	98288	NM_032817	80760	Hs.498586	NM_030569	ENSG00000123243	ITIH5	ITI-HC5|PP14776	inter-alpha-trypsin inhibitor heavy chain family, member 5	protein-coding	0.002457	0.477941	ENSG00000230121
chr21.37499432.37499761	chr21	37499433	37499761	5.86369	promoter-TSS (NR_040084)	promoter-TSS (NR_040084)	-659	NR_040084	100133286	Hs.728809	NR_040084	ENSG00000230212	LOC100133286	-	uncharacterized LOC100133286	ncRNA	0.012195	0.50152	ENSG00000230212
chr1.102650865.102651082	chr1	102650866	102651082	5.86369	Intergenic	CT-rich|Low_complexity|Low_complexity	-188184	NR_110211	118427	Hs.484475	NM_058170	ENSG00000118733	OLFM3	NOE3|NOELIN3|OPTIMEDIN	olfactomedin 3	protein-coding	0.00463	0.447005	ENSG00000233359
chr1.222050697.222050876	chr1	222050698	222050876	5.86369	Intergenic	(TTCC)n|Simple_repeat|Simple_repeat	-36779	NR_125989	101929771	Hs.557001	NR_125989	ENSG00000227925	LOC101929771	-	uncharacterized LOC101929771	ncRNA	0.011236	0.497207	ENSG00000238042
chr3.159735700.159735965	chr3	159735701	159735965	5.86369	intron (NR_108088, intron 4 of 9)	(GGAA)n|Simple_repeat|Simple_repeat	-2603	NR_104132	730109	Hs.99333	NR_104132		LINC01100	-	long intergenic non-protein coding RNA 1100	ncRNA	0.011364	0.483019	ENSG00000242107
chr3.99948112.99948360	chr3	99948113	99948360	5.86369	Intergenic	GA-rich|Low_complexity|Low_complexity	-31425	NM_018309	55773	Hs.477003	NM_018309	ENSG00000036054	TBC1D23	NS4ATP1	TBC1 domain family, member 23	protein-coding	0.004049	0.443548	ENSG00000243974
chr15.75445991.75446210	chr15	75445992	75446210	5.86369	Intergenic	Intergenic	-48120	NM_015492	56905	Hs.17936	NM_015492	ENSG00000167173	C15orf39	-	chromosome 15 open reading frame 39	protein-coding	0	0.60274	ENSG00000252722
chr11.110225571.110225752	chr11	110225572	110225752	5.86369	Intergenic	(TTCC)n|Simple_repeat|Simple_repeat	-58225	NM_002906	5962	Hs.263671	NM_002906	ENSG00000137710	RDX	DFNB24	radixin	protein-coding	0.011111	0.40884	ENSG00000254416
chr8.12454287.12454560	chr8	12454288	12454560	5.86369	intron (NR_047662, intron 6 of 8)	intron (NR_047662, intron 6 of 8)	68696	NR_047662	729732	Hs.322761	NR_047662		LOC729732	-	uncharacterized LOC729732	ncRNA	0.014706	0.553114	ENSG00000255122
chr11.76337991.76338228	chr11	76337992	76338228	5.86369	Intergenic	Intergenic	42934	NM_005512	2615	Hs.151641	NM_005512	ENSG00000137507	LRRC32	D11S833E|GARP	leucine rich repeat containing 32	protein-coding	0.012712	0.594937	ENSG00000255479
chr12.4057836.4058076	chr12	4057837	4058076	5.86369	Intergenic	(TTCC)n|Simple_repeat|Simple_repeat	-75342	NM_001286521	57097	Hs.657268	NM_020367	ENSG00000111224	PARP11	ARTD11|C12orf6|MIB006	poly(ADP-ribose) polymerase family member 11	protein-coding	0.008368	0.470833	ENSG00000256862
chr12.93596540.93596763	chr12	93596541	93596763	5.86369	intron (NR_040096, intron 3 of 4)	(GGAA)n|Simple_repeat|Simple_repeat	28510	NR_120492	102724933	Hs.663947	NR_120492	ENSG00000258171	LOC102724933	-	uncharacterized LOC102724933	ncRNA	0	0.533632	ENSG00000257322
chr15.70784670.70784848	chr15	70784671	70784848	5.86369	Intergenic	Intergenic	-123127	NR_126481	104548972		NR_126481	ENSG00000281264	SALRNA3	SAL-RNA3|XLOC_025918	senescence associated long non-coding RNA 3	ncRNA	0.011299	0.52809	ENSG00000259473
chr20.52079853.52080069	chr20	52079854	52080069	5.86369	intron (NM_173485, intron 2 of 2)	(GGAA)n|Simple_repeat|Simple_repeat	-89348	NR_110051	101927770		NR_110051		LOC101927770	-	uncharacterized LOC101927770	ncRNA	0.004651	0.5	ENSG00000259723
chr19.7413592.7414055	chr19	7413593	7414055	5.86369	Intergenic	Intergenic	-46175	NM_015318	23370	Hs.465761	NM_015318	ENSG00000104880	ARHGEF18	P114-RhoGEF	Rho/Rac guanine nucleotide exchange factor 18	protein-coding	0.015152	0.587473	ENSG00000263264
chr10.85168109.85168372	chr10	85168110	85168372	5.86369	Intergenic	Intergenic	-730944	NM_014394	27069	Hs.352656	NM_014394	ENSG00000165678	GHITM	DERP2|HSPC282|MICS1|My021|PTD010|TMBIM5	growth hormone inducible transmembrane protein	protein-coding	0	0.471483	ENSG00000265268
chr18.65243596.65244009	chr18	65243597	65244009	5.86369	intron (NR_033921, intron 1 of 4)	intron (NR_033921, intron 1 of 4)	-59836	NM_032160	92126	Hs.124673	NM_032160	ENSG00000171451	DSEL	C18orf4	dermatan sulfate epimerase-like	protein-coding	0.002427	0.452785	ENSG00000265533
chr3.66633216.66633507	chr3	66633217	66633507	5.86369	Intergenic	Intergenic	-82517	NM_015541	26018	Hs.518055	NM_015541	ENSG00000144749	LRIG1	LIG-1|LIG1	leucine-rich repeats and immunoglobulin-like domains 1	protein-coding	0.048276	0.591065	ENSG00000271174
chr10.112174448.112174687	chr10	112174449	112174687	5.86369	Intergenic	Intergenic	-83057	NM_004419	1847	Hs.2128	NM_004419	ENSG00000138166	DUSP5	DUSP|HVH3	dual specificity phosphatase 5	protein-coding	0.012605	0.548117	ENSG00000273143
chr3.123406336.123406592	chr3	123406337	123406592	5.67454	intron (NM_053026, intron 18 of 32)	(TTCC)n|Simple_repeat|Simple_repeat	-2027	NR_046629	100873940	Hs.667316	NR_046629	ENSG00000250174	MYLK-AS2	-	MYLK antisense RNA 2	ncRNA	0.003922	0.488281	ENSG00000065534
chr22.24094584.24094833	chr22	24094585	24094833	5.67454	TTS (NM_013378)	TTS (NM_013378)	-1430	NM_021916	7621	Hs.382874	NM_021916		ZNF70	Cos17	zinc finger protein 70	protein-coding	0.008065	0.60241	ENSG00000128218
chr16.54400835.54401261	chr16	54400836	54401261	5.67454	Intergenic	Intergenic	-80670	NM_024336	79191	Hs.499205	NM_024336	ENSG00000177508	IRX3	IRX-1|IRXB1	iroquois homeobox 3	protein-coding	0.007059	0.457746	ENSG00000261803
chr17.9009653.9009970	chr17	9009654	9009970	5.67454	intron (NM_004822, intron 2 of 6)	(TTCC)n|Simple_repeat|Simple_repeat	72623	NR_110828	101928266	Hs.639880	NR_110828	ENSG00000262966	LOC101928266	-	uncharacterized LOC101928266	ncRNA	0.025316	0.523659	ENSG00000065320
chr12.125367652.125368105	chr12	125367653	125368105	5.67454	Intergenic	A-rich|Low_complexity|Low_complexity	-19360	NM_001082959	949	Hs.731377	NM_005505	ENSG00000073060	SCARB1	CD36L1|CLA-1|CLA1|HDLQTL6|SR-BI|SRB1	scavenger receptor class B, member 1	protein-coding	0	0.448124	ENSG00000073060
chr20.62089039.62089324	chr20	62089040	62089324	5.67454	intron (NM_172106, intron 1 of 15)	intron (NM_172106, intron 1 of 15)	14811	NM_004518	3785	Hs.161851	NM_004518	ENSG00000075043	KCNQ2	BFNC|BFNS1|EBN|EBN1|EIEE7|ENB1|HNSPC|KCNA11|KV7.2|KVEBN1	potassium channel, voltage gated KQT-like subfamily Q, member 2	protein-coding	0.049296	0.673684	ENSG00000075043
chr22.46684214.46684489	chr22	46684215	46684489	5.67454	exon (NM_017931, exon 11 of 14)	exon (NM_017931, exon 11 of 14)	8205	NR_024009	150384	Hs.348663	NR_024009	ENSG00000277232	GTSE1-AS1	CN5H6.4|LL22NC03-5H6.6	GTSE1 antisense RNA 1 (head to head)	ncRNA	0.040146	0.647273	ENSG00000075234
chr1.67833064.67833268	chr1	67833065	67833268	5.67454	intron (NR_047583, intron 9 of 13)	(GGAA)n|Simple_repeat|Simple_repeat	60119	NM_001258215	3595	Hs.479347	NM_001559	ENSG00000081985	IL12RB2	-	interleukin 12 receptor, beta 2	protein-coding	0.004926	0.436275	ENSG00000081985
chr13.33144467.33144695	chr13	33144468	33144695	5.67454	Intergenic	(TTCC)n|Simple_repeat|Simple_repeat	-15983	NM_015032	23047	Hs.744901	NM_015032	ENSG00000083642	PDS5B	APRIN|AS3|CG008	PDS5 cohesin associated factor B	protein-coding	0.008811	0.425439	ENSG00000083642
chr22.36864136.36864338	chr22	36864137	36864338	5.67454	intron (NM_012473, intron 3 of 3)	intron (NM_012473, intron 3 of 3)	13450	NM_012473	25828	Hs.211929	NM_012473	ENSG00000100348	TXN2	MT-TRX|MTRX|TRX2	thioredoxin 2	protein-coding	0.0199	0.59901	ENSG00000100348
chr7.117928276.117928439	chr7	117928277	117928439	5.67454	Intergenic	L1M3b|LINE|L1	63646	NM_019644	56311	Hs.729340	NM_019644	ENSG00000106013	ANKRD7	TSA806	ankyrin repeat domain 7	protein-coding	0	0.368098	ENSG00000106013
chr7.98271057.98271657	chr7	98271058	98271657	5.67454	Intergenic	Intergenic	24760	NM_002523	4885	Hs.3281	NM_002523	ENSG00000106236	NPTX2	NARP|NP-II|NP2	neuronal pentraxin II	protein-coding	0.018364	0.555	ENSG00000106236
chr12.22328158.22328364	chr12	22328159	22328364	5.67454	Intergenic	(TTCC)n|Simple_repeat|Simple_repeat	129151	NM_018686	55907	Hs.311346	NM_018686	ENSG00000111726	CMAS	CSS	cytidine monophosphate N-acetylneuraminic acid synthetase	protein-coding	0.014634	0.436893	ENSG00000111728
chr1.155946011.155946186	chr1	155946012	155946186	5.67454	intron (NM_001162384, intron 1 of 21)	intron (NM_001162384, intron 1 of 21)	1867	NM_004723	9181	Hs.743352	NM_004723	ENSG00000116584	ARHGEF2	GEF|GEF-H1|GEFH1|LFP40|P40	Rho/Rac guanine nucleotide exchange factor 2	protein-coding	0.022989	0.577143	ENSG00000116584
chr1.241717496.241717757	chr1	241717497	241717757	5.67454	intron (NM_003679, intron 4 of 14)	AluSz|SINE|Alu	22193	NM_003679	8564	Hs.731056	NM_003679	ENSG00000117009	KMO	dJ317G22.1	kynurenine 3-monooxygenase (kynurenine 3-hydroxylase)	protein-coding	0.019231	0.45977	ENSG00000117009
chr7.91496025.91496229	chr7	91496026	91496229	5.67454	Intergenic	(GGAA)n|Simple_repeat|Simple_repeat	13907	NM_001301135	7978	Hs.532216	NM_006980	ENSG00000127989	MTERF1	MTERF	mitochondrial transcription termination factor 1	protein-coding	0	0.348039	ENSG00000127989
chr7.153832336.153832528	chr7	153832337	153832528	5.67454	intron (NM_130797, intron 1 of 25)	intron (NM_130797, intron 1 of 25)	82929	NM_001290253	1804	Hs.490684	NM_001936	ENSG00000130226	DPP6	DPPX|MRD33|VF2	dipeptidyl-peptidase 6	protein-coding	0.010471	0.484375	ENSG00000130226
chr5.140985350.140985521	chr5	140985351	140985521	5.67454	intron (NM_001314007, intron 1 of 28)	intron (NM_001314007, intron 1 of 28)	13186	NM_001079812	1729	Hs.529451	NM_005219	ENSG00000131504	DIAPH1	DFNA1|DIA1|DRF1|LFHL1|hDIA1	diaphanous-related formin 1	protein-coding	0.023529	0.491228	ENSG00000131504
chr9.115825278.115825416	chr9	115825279	115825416	5.67454	Intergenic	L1MA9|LINE|L1	-6276	NM_001282515	7539	Hs.150406	NM_003408	ENSG00000136866	ZFP37	ZNF906|zfp-37	ZFP37 zinc finger protein	protein-coding	0.043796	0.536232	ENSG00000136866
chr17.66342518.66342903	chr17	66342519	66342903	5.67454	intron (NM_001267727, intron 3 of 11)	intron (NM_001267727, intron 3 of 11)	55075	NM_001267727	22901	Hs.437249	NM_014960	ENSG00000141337	ARSG	-	arylsulfatase G	protein-coding	0.039062	0.563636	ENSG00000141337
chr19.6773319.6773649	chr19	6773320	6773649	5.67454	intron (NM_001258206, intron 1 of 25)	intron (NM_001258206, intron 1 of 25)	805	NM_005428	7409	Hs.116237	NM_005428	ENSG00000141968	VAV1	VAV	vav 1 guanine nucleotide exchange factor	protein-coding	0.009119	0.645455	ENSG00000141968
chr1.185685175.185685345	chr1	185685176	185685345	5.67454	Intergenic	(TTCC)n|Simple_repeat|Simple_repeat	-18423	NM_031935	83872	Hs.58877	NM_031935	ENSG00000143341	HMCN1	ARMD1|FBLN6|FIBL-6|FIBL6	hemicentin 1	protein-coding	0	0.364706	ENSG00000143341
chr1.206837200.206837497	chr1	206837201	206837497	5.67454	Intergenic	Intergenic	-21016	NM_032960	9261	Hs.643566	NM_004759	ENSG00000162889	MAPKAPK2	MAPKAP-K2|MK-2|MK2	mitogen-activated protein kinase-activated protein kinase 2	protein-coding	0.033784	0.646465	ENSG00000143479
chr5.102138784.102139042	chr5	102138785	102139042	5.67454	Intergenic	(GGAA)n|Simple_repeat|Simple_repeat	-62614	NR_033440	5066	Hs.369430	NM_000919	ENSG00000145730	PAM	PAL|PHM	peptidylglycine alpha-amidating monooxygenase	protein-coding	0.003891	0.430233	ENSG00000145730
chr5.139210020.139210182	chr5	139210021	139210182	5.67454	intron (NM_032289, intron 7 of 14)	AluJb|SINE|Alu	34695	NM_032289	84249	Hs.21963	NM_032289	ENSG00000146005	PSD2	EFA6C	pleckstrin and Sec7 domain containing 2	protein-coding	0.006211	0.462963	ENSG00000146005
chr6.89952227.89952425	chr6	89952228	89952425	5.67454	Intergenic	Charlie23a|DNA|hAT-Charlie	-11319	NM_001267582	2569	Hs.99927	NM_002042	ENSG00000146276	GABRR1	-	gamma-aminobutyric acid (GABA) A receptor, rho 1	protein-coding	0	0.469697	ENSG00000146276
chr6.4852457.4852687	chr6	4852458	4852687	5.67454	intron (NM_001143970, intron 1 of 6)	(TTCC)n|Simple_repeat|Simple_repeat	16240	NM_001143970	9425	Hs.269092	NM_004824	ENSG00000153046	CDYL	CDYL1	chromodomain protein, Y-like	protein-coding	0	0.486957	ENSG00000153046
chr4.102734847.102735040	chr4	102734848	102735040	5.67454	promoter-TSS (NM_001083907)	promoter-TSS (NM_001083907)	-39	NM_001083907	55024	Hs.480400	NM_017935	ENSG00000153064	BANK1	BANK	B-cell scaffold protein with ankyrin repeats 1	protein-coding	0.010417	0.507772	ENSG00000153064
chr4.8470954.8471343	chr4	8470955	8471343	5.67454	intron (NM_152544, intron 9 of 10)	intron (NM_152544, intron 9 of 10)	28617	NM_152544	152992	Hs.566191	NM_024950	ENSG00000155275	TRMT44	C4orf23|METTL19|TRM44	tRNA methyltransferase 44 homolog (S. cerevisiae)	protein-coding	0.018041	0.59383	ENSG00000155275
chr9.80478039.80478225	chr9	80478040	80478225	5.67454	intron (NM_002072, intron 2 of 6)	(GGAA)n|Simple_repeat|Simple_repeat	168233	NM_002072	2776	Hs.269782	NM_002072	ENSG00000156052	GNAQ	CMC1|G-ALPHA-q|GAQ|SWS	guanine nucleotide binding protein (G protein), q polypeptide	protein-coding	0.005405	0.435484	ENSG00000156052
chr11.57339168.57339470	chr11	57339169	57339470	5.67454	Intergenic	Intergenic	-3516	NM_198183	9246	Hs.425777	NM_004223	ENSG00000156587	UBE2L6	RIG-B|UBCH8	ubiquitin-conjugating enzyme E2L 6	protein-coding	0.003322	0.543046	ENSG00000156587
chr7.101034247.101034455	chr7	101034248	101034455	5.67454	intron (NM_001278563, intron 1 of 12)	intron (NM_001278563, intron 1 of 12)	28250	NM_001278563	136227	Hs.654854	NM_133457	ENSG00000160963	COL26A1	EMI6|EMID2|EMU2|SH2B	collagen, type XXVI, alpha 1	protein-coding	0.009662	0.581731	ENSG00000160963
chr4.8037086.8037398	chr4	8037087	8037398	5.67454	intron (NM_001286688, intron 5 of 14)	intron (NM_001286688, intron 5 of 14)	-30134	NR_029511	407052		NR_029511	ENSG00000207807	MIR95	MIRN95|hsa-mir-95|miR-95	microRNA 95	ncRNA	0.032154	0.560897	ENSG00000163995
chr10.74020793.74021079	chr10	74020794	74021079	5.67454	Intergenic	CpG	-12741	NM_019058	54541	Hs.744875	NM_019058	ENSG00000168209	DDIT4	Dig2|REDD-1|REDD1	DNA damage inducible transcript 4	protein-coding	0.063158	0.597902	ENSG00000168209
chr18.13612253.13612662	chr18	13612254	13612662	5.67454	5' UTR (NM_001003675, exon 1 of 3)	5' UTR (NM_001003675, exon 1 of 3)	695	NM_001276249	753	Hs.731853	NM_004338	ENSG00000168675	LDLRAD4	C18orf1	low density lipoprotein receptor class A domain containing 4	protein-coding	0.034314	0.577017	ENSG00000168675
chr6.43351513.43351808	chr6	43351514	43351808	5.67454	Intergenic	Intergenic	-14480	NM_014345	24149	Hs.509718	NM_014345	ENSG00000171467	ZNF318	HRIHFB2436|TZF|ZFP318	zinc finger protein 318	protein-coding	0.013605	0.464407	ENSG00000171467
chr11.66844467.66844665	chr11	66844468	66844665	5.67454	Intergenic	(GGAA)n|Simple_repeat|Simple_repeat	20277	NM_001300886	29984	Hs.15114	NM_014578	ENSG00000173156	RHOD	ARHD|RHOHP1|RHOM|Rho	ras homolog family member D	protein-coding	0.010152	0.409091	ENSG00000173156
chr19.2622414.2622957	chr19	2622415	2622957	5.67454	intron (NM_052847, intron 2 of 4)	CpG	-8027	NR_107004	102465838		NR_107004	ENSG00000277904	MIR7850	hsa-mir-7850	microRNA 7850	ncRNA	0.070111	0.622468	ENSG00000176533
chr10.63955265.63955506	chr10	63955266	63955506	5.67454	3' UTR (NM_145307, exon 12 of 12)	3' UTR (NM_145307, exon 12 of 12)	73236	NM_145307	219790	Hs.58559	NM_145307	ENSG00000182010	RTKN2	PLEKHK1|bA531F24.1	rhotekin 2	protein-coding	0.004167	0.485477	ENSG00000182010
chr8.144272737.144273014	chr8	144272738	144273014	5.67454	Intergenic	MSTA|LTR|ERVL-MaLR	-22192	NM_001301772	338328	Hs.426410	NM_178172	ENSG00000277494	GPIHBP1	GPI-HBP1|HYPL1D	glycosylphosphatidylinositol anchored high density lipoprotein binding protein 1	protein-coding	0.028986	0.505415	ENSG00000182851
chr11.17634817.17635142	chr11	17634818	17635142	5.67454	intron (NM_001292063, intron 38 of 55)	intron (NM_001292063, intron 38 of 55)	66060	NM_001292063	340990	Hs.688380	NM_198497	ENSG00000188162	OTOG	DFNB18B|MLEMP|OTGN	otogelin	protein-coding	0.003086	0.547692	ENSG00000188162
chr19.48449225.48449383	chr19	48449226	48449383	5.67454	Intergenic	AluSx1|SINE|Alu	1125	NR_004437	100126800	Hs.707967	NR_004437		SNAR-A12	SNAR-A53102747	small ILF3/NF90-associated RNA A12	snRNA	0.031847	0.474684	ENSG00000188334
chr14.39458422.39458612	chr14	39458423	39458612	5.67454	Intergenic	Intergenic	-72431	NR_039982	283547	Hs.675941	NR_039982	ENSG00000259070	LINC00639	-	long intergenic non-protein coding RNA 639	ncRNA	0.010582	0.5	ENSG00000199285
chr3.106436177.106436388	chr3	106436178	106436388	5.67454	Intergenic	Intergenic	523202	NR_028303	100302640	Hs.648607	NR_028303	ENSG00000242759	LINC00882	-	long intergenic non-protein coding RNA 882	ncRNA	0.004762	0.364929	ENSG00000200361
chr6.145746176.145746381	chr6	145746177	145746381	5.67454	Intergenic	(TTCC)n|Simple_repeat|Simple_repeat	-309726	NR_038246	100507557	Hs.124537	NR_038244	ENSG00000235652	LOC100507557	-	uncharacterized LOC100507557	ncRNA	0.029412	0.463415	ENSG00000201119
chr12.98767851.98768028	chr12	98767852	98768028	5.67454	Intergenic	Intergenic	82983	NR_033801	121456	Hs.620643	NR_033801	ENSG00000227825	SLC9A7P1	-	solute carrier family 9, subfamily A (NHE7, cation proton antiporter 7), member 7 pseudogene 1	pseudo	0.005682	0.468927	ENSG00000201296
chr17.56429341.56429665	chr17	56429342	56429665	5.67454	promoter-TSS (NM_003168)	promoter-TSS (NM_003168)	96	NM_003168	6827	Hs.439481	NM_003168	ENSG00000213246	SUPT4H1	SPT4|SPT4H|SUPT4H	SPT4 homolog, DSIF elongation factor subunit	protein-coding	0.06192	0.617284	ENSG00000213246
chr2.178177964.178178158	chr2	178177965	178178158	5.67454	TTS (NR_106767)	TTS (NR_106767)	549	NR_106767	102465255		NR_106767	ENSG00000278418	MIR6512	hsa-mir-6512|mir-6512	microRNA 6512	ncRNA	0	0.448454	ENSG00000213963
chr7.142903094.142903355	chr7	142903095	142903355	5.67454	Intergenic	Intergenic	-15947	NM_176882	259286	Hs.352241	NM_176882	ENSG00000221937	TAS2R40	GPR60|T2R40|T2R58	taste receptor, type 2, member 40	protein-coding	0.015385	0.498084	ENSG00000221937
chr6.148525139.148525436	chr6	148525140	148525436	5.67454	Intergenic	Intergenic	-138441	NM_015278	23328	Hs.193133	NM_015278	ENSG00000111961	SASH1	SH3D6A|dJ323M4|dJ323M4.1	SAM and SH3 domain containing 1	protein-coding	0.030405	0.478114	ENSG00000224658
chr6.8978427.8978610	chr6	8978428	8978610	5.67454	Intergenic	(TTCC)n|Simple_repeat|Simple_repeat	326077	NR_004855	728655	Hs.214343	NR_004855	ENSG00000251164	HULC	HCCAT1|LINC00078|NCRNA00078	hepatocellular carcinoma up-regulated long non-coding RNA	ncRNA	0.010989	0.431694	ENSG00000225775
chr1.230031176.230031461	chr1	230031177	230031461	5.67454	Intergenic	(CTAGT)n|Simple_repeat|Simple_repeat	-162217	NM_001291866	2590	Hs.743964	NM_004481	ENSG00000143641	GALNT2	GalNAc-T2	polypeptide N-acetylgalactosaminyltransferase 2	protein-coding	0.003521	0.519298	ENSG00000227043
chr1.109591098.109591274	chr1	109591099	109591274	5.67454	Intergenic	Intergenic	-6336	NM_001142551	22911	Hs.570055	NM_014969	ENSG00000085433	WDR47	-	WD repeat domain 47	protein-coding	0.005714	0.454545	ENSG00000228054
chr20.4560792.4560993	chr20	4560793	4560993	5.67454	Intergenic	L1M6|LINE|L1	-105904	NM_001080121	5621	Hs.472010	NM_000311	ENSG00000171867	PRNP	ASCR|AltPrP|CD230|CJD|GSS|KURU|PRIP|PrP|PrP27-30|PrP33-35C|PrPc|p27-30	prion protein	protein-coding	0.005	0.457711	ENSG00000228210
chr7.1632112.1632403	chr7	1632113	1632403	5.67454	Intergenic	Intergenic	-21848	NR_001288	260341	Hs.534596	NR_001288		TFAMP1	MTTF1|TCF6L1	transcription factor A, mitochondrial pseudogene 1	pseudo	0.037931	0.639175	ENSG00000230487
chr5.141782522.141782714	chr5	141782523	141782714	5.67454	intron (NR_120664, intron 3 of 3)	(TTCC)n|Simple_repeat|Simple_repeat	77760	NR_120664	101926941	Hs.658945	NR_120664	ENSG00000231185	LOC101926941	-	uncharacterized LOC101926941	ncRNA	0	0.458333	ENSG00000231185
chr2.218263683.218263863	chr2	218263684	218263863	5.67454	intron (NR_026597, intron 8 of 12)	G-rich|Low_complexity|Low_complexity	116317	NR_133642	105373877		NR_133642		DIRC3-AS1	-	DIRC3 antisense RNA 1	ncRNA	0.044693	0.644444	ENSG00000231672
chr3.197835045.197835202	chr3	197835046	197835202	5.67454	Intergenic	(GGAA)n|Simple_repeat|Simple_repeat	-27582	NR_003291	348840	Hs.512227	NM_182631	ENSG00000226435	ANKRD18DP	-	ankyrin repeat domain 18D, pseudogene	pseudo	0.012821	0.503185	ENSG00000232783
chr10.36556373.36556550	chr10	36556374	36556550	5.67454	Intergenic	Intergenic	489232	NR_110138	102578074		NR_110138	ENSG00000280719	PCAT5	LINC01452|TPCAT-10-36067	prostate cancer associated transcript 5 (non-protein coding)	ncRNA	0.005682	0.412429	ENSG00000236626
chr14.57511051.57511253	chr14	57511052	57511253	5.67454	Intergenic	(GGAA)n|Simple_repeat|Simple_repeat	-224454	NM_018229	55745	Hs.597349	NM_018229	ENSG00000053770	AP5M1	C14orf108|MUDENG|Mu5|MuD	adaptor-related protein complex 5, mu 1 subunit	protein-coding	0	0.460396	ENSG00000248550
chr8.37402513.37402801	chr8	37402514	37402801	5.67454	Intergenic	(GGAA)n|Simple_repeat|Simple_repeat	-23753	NR_121621	100507420	Hs.105962	NR_121620		LINC01605	-	long intergenic non-protein coding RNA 1605	ncRNA	0.003484	0.520833	ENSG00000253161
chr8.28165287.28165513	chr8	28165288	28165513	5.67454	Intergenic	(GGAA)n|Simple_repeat|Simple_repeat	-9249	NM_006228	5368	Hs.88218	NM_006228	ENSG00000168081	PNOC	N/OFQ|NOP|OFQ|PPNOC|ppN/OFQ	prepronociceptin	protein-coding	0.004444	0.424779	ENSG00000253690
chr11.74179612.74179815	chr11	74179613	74179815	5.67454	Intergenic	(TTCC)n|Simple_repeat|Simple_repeat	-1114	NM_005472	10008	Hs.523899	NM_005472	ENSG00000175538	KCNE3	HOKPP|HYPP|MiRP2	potassium channel, voltage gated subfamily E regulatory beta subunit 3	protein-coding	0	0.448276	ENSG00000254631
chr12.65527577.65528117	chr12	65527578	65528117	5.67454	Intergenic	GA-rich|Low_complexity|Low_complexity	-12501	NM_007191	11197	Hs.284122	NM_007191	ENSG00000156076	WIF1	WIF-1	WNT inhibitory factor 1	protein-coding	0	0.461111	ENSG00000255700
chr12.14323504.14323747	chr12	14323505	14323747	5.67454	Intergenic	AluSx|SINE|Alu	-190604	NM_000834	2904	Hs.504844	NM_000834	ENSG00000273079	GRIN2B	EIEE27|GluN2B|MRD6|NMDAR2B|NR2B|hNR3	glutamate receptor, ionotropic, N-methyl D-aspartate 2B	protein-coding	0.008264	0.460905	ENSG00000256346
chr12.11355128.11355359	chr12	11355129	11355359	5.67454	Intergenic	(GGAA)n|Simple_repeat|Simple_repeat	-15701	NM_181429	353164	Hs.553716	NM_181429	ENSG00000186136	TAS2R42	T2R24|T2R42|T2R55|TAS2R55	taste receptor, type 2, member 42	protein-coding	0	0.458874	ENSG00000256657
chr12.116917941.116918196	chr12	116917942	116918196	5.67454	Intergenic	(GGAA)n|Simple_repeat|Simple_repeat	-51946	NR_039683	100616309		NR_039683	ENSG00000264037	MIR4472-2	-	microRNA 4472-2	ncRNA	0.007874	0.431373	ENSG00000258018
chr14.69152183.69152724	chr14	69152184	69152724	5.67454	Intergenic	Intergenic	108177	NM_004926	677	Hs.85155	NM_004926	ENSG00000185650	ZFP36L1	BRF1|Berg36|ERF-1|ERF1|RNF162B|TIS11B|cMG1	ZFP36 ring finger protein-like 1	protein-coding	0.014815	0.526802	ENSG00000258623
chr14.95382529.95382779	chr14	95382530	95382779	5.67454	Intergenic	(GGAA)n|Simple_repeat|Simple_repeat	-146155	NM_173849	145258	Hs.440438	NM_173849	ENSG00000133937	GSC	SAMS	goosecoid homeobox	protein-coding	0.016064	0.512	ENSG00000258933
chr16.58460027.58460312	chr16	58460028	58460312	5.67454	Intergenic	Intergenic	33872	NM_001126129	64785	Hs.47125	NM_022770	ENSG00000181938	GINS3	PSF3	GINS complex subunit 3 (Psf3 homolog)	protein-coding	0.021127	0.550877	ENSG00000260186
chr8.12746325.12746538	chr8	12746326	12746538	5.67454	Intergenic	(GGAA)n|Simple_repeat|Simple_repeat	-56751	NM_020844	57604	Hs.202521	NM_020844	ENSG00000250305	KIAA1456	C8orf79|TRM9L	KIAA1456	protein-coding	0.004717	0.450704	ENSG00000264463
chr19.6349354.6349620	chr19	6349355	6349620	5.67454	Intergenic	(GGAA)n|Simple_repeat|Simple_repeat	-11976	NM_006012	8192	Hs.515092	NM_006012	ENSG00000125656	CLPP	DFNB81|PRLTS3	caseinolytic mitochondrial matrix peptidase proteolytic subunit	protein-coding	0.003774	0.511278	ENSG00000269802
chr7.119624601.119624774	chr7	119624602	119624774	5.67454	Intergenic	L1PA15|LINE|L1	-77259	NR_131962	105375475	Hs.566654	NR_131960		LVCAT5	-	liver cancer-associated transcript 5	ncRNA	0.005814	0.450867	ENSG00000271739
chrY.59018906.59019365	chrY	59018907	59019365	5.65068	Intergenic	AluSx1|SINE|Alu	-81267	NM_005840	10251	Hs.381912	NM_005840	ENSG00000168939	SPRY3	spry-3	sprouty RTK signaling antagonist 3	protein-coding	0.024017	0.455338	NA
chr13.20371330.20371541	chr13	20371331	20371541	5.63229	Intergenic	AluSz6|SINE|Alu	-14277	NM_001042414	55269	Hs.213198	NM_001042414	ENSG00000121390	PSPC1	PSP1	paraspeckle component 1	protein-coding	0.009524	0.507109	ENSG00000121390
chr16.1298010.1298212	chr16	1298011	1298212	5.61262	Intergenic	(CA)n|Simple_repeat|Simple_repeat	7433	NM_003294	7177	Hs.405479	NM_003294	ENSG00000172236	TPSAB1	TPS1|TPS2|TPSB1	tryptase alpha/beta 1	protein-coding	0.0199	0.480198	ENSG00000172236
chr17.40849986.40850172	chr17	40849987	40850172	5.61262	intron (NM_003632, intron 23 of 23)	intron (NM_003632, intron 23 of 23)	10090	NR_106838	102466195		NR_106838	ENSG00000275273	MIR6780A	hsa-mir-6780a	microRNA 6780a	ncRNA	0	0.505376	ENSG00000267765
chr7.83766205.83766403	chr7	83766206	83766403	5.48538	intron (NM_006080, intron 1 of 16)	(GGAA)n|Simple_repeat|Simple_repeat	57913	NM_006080	10371	Hs.252451	NM_006080	ENSG00000075213	SEMA3A	COLL1|HH16|Hsema-I|Hsema-III|SEMA1|SEMAD|SEMAIII|SEMAL|SemD|coll-1	sema domain, immunoglobulin domain (Ig), short basic domain, secreted, (semaphorin) 3A	protein-coding	0	0.474747	ENSG00000075213
chr7.155165125.155165415	chr7	155165126	155165415	5.48538	Intergenic	CpG	-4642	NR_103545	338436	Hs.521326	NR_103545	ENSG00000204960	BLACE	-	B-cell acute lymphoblastic leukemia expressed	ncRNA	0.114187	0.744828	ENSG00000204960
chr7.73016295.73016555	chr7	73016296	73016555	5.48538	intron (NM_032951, intron 7 of 16)	(CCTG)n|Simple_repeat|Simple_repeat	22445	NM_032953	51085	Hs.647055	NM_032951	ENSG00000009950	MLXIPL	CHREBP|MIO|MONDOB|WBSCR14|WS-bHLH|bHLHd14	MLX interacting protein-like	protein-coding	0.019305	0.55	ENSG00000009950
chr16.12416978.12417179	chr16	12416979	12417179	5.48538	intron (NM_032167, intron 15 of 20)	intron (NM_032167, intron 15 of 20)	346488	NM_032167	92017	Hs.458401	NM_032167	ENSG00000048471	SNX29	A-388D4.1|RUNDC2A	sorting nexin 29	protein-coding	0.02	0.532338	ENSG00000048471
chr1.236817985.236818338	chr1	236817986	236818338	5.48538	Intergenic	(TTCC)n|Simple_repeat|Simple_repeat	-31592	NM_001278344	88	Hs.498178	NM_001103	ENSG00000077522	ACTN2	CMD1AA|CMH23	actinin, alpha 2	protein-coding	0.008523	0.492918	ENSG00000077522
chr1.32174146.32174402	chr1	32174147	32174402	5.48538	Intergenic	Intergenic	-4506	NM_001856	1307	Hs.368921	NM_001856	ENSG00000084636	COL16A1	447AA|FP1572	collagen, type XVI, alpha 1	protein-coding	0.015686	0.523438	ENSG00000084636
chr13.99698558.99698801	chr13	99698559	99698801	5.48538	intron (NM_015296, intron 1 of 55)	intron (NM_015296, intron 1 of 55)	39980	NM_001130049	23348	Hs.596105	NM_015296	ENSG00000088387	DOCK9	ZIZ1|ZIZIMIN1	dedicator of cytokinesis 9	protein-coding	0.016529	0.493827	ENSG00000088387
chr19.8260196.8260429	chr19	8260197	8260429	5.48538	Intergenic	Intergenic	-13904	NM_024552	79603	Hs.515111	NM_024552	ENSG00000090661	CERS4	LASS4|Trh1	ceramide synthase 4	protein-coding	0.00431	0.55794	ENSG00000090661
chr22.26683881.26684238	chr22	26683882	26684238	5.48538	intron (NM_001184773, intron 1 of 16)	intron (NM_001184773, intron 1 of 16)	118620	NM_001184777	23544	Hs.194766	NM_021115	ENSG00000100095	SEZ6L	-	seizure related 6 homolog (mouse)-like	protein-coding	0.002809	0.484594	ENSG00000100095
chr14.70612468.70612825	chr14	70612469	70612825	5.48538	intron (NM_033262, intron 2 of 7)	(GGAA)n|Simple_repeat|Simple_repeat	43140	NM_058240	6547	Hs.337696	NM_033262	ENSG00000100678	SLC8A3	NCX3	solute carrier family 8 (sodium/calcium exchanger), member 3	protein-coding	0.002809	0.546218	ENSG00000100678
chr7.98320336.98320530	chr7	98320337	98320530	5.48538	Intergenic	(TTCC)n|Simple_repeat|Simple_repeat	73836	NM_002523	4885	Hs.3281	NM_002523	ENSG00000106236	NPTX2	NARP|NP-II|NP2	neuronal pentraxin II	protein-coding	0	0.469072	ENSG00000106236
chr4.174091213.174091395	chr4	174091214	174091395	5.48538	intron (NM_017423, intron 1 of 11)	CpG	1400	NM_017423	51809	Hs.548088	NM_017423	ENSG00000109586	GALNT7	GALNAC-T7|GalNAcT7	polypeptide N-acetylgalactosaminyltransferase 7	protein-coding	0.088398	0.730769	ENSG00000109586
chr4.9779617.9779851	chr4	9779618	9779851	5.48538	Intergenic	(TTCC)n|Simple_repeat|Simple_repeat	-3524	NM_000798	1816	Hs.380681	NM_000798	ENSG00000169676	DRD5	DBDR|DRD1B|DRD1L2	dopamine receptor D5	protein-coding	0.017167	0.470085	ENSG00000109667
chr12.46611872.46612062	chr12	46611873	46612062	5.48538	intron (NM_001278389, intron 5 of 16)	intron (NM_001278389, intron 5 of 16)	48311	NM_001278389	81539	Hs.533770	NM_030674	ENSG00000111371	SLC38A1	ATA1|NAT2|SAT1|SNAT1	solute carrier family 38, member 1	protein-coding	0.015873	0.457895	ENSG00000111371
chr12.117175083.117175675	chr12	117175084	117175675	5.48538	promoter-TSS (NM_001109903)	promoter-TSS (NM_001109903)	496	NM_024738	79794	Hs.592011	NM_024738		C12orf49	-	chromosome 12 open reading frame 49	protein-coding	0.025381	0.552365	ENSG00000111412
chr2.106105541.106105883	chr2	106105542	106105883	5.48538	Intergenic	(GGAA)n|Simple_repeat|Simple_repeat	-50482	NM_201557	2274	Hs.443687	NM_001450	ENSG00000115641	FHL2	AAG11|DRAL|FHL-2|SLIM-3|SLIM3	four and a half LIM domains 2	protein-coding	0.002933	0.464912	ENSG00000115641
chr1.175483927.175484091	chr1	175483928	175484091	5.48538	intron (NM_003285, intron 2 of 22)	intron (NM_003285, intron 2 of 22)	228743	NM_003285	7143	Hs.659864	NM_003285	ENSG00000116147	TNR	TN-R	tenascin R	protein-coding	0.018405	0.54878	ENSG00000116147
chr20.49394261.49394447	chr20	49394262	49394447	5.48538	Intergenic	L1M5|LINE|L1	-17077	NM_017843	55653	Hs.381178	NM_017843	ENSG00000124243	BCAS4	CNOL	breast carcinoma amplified sequence 4	protein-coding	0	0.419355	ENSG00000124243
chr20.56000507.56000865	chr20	56000508	56000865	5.48538	Intergenic	Intergenic	34232	NM_001291780	55544	Hs.236361	NM_017495	ENSG00000132819	RBM38	HSRNASEB|RNPC1|SEB4B|SEB4D|dJ800J21.2	RNA binding motif protein 38	protein-coding	0.030812	0.625698	ENSG00000132819
chr14.27032324.27032493	chr14	27032325	27032493	5.48538	intron (NM_006491, intron 2 of 4)	HAL1|LINE|L1	34551	NM_006491	4857	Hs.31588	NM_002515	ENSG00000139910	NOVA1	Nova-1	neuro-oncological ventral antigen 1	protein-coding	0.005952	0.378698	ENSG00000139910
chr17.66830734.66830933	chr17	66830735	66830933	5.48538	Intergenic	CT-rich|Low_complexity|Low_complexity	120699	NM_001288986	10351	Hs.58351	NM_007168	ENSG00000141338	ABCA8	-	ATP binding cassette subfamily A member 8	protein-coding	0	0.457286	ENSG00000141338
chr5.80927000.80927202	chr5	80927001	80927202	5.48538	intron (NM_001256732, intron 3 of 16)	intron (NM_001256732, intron 3 of 16)	119971	NM_001256732	23635	Hs.102735	NM_012446	ENSG00000145687	SSBP2	HSPC116|SOSS-B2	single-stranded DNA binding protein 2	protein-coding	0.024876	0.460396	ENSG00000145687
chr4.8604589.8604965	chr4	8604590	8604965	5.48538	intron (NM_001014448, intron 3 of 10)	intron (NM_001014448, intron 3 of 10)	10390	NM_001014448	8532	Hs.61995	NM_003652	ENSG00000109625	CPZ	-	carboxypeptidase Z	protein-coding	0.024	0.598404	ENSG00000155269
chr21.32505261.32505475	chr21	32505262	32505475	5.48538	intron (NM_003253, intron 24 of 28)	intron (NM_003253, intron 24 of 28)	-94573	NM_001099219	728299	Hs.580875	NM_001099219	ENSG00000206102	KRTAP19-8	-	keratin associated protein 19-8	protein-coding	0.018779	0.462617	ENSG00000156299
chr4.3307248.3307764	chr4	3307249	3307764	5.48538	Intergenic	MLT1F2-int|LTR|ERVL-MaLR	-8368	NM_198229	6002	Hs.527061	NM_002926	ENSG00000159788	RGS12	-	regulator of G-protein signaling 12	protein-coding	0.013592	0.531008	ENSG00000159788
chr19.17047768.17047944	chr19	17047769	17047944	5.48538	intron (NM_015692, intron 23 of 41)	(TTCC)n|Simple_repeat|Simple_repeat	48030	NM_003950	9002	Hs.137574	NM_003950		F2RL3	PAR4	coagulation factor II (thrombin) receptor-like 3	protein-coding	0	0.494318	ENSG00000160111
chr21.44432837.44433070	chr21	44432838	44433070	5.48538	intron (NM_004571, intron 4 of 10)	intron (NM_004571, intron 4 of 10)	38334	NM_004571	5316	Hs.431043	NM_004571	ENSG00000160199	PKNOX1	PREP1|pkonx1c	PBX/knotted 1 homeobox 1	protein-coding	0.021552	0.536481	ENSG00000160199
chr21.47966535.47966917	chr21	47966536	47966917	5.48538	TTS (NM_206891)	TTS (NM_206891)	58309	NM_006272	6285	Hs.422181	NM_006272		S100B	NEF|S100|S100-B|S100beta	S100 calcium binding protein B	protein-coding	0.031496	0.609948	ENSG00000160305
chr7.97762525.97762790	chr7	97762526	97762790	5.48538	intron (NM_014916, intron 1 of 13)	intron (NM_014916, intron 1 of 13)	26461	NM_014916	22853	Hs.444179	NM_014916	ENSG00000164715	LMTK2	AATYK2|BREK|KPI-2|KPI2|LMR2|PPP1R100|cprk	lemur tyrosine kinase 2	protein-coding	0.015152	0.449057	ENSG00000164715
chr7.1429721.1429936	chr7	1429722	1429936	5.48538	Intergenic	(GGAA)n|Simple_repeat|Simple_repeat	69280	NM_182924	79778	Hs.376617	NM_024723	ENSG00000164877	MICALL2	JRAB|MICAL-L2	MICAL-like 2	protein-coding	0.004673	0.548837	ENSG00000164877
chr14.73481796.73482005	chr14	73481797	73482005	5.48538	intron (NM_001281734, intron 2 of 11)	AluSx1|SINE|Alu	12019	NM_021260	53349	Hs.335106	NM_021260	ENSG00000165861	ZFYVE1	DFCP1|PPP1R172|SR3|TAFF1|ZNFN2A1	zinc finger, FYVE domain containing 1	protein-coding	0.014423	0.555024	ENSG00000165861
chr15.38043586.38043765	chr15	38043587	38043765	5.48538	Intergenic	(GGAA)n|Simple_repeat|Simple_repeat	-183132	NM_152453	145942	Hs.179646	NM_152453	ENSG00000166069	TMCO5A	TMCO5	transmembrane and coiled-coil domains 5A	protein-coding	0	0.374302	ENSG00000166069
chr21.27860483.27860689	chr21	27860484	27860689	5.48538	intron (NM_052954, intron 2 of 3)	(TTCC)n|Simple_repeat|Simple_repeat	84995	NM_052954	116159	Hs.37445	NM_052954	ENSG00000166265	CYYR1	C21orf95	cysteine/tyrosine-rich 1	protein-coding	0.004878	0.456311	ENSG00000166265
chr10.74008251.74008889	chr10	74008252	74008889	5.48538	Intergenic	Intergenic	-25107	NM_019058	54541	Hs.744875	NM_019058	ENSG00000168209	DDIT4	Dig2|REDD-1|REDD1	DNA damage inducible transcript 4	protein-coding	0.014129	0.561129	ENSG00000166295
chr16.870104.870273	chr16	870105	870273	5.48538	Intergenic	(TTCC)n|Simple_repeat|Simple_repeat	14746	NM_001013638	388199	Hs.528461	NM_001013638	ENSG00000167945	PRR25	gs64	proline rich 25	protein-coding	0.02381	0.485207	ENSG00000167945
chr21.41512743.41512992	chr21	41512744	41512992	5.48538	intron (NR_073202, intron 18 of 32)	intron (NR_073202, intron 18 of 32)	71490	NR_039917	100616148		NR_039917	ENSG00000263973	MIR4760	-	microRNA 4760	ncRNA	0.012097	0.554217	ENSG00000171587
chr1.27290584.27290759	chr1	27290585	27290759	5.48538	Intergenic	Intergenic	-3771	NM_152365	126695	Hs.188881	NM_152365	ENSG00000175707	KDF1	C1orf172	keratinocyte differentiation factor 1	protein-coding	0.005747	0.382857	ENSG00000175707
chr3.195462692.195463097	chr3	195462693	195463097	5.48538	Intergenic	Intergenic	15142	NM_020790	200958	Hs.308992	NM_020790	ENSG00000176945	MUC20	MUC-20	mucin 20, cell surface associated	protein-coding	0.019802	0.42963	ENSG00000176945
chr15.74838527.74838876	chr15	74838528	74838876	5.48538	intron (NM_006465, intron 2 of 8)	intron (NM_006465, intron 2 of 8)	5184	NM_006465	10620	Hs.647642	NM_006465	ENSG00000179361	ARID3B	BDP|DRIL2	AT rich interactive domain 3B (BRIGHT-like)	protein-coding	0.045977	0.587393	ENSG00000179361
chr2.130762929.130763104	chr2	130762930	130763104	5.48538	Intergenic	CT-rich|Low_complexity|Low_complexity	-24972	NR_036537	100131320	Hs.535586	NR_036537	ENSG00000225449	RAB6C-AS1	-	RAB6C antisense RNA 1	ncRNA	0	0.497143	ENSG00000180178
chr8.37591837.37592073	chr8	37591838	37592073	5.48538	TTS (NR_125821)	TTS (NR_125821)	-2142	NM_007175	11160	Hs.705490	NM_007175	ENSG00000147475	ERLIN2	C8orf2|Erlin-2|NET32|SPFH2|SPG18	ER lipid raft associated 2	protein-coding	0.029787	0.504237	ENSG00000183154
chr10.1749019.1749209	chr10	1749020	1749209	5.48538	intron (NM_018702, intron 1 of 9)	intron (NM_018702, intron 1 of 9)	30556	NM_018702	105	Hs.586663	NM_018702	ENSG00000185736	ADARB2	ADAR3|RED2	adenosine deaminase, RNA-specific, B2 (inactive)	protein-coding	0.021164	0.547368	ENSG00000185736
chr9.137273863.137274232	chr9	137273864	137274232	5.48538	intron (NM_001291920, intron 1 of 9)	intron (NM_001291920, intron 1 of 9)	2791	NR_039816	100616236		NR_039816	ENSG00000263897	MIR4669	-	microRNA 4669	ncRNA	0.021739	0.647696	ENSG00000186350
chr14.52294781.52295024	chr14	52294782	52295024	5.48538	Intergenic	Intergenic	-32119	NM_053064	54331	Hs.187772	NM_053064	ENSG00000186469	GNG2	-	guanine nucleotide binding protein (G protein), gamma 2	protein-coding	0.012397	0.563786	ENSG00000186469
chr19.14688698.14688913	chr19	14688699	14688913	5.48538	Intergenic	Intergenic	-5090	NM_001204118	388512	Hs.567933	NM_207390	ENSG00000187912	CLEC17A	-	C-type lectin domain family 17, member A	protein-coding	0.009346	0.581395	ENSG00000187912
chr10.76829789.76830082	chr10	76829790	76830082	5.48538	Intergenic	MIRc|SINE|MIR	-11664	NM_001003892	338599	Hs.535090	NM_001003892	ENSG00000188716	DUPD1	DUSP27|FMDSP	dual specificity phosphatase and pro isomerase domain containing 1	protein-coding	0.003425	0.416382	ENSG00000188716
chr21.15585557.15585719	chr21	15585558	15585719	5.48538	Intergenic	(TTCC)n|Simple_repeat|Simple_repeat	-2426	NM_001302998	149998	Hs.139907	NM_145317	ENSG00000188992	LIPI	CT17|LPDL|PLA1C|PRED5|mPA-PLA1 beta	lipase, member I	protein-coding	0	0.376543	ENSG00000188992
chr10.43722180.43722430	chr10	43722181	43722430	5.48538	intron (NM_145313, intron 1 of 12)	intron (NM_145313, intron 1 of 12)	2882	NM_001282862	221002	Hs.125293	NM_145313	ENSG00000198915	RASGEF1A	CG4853	RasGEF domain family member 1A	protein-coding	0.016064	0.52	ENSG00000198915
chr12.13586432.13586656	chr12	13586433	13586656	5.48538	Intergenic	Intergenic	-56865	NR_036555	283422	Hs.448717	NM_182558	ENSG00000180861	LINC01559	C12orf36	long intergenic non-protein coding RNA 1559	ncRNA	0.004484	0.53125	ENSG00000201476
chr7.142040123.142040331	chr7	142040124	142040331	5.48538	Intergenic	(GGAA)n|Simple_repeat|Simple_repeat	-68159	NR_036483	207147	Hs.604069	NR_036483	ENSG00000186163	TRY2P	-	trypsinogen-like pseudogene	pseudo	0.009662	0.442308	ENSG00000211745
chr10.6349397.6349742	chr10	6349398	6349742	5.48538	Intergenic	(TTCC)n|Simple_repeat|Simple_repeat	-18937	NR_040079	399715		NR_040079	ENSG00000215244	LOC399715	-	uncharacterized LOC399715	ncRNA	0.008721	0.472464	ENSG00000215244
chr21.38365082.38365301	chr21	38365083	38365301	5.48538	Intergenic	Intergenic	-2647	NM_000411	3141	Hs.371350	NM_000411	ENSG00000159267	HLCS	HCS	holocarboxylase synthetase (biotin-(proprionyl-CoA-carboxylase (ATP-hydrolysing)) ligase)	protein-coding	0.009174	0.547945	ENSG00000215734
chr1.89860679.89860900	chr1	89860680	89860900	5.48538	Intergenic	(GGAA)n|Simple_repeat|Simple_repeat	-12448	NR_003133	400759	Hs.661968	NR_003133	ENSG00000225492	GBP1P1	-	guanylate binding protein 1, interferon-inducible pseudogene 1	pseudo	0.009091	0.470588	ENSG00000215874
chr9.11832350.11832554	chr9	11832351	11832554	5.48538	Intergenic	GA-rich|Low_complexity|Low_complexity	-860934	NM_000550	7306	Hs.270279	NM_000550	ENSG00000107165	TYRP1	CAS2|CATB|GP75|OCA3|TRP|TRP1|TYRP|b-PROTEIN	tyrosinase-related protein 1	protein-coding	0.009852	0.441176	ENSG00000224935
chr20.4566508.4566736	chr20	4566509	4566736	5.48538	Intergenic	GA-rich|Low_complexity|Low_complexity	-100175	NM_001080121	5621	Hs.472010	NM_000311	ENSG00000171867	PRNP	ASCR|AltPrP|CD230|CJD|GSS|KURU|PRIP|PrP|PrP27-30|PrP33-35C|PrPc|p27-30	prion protein	protein-coding	0.004405	0.447368	ENSG00000228210
chr1.191977532.191977745	chr1	191977533	191977745	5.48538	Intergenic	(GGAA)n|Simple_repeat|Simple_repeat	-149953	NM_130782	64407	Hs.440890	NM_130782	ENSG00000150681	RGS18	RGS13	regulator of G-protein signaling 18	protein-coding	0.004717	0.408451	ENSG00000228215
chr22.36847906.36848125	chr22	36847907	36848125	5.48538	Intergenic	Intergenic	29671	NM_012473	25828	Hs.211929	NM_012473	ENSG00000100348	TXN2	MT-TRX|MTRX|TRX2	thioredoxin 2	protein-coding	0.03211	0.611872	ENSG00000228719
chr3.190415501.190415663	chr3	190415502	190415663	5.48538	Intergenic	GA-rich|Low_complexity|Low_complexity	164883	NM_001146686	647309	Hs.518490	NM_001146686	ENSG00000205835	GMNC	GEMC1	geminin coiled-coil domain containing	protein-coding	0	0.333333	ENSG00000228730
chr1.203342186.203342376	chr1	203342187	203342376	5.48538	Intergenic	(TTCC)n|Simple_repeat|Simple_repeat	-21724	NR_103757	2331	Hs.519168	NM_002023	ENSG00000122176	FMOD	FM|SLRR2E	fibromodulin	protein-coding	0	0.447368	ENSG00000229652
chr2.21602158.21602354	chr2	21602159	21602354	5.48538	Intergenic	THE1A-int|LTR|ERVL-MaLR	255398	NM_001306137	100129278	Hs.651096	NM_001306137	ENSG00000218819	TDRD15	-	tudor domain containing 15	protein-coding	0.010256	0.586735	ENSG00000231204
chr1.25360319.25360798	chr1	25360320	25360798	5.48538	Intergenic	Intergenic	10565	NR_039623	100616365		NR_039623	ENSG00000264371	MIR4425	-	microRNA 4425	ncRNA	0.035565	0.634656	ENSG00000233755
chr2.242908237.242908503	chr2	242908238	242908503	5.48538	intron (NR_110220, intron 3 of 3)	MER65D|LTR|ERV1	-4464	NR_110592	102723927	Hs.733585	NR_110592	ENSG00000237940	LOC102723927	-	uncharacterized LOC102723927	ncRNA	0.022642	0.548872	ENSG00000233806
chr1.9576173.9576608	chr1	9576174	9576608	5.48538	Intergenic	Intergenic	-23137	NM_032315	84275	Hs.568613	NM_032315		SLC25A33	BMSC-MCP|PNC1	solute carrier family 25 (pyrimidine nucleotide carrier), member 33	protein-coding	0.006912	0.457471	ENSG00000235263
chr6.98985174.98985416	chr6	98985175	98985416	5.48538	Intergenic	GA-rich|Low_complexity|Low_complexity	-297285	NM_005604	5454	Hs.182505	NM_005604	ENSG00000184486	POU3F2	BRN2|N-Oct3|OCT7|OTF-7|OTF7|POUF3|brn-2|oct-7	POU class 3 homeobox 2	protein-coding	0	0.475207	ENSG00000235504
chr20.11440240.11440425	chr20	11440241	11440425	5.48538	Intergenic	Intergenic	-186302	NR_038972	339593	Hs.434320	NR_038972		LOC339593	-	uncharacterized LOC339593	ncRNA	0.005435	0.443243	ENSG00000235544
chr1.20760228.20760414	chr1	20760229	20760414	5.48538	Intergenic	MSTA|LTR|ERVL-MaLR	-5034	NR_033887	339505	Hs.633269	NR_033887		LINC01141	-	long intergenic non-protein coding RNA 1141	ncRNA	0.010811	0.548387	ENSG00000236963
chr3.194457816.194458238	chr3	194457817	194458238	5.48538	intron (NR_037891, intron 1 of 3)	intron (NR_037891, intron 1 of 3)	28877	NR_037891	100507391	Hs.590099	NR_037891	ENSG00000237222	LOC100507391	-	uncharacterized LOC100507391	ncRNA	0.011876	0.511848	ENSG00000237222
chr1.147777919.147778207	chr1	147777920	147778207	5.48538	intron (NR_102404, intron 17 of 18).2	AluSc8|SINE|Alu	28615	NR_049810	100847044		NR_049810		MIR5087	-	microRNA 5087	ncRNA	0.010453	0.506944	ENSG00000238107
chr7.150451188.150451384	chr7	150451189	150451384	5.48538	Intergenic	(GGAA)n|Simple_repeat|Simple_repeat	16850	NM_018384	55340	Hs.647079	NM_018384	ENSG00000196329	GIMAP5	HIMAP3|IAN-5|IAN4|IAN4L1|IAN5|IMAP3|IROD	GTPase, IMAP family member 5	protein-coding	0	0.469388	ENSG00000241134
chr3.141384280.141384555	chr3	141384281	141384555	5.48538	Intergenic	GA-rich|Low_complexity|Low_complexity	-72633	NM_014245	9616	Hs.134623	NM_014245		RNF7	CKBBP1|ROC2|SAG	ring finger protein 7	protein-coding	0	0.545455	ENSG00000242104
chr4.80604070.80604308	chr4	80604071	80604308	5.48538	Intergenic	Intergenic	-144436	NR_026555	118425	Hs.104215	NR_026555	ENSG00000251321	PCAT4	GDEP|PCA4|PCAN1	prostate cancer associated transcript 4 (non-protein coding)	ncRNA	0.008439	0.579832	ENSG00000248408
chr11.93968993.93969230	chr11	93968994	93969230	5.48538	Intergenic	L1PA2|LINE|L1	-69691	NM_001199206	390243	Hs.553758	NM_001080486	ENSG00000183560	IZUMO1R	FOLR4|Folbp3|JUNO	IZUMO1 receptor, JUNO	protein-coding	0.004237	0.396624	ENSG00000250519
chr8.25572208.25572411	chr8	25572209	25572411	5.48538	Intergenic	CT-rich|Low_complexity|Low_complexity	255797	NM_152562	157313	Hs.33366	NM_152562	ENSG00000184661	CDCA2	PPP1R81|Repo-Man	cell division cycle associated 2	protein-coding	0.00495	0.561576	ENSG00000253100
chr8.126533841.126534115	chr8	126533842	126534115	5.48538	Intergenic	(TTCC)n|Simple_repeat|Simple_repeat	89527	NM_001282985	10221	Hs.444947	NM_025195	ENSG00000173334	TRIB1	C8FW|GIG-2|GIG2|SKIP1|TRB-1|TRB1	tribbles pseudokinase 1	protein-coding	0.007326	0.521898	ENSG00000253111
chr5.166585803.166585967	chr5	166585804	166585967	5.48538	Intergenic	(TTCC)n|Simple_repeat|Simple_repeat	-125958	NM_001122679	57451	Hs.631957	NM_001080428	ENSG00000145934	TENM2	ODZ2|TEN-M2|TNM2|ten-2	teneurin transmembrane protein 2	protein-coding	0	0.432927	ENSG00000253469
chr8.33465248.33465465	chr8	33465249	33465465	5.48538	Intergenic	(TTCC)n|Simple_repeat|Simple_repeat	-7733	NM_024025	78986	Hs.8719	NM_024025	ENSG00000133878	DUSP26	DSP-4|DUSP24|LDP-4|MKP-8|MKP8|NATA1|NEAP|SKRP3	dual specificity phosphatase 26 (putative)	protein-coding	0	0.511521	ENSG00000253642
chr11.74140491.74140732	chr11	74140492	74140732	5.48538	Intergenic	(TTCC)n|Simple_repeat|Simple_repeat	-31102	NM_173582	283209	Hs.26612	NM_173582	ENSG00000165434	PGM2L1	BM32A|PMMLP	phosphoglucomutase 2-like 1	protein-coding	0.008333	0.439834	ENSG00000254631
chr12.31985699.31985915	chr12	31985700	31985915	5.48538	Intergenic	LTR77|LTR|ERV1	-40632	NM_001013699	440093	Hs.448697	NM_001013699	ENSG00000188375	H3F3C	H3.5	H3 histone, family 3C	protein-coding	0.004651	0.49537	ENSG00000256372
chr12.91249331.91249521	chr12	91249332	91249521	5.48538	Intergenic	(GGAA)n|Simple_repeat|Simple_repeat	-62374	NR_038868	439916	Hs.350600	NM_001039384	ENSG00000196243	LINC00615	C12orf37	long intergenic non-protein coding RNA 615	ncRNA	0.005291	0.457895	ENSG00000257787
chr16.68113591.68113806	chr16	68113592	68113806	5.48538	TTS (NM_017803)	TTS (NM_017803)	-5570	NM_173163	4775	Hs.436585	NM_004555	ENSG00000072736	NFATC3	NFAT4|NFATX	nuclear factor of activated T-cells, cytoplasmic, calcineurin-dependent 3	protein-coding	0.037383	0.581395	ENSG00000261864
chr6.120119134.120119305	chr6	120119135	120119305	5.48538	Intergenic	(TTCC)n|Simple_repeat|Simple_repeat	-217105	NR_036098	100422951		NR_036098	ENSG00000265725	MIR3144	mir-3144	microRNA 3144	ncRNA	0	0.426901	ENSG00000265725
chr9.129477726.129477932	chr9	129477727	129477932	5.48538	Intergenic	(GGAA)n|Simple_repeat|Simple_repeat	-89456	NM_014007	23099	Hs.355581	NM_014007	ENSG00000169155	ZBTB43	ZBTB22B|ZNF-X|ZNF297B	zinc finger and BTB domain containing 43	protein-coding	0	0.480583	ENSG00000266403
chr8.21407024.21407248	chr8	21407025	21407248	5.48538	Intergenic	Intergenic	239210	NM_001495	2675	Hs.441202	NM_001495		GFRA2	GDNFRB|NRTNR-ALPHA|NTNRA|RETL2|TRNR2	GDNF family receptor alpha 2	protein-coding	0.008969	0.553571	ENSG00000266630
chr1.88590343.88590575	chr1	88590344	88590575	5.48538	Intergenic	(GGAA)n|Simple_repeat|Simple_repeat	-559463	NM_006256	5586	Hs.440833	NM_006256	ENSG00000065243	PKN2	PAK2|PRK2|PRKCL2|PRO2042|Pak-2|STK7	protein kinase N2	protein-coding	0	0.512931	ENSG00000270507
chr4.141681270.141681532	chr4	141681271	141681532	5.48538	Intergenic	CT-rich|Low_complexity|Low_complexity	-3930	NM_015130	23158	Hs.480819	NM_015130	ENSG00000109436	TBC1D9	MDR1	TBC1 domain family, member 9 (with GRAM domain)	protein-coding	0	0.492366	ENSG00000273472
chrY.59028976.59029222	chrY	59028977	59029222	5.43723	Intergenic	AluSx|SINE|Alu	-71304	NM_005840	10251	Hs.381912	NM_005840	ENSG00000168939	SPRY3	spry-3	sprouty RTK signaling antagonist 3	protein-coding	0.012245	0.49187	NA
chr17.2717917.2718256	chr17	2717918	2718256	5.29623	intron (NM_015085, intron 2 of 24)	intron (NM_015085, intron 2 of 24)	18355	NM_001100398	23108	Hs.499659	NM_015085	ENSG00000132359	RAP1GAP2	GARNL4|RAP1GA3	RAP1 GTPase activating protein 2	protein-coding	0.035503	0.60177	ENSG00000132359
chr9.129929210.129929420	chr9	129929211	129929420	5.29623	intron (NM_014636, intron 9 of 18)	L2|LINE|L2	-44271	NM_012098	23452	Hs.653262	NM_012098	ENSG00000136859	ANGPTL2	ARP2|HARP	angiopoietin like 2	protein-coding	0.019139	0.57619	ENSG00000136828
chr21.46347450.46347911	chr21	46347451	46347911	5.29623	intron (NR_038311, intron 4 of 4)	intron (NR_038311, intron 4 of 4)	1107	NM_001127491	3689	Hs.375957	NM_000211	ENSG00000160255	ITGB2	CD18|LAD|LCAMB|LFA-1|MAC-1|MF17|MFI7	integrin, beta 2 (complement component 3 receptor 3 and 4 subunit)	protein-coding	0.019565	0.613883	ENSG00000227039
chr7.73046933.73047193	chr7	73046934	73047193	5.29623	Intergenic	(TTCC)n|Simple_repeat|Simple_repeat	-8193	NM_032954	51085	Hs.647055	NM_032951	ENSG00000009950	MLXIPL	CHREBP|MIO|MONDOB|WBSCR14|WS-bHLH|bHLHd14	MLX interacting protein-like	protein-coding	0.015444	0.534615	ENSG00000009950
chr8.2126672.2126908	chr8	2126673	2126908	5.29623	Intergenic	(TTCC)n|Simple_repeat|Simple_repeat	102121	NR_106983	102465695		NR_106983	ENSG00000273593	MIR7160	hsa-mir-7160	microRNA 7160	ncRNA	0.004255	0.457627	ENSG00000036448
chr10.11220831.11221034	chr10	11220832	11221034	5.29623	intron (NM_006561, intron 2 of 14)	intron (NM_006561, intron 2 of 14)	13940	NM_001083591	10659	Hs.309288	NM_006561	ENSG00000048740	CELF2	BRUNOL3|CUGBP2|ETR-3|ETR3|NAPOR	CUGBP, Elav-like family member 2	protein-coding	0.009901	0.44335	ENSG00000048740
chr11.11999874.12000062	chr11	11999875	12000062	5.29623	intron (NM_015881, intron 4 of 7)	(TTC)n|Simple_repeat|Simple_repeat	30218	NM_001018057	27122	Hs.292156	NM_013253	ENSG00000050165	DKK3	REIC|RIG	dickkopf WNT signaling pathway inhibitor 3	protein-coding	0.005348	0.457447	ENSG00000050165
chr2.240189181.240189365	chr2	240189182	240189365	5.29623	intron (NM_006037, intron 2 of 26)	intron (NM_006037, intron 2 of 26)	-37884	NR_036229	100423043		NR_036229	ENSG00000265215	MIR4269	-	microRNA 4269	ncRNA	0.032787	0.548913	ENSG00000068024
chr17.19209642.19210029	chr17	19209643	19210029	5.29623	promoter-TSS (NR_048576)	promoter-TSS (NR_048576)	-262	NR_048576	100874018	Hs.621672	NR_048576	ENSG00000235397	EPN2-AS1	-	EPN2 antisense RNA 1	ncRNA	0.018135	0.475452	ENSG00000072134
chr17.3866804.3867039	chr17	3866805	3867039	5.29623	intron (NM_174958, intron 1 of 22)	intron (NM_174958, intron 1 of 22)	836	NM_174957	489	Hs.513870	NM_005173	ENSG00000074370	ATP2A3	SERCA3	ATPase, Ca++ transporting, ubiquitous	protein-coding	0.034188	0.655319	ENSG00000074370
chr7.138454933.138455110	chr7	138454934	138455110	5.29623	intron (NM_020632, intron 3 of 21)	GA-rich|Low_complexity|Low_complexity	3760	NM_130841	50617	Hs.98967	NM_020632	ENSG00000105929	ATP6V0A4	A4|ATP6N1B|ATP6N2|RDRTA2|RTA1C|RTADR|STV1|VPH1|VPP2	ATPase, H+ transporting, lysosomal V0 subunit a4	protein-coding	0	0.389831	ENSG00000105929
chr4.154142928.154143139	chr4	154142929	154143139	5.29623	intron (NM_001302693, intron 1 of 2)	GA-rich|Low_complexity|Low_complexity	17468	NM_001302693	23321	Hs.435711	NM_015271	ENSG00000109654	TRIM2	CMT2R|RNF86	tripartite motif containing 2	protein-coding	0.019048	0.530806	ENSG00000109654
chr12.111876421.111876690	chr12	111876422	111876690	5.29623	intron (NM_001291424, intron 1 of 6)	L2a|LINE|L2	3890	NM_001291424	10019	Hs.506784	NM_005475	ENSG00000111252	SH2B3	IDDM20|LNK	SH2B adaptor protein 3	protein-coding	0.022388	0.568773	ENSG00000111252
chr1.67014729.67014985	chr1	67014730	67014985	5.29623	intron (NM_001308203, intron 2 of 21)	(TTCC)n|Simple_repeat|Simple_repeat	15218	NM_032291	84251	Hs.132121	NM_032291	ENSG00000118473	SGIP1	-	SH3-domain GRB2-like (endophilin) interacting protein 1	protein-coding	0	0.453125	ENSG00000118473
chr1.44323157.44323440	chr1	44323158	44323440	5.29623	intron (NM_001270466, intron 4 of 4)	(TTCC)n|Simple_repeat|Simple_repeat	19005	NR_106727	102464830		NR_106727		MIR6079	hsa-mir-6079	microRNA 6079	ncRNA	0.010638	0.54417	ENSG00000126091
chr15.25002646.25002846	chr15	25002647	25002846	5.29623	Intergenic	(GGAA)n|Simple_repeat|Simple_repeat	-66048	NM_022807	6638	Hs.555970	NM_003097	ENSG00000128739	SNRPN	HCERN3|PWCR|RT-LI|SM-D|SMN|SNRNP-N|SNURF-SNRPN|sm-N	small nuclear ribonucleoprotein polypeptide N	protein-coding	0	0.445	ENSG00000128739
chr19.11648415.11648654	chr19	11648416	11648654	5.29623	promoter-TSS (NM_001308341)	promoter-TSS (NM_001308341)	-997	NM_001308341	1264	Hs.465929	NM_001299	ENSG00000130176	CNN1	HEL-S-14|SMCC|Sm-Calp	calponin 1, basic, smooth muscle	protein-coding	0.008403	0.527197	ENSG00000130176
chr7.153831919.153832132	chr7	153831920	153832132	5.29623	intron (NM_130797, intron 1 of 25)	intron (NM_130797, intron 1 of 25)	82523	NM_001290253	1804	Hs.490684	NM_001936	ENSG00000130226	DPP6	DPPX|MRD33|VF2	dipeptidyl-peptidase 6	protein-coding	0	0.464789	ENSG00000130226
chr3.13315797.13316279	chr3	13315798	13316279	5.29623	Intergenic	Intergenic	145781	NM_024923	23225	Hs.475525	NM_024923	ENSG00000132182	NUP210	GP210|POM210	nucleoporin 210kDa	protein-coding	0.024948	0.614108	ENSG00000132182
chr3.13276715.13277098	chr3	13276716	13277098	5.29623	Intergenic	Intergenic	-162290	NM_001134382	9922	Hs.475506	NM_014869	ENSG00000144711	IQSEC1	ARF-GEP100|ARFGEP100|BRAG2|GEP100	IQ motif and Sec7 domain 1	protein-coding	0.010471	0.639687	ENSG00000132182
chr18.56912769.56912971	chr18	56912770	56912971	5.29623	Intergenic	(TTCC)n|Simple_repeat|Simple_repeat	25470	NM_001012512	2922	Hs.153444	NM_002091	ENSG00000134443	GRP	BN|GRP-10|preproGRP|proGRP	gastrin-releasing peptide	protein-coding	0.004975	0.371287	ENSG00000134443
chr12.15442216.15442388	chr12	15442217	15442388	5.29623	Intergenic	MER44A|DNA|TcMar-Tigger	-32889	NM_030667	5800	Hs.160871	NM_002848	ENSG00000151490	PTPRO	GLEPP1|NPHS6|PTP-OC|PTP-U2|PTPROT|PTPU2|R-PTP-O	protein tyrosine phosphatase, receptor type, O	protein-coding	0	0.395349	ENSG00000134533
chr11.76383580.76384014	chr11	76383581	76384014	5.29623	Intergenic	Intergenic	-2006	NM_001128922	2615	Hs.151641	NM_005512	ENSG00000137507	LRRC32	D11S833E|GARP	leucine rich repeat containing 32	protein-coding	0.023095	0.62212	ENSG00000137507
chr19.13744357.13744832	chr19	13744358	13744832	5.29623	Intergenic	CT-rich|Low_complexity|Low_complexity	-114158	NM_030818	81576	Hs.24998	NM_030818	ENSG00000104957	CCDC130	-	coiled-coil domain containing 130	protein-coding	0.014768	0.467368	ENSG00000141837
chr21.37577210.37577579	chr21	37577211	37577579	5.29623	intron (NM_005128, intron 4 of 36)	intron (NM_005128, intron 4 of 36)	40556	NM_005128	9980	Hs.204575	NM_005128	ENSG00000142197	DOPEY2	21orf5|C21orf5	dopey family member 2	protein-coding	0.019022	0.520325	ENSG00000142197
chr19.56631993.56632170	chr19	56631994	56632170	5.29623	intron (NM_001002836, intron 1 of 2)	CpG	660	NM_001002836	126208	Hs.397153	NM_001002836	ENSG00000142409	ZNF787	TIP20	zinc finger protein 787	protein-coding	0.096591	0.734463	ENSG00000142409
chr8.42521042.42521265	chr8	42521043	42521265	5.29623	Intergenic	MLT1L|LTR|ERVL-MaLR	-31408	NM_000749	1142	Hs.654576	NM_000749	ENSG00000147432	CHRNB3	-	cholinergic receptor, nicotinic beta 3	protein-coding	0.009009	0.515695	ENSG00000147432
chr4.62156285.62156516	chr4	62156286	62156516	5.29623	Intergenic	(GGAA)n|Simple_repeat|Simple_repeat	-206438	NM_015236	23284	Hs.28391	NM_015236	ENSG00000150471	ADGRL3	CIRL3|CL3|LEC3|LPHN3	adhesion G protein-coupled receptor L3	protein-coding	0	0.4329	ENSG00000150471
chr1.198526132.198526365	chr1	198526133	198526365	5.29623	Intergenic	Intergenic	-16174	NM_133326	127124	Hs.127743	NM_133262	ENSG00000151418	ATP6V1G3	ATP6G3|Vma10	ATPase, H+ transporting, lysosomal 13kDa, V1 subunit G3	protein-coding	0.00431	0.476395	ENSG00000151418
chr10.76462161.76462356	chr10	76462162	76462356	5.29623	intron (NM_001123, intron 10 of 10)	L1MC4a|LINE|L1	-123912	NM_001256469	23522	Hs.35758	NM_012330	ENSG00000156650	KAT6B	GTPTS|MORF|MOZ2|MYST4|ZC2HC6B|qkf|querkopf	K(lysine) acetyltransferase 6B	protein-coding	0.010309	0.512821	ENSG00000156110
chr21.38932630.38932863	chr21	38932631	38932863	5.29623	Intergenic	Intergenic	140145	NM_001396	1859	Hs.368240	NM_001396	ENSG00000157540	DYRK1A	DYRK|DYRK1|HP86|MNB|MNBH|MRD7	dual specificity tyrosine-(Y)-phosphorylation regulated kinase 1A	protein-coding	0.017241	0.540773	ENSG00000157540
chr16.21142657.21142902	chr16	21142658	21142902	5.29623	intron (NM_017539, intron 7 of 61)	A-rich|Low_complexity|Low_complexity	-26918	NM_001301769	57146	Hs.258212	NM_020422	ENSG00000011638	TMEM159	-	transmembrane protein 159	protein-coding	0.008197	0.420408	ENSG00000158486
chr15.42918329.42918681	chr15	42918330	42918681	5.29623	intron (NM_020759, intron 3 of 32)	CT-rich|Low_complexity|Low_complexity	50648	NM_020759	57519	Hs.122061	NM_020759	ENSG00000159433	STARD9	KIF16A	StAR-related lipid transfer domain containing 9	protein-coding	0.002849	0.519886	ENSG00000159433
chr21.43833237.43833583	chr21	43833238	43833583	5.29623	intron (NM_001001895, intron 4 of 13)	intron (NM_001001895, intron 4 of 13)	9439	NM_001001895	53347	Hs.473912	NM_018961	ENSG00000160185	UBASH3A	CLIP4|STS-2|TULA|TULA-1	ubiquitin associated and SH3 domain containing A	protein-coding	0.034783	0.615607	ENSG00000160185
chr7.1543957.1544164	chr7	1543958	1544164	5.29623	promoter-TSS (NM_001080453)	promoter-TSS (NM_001080453)	-43	NM_001080453	26173	Hs.532188	NM_001080453	ENSG00000164880	INTS1	INT1|NET28	integrator complex subunit 1	protein-coding	0.140777	0.743961	ENSG00000164880
chr11.6406615.6406844	chr11	6406616	6406844	5.29623	Intergenic	(GGAA)n|Simple_repeat|Simple_repeat	-4914	NM_001007593	6609	Hs.498173	NM_000543	ENSG00000166311	SMPD1	ASM|ASMASE|NPD	sphingomyelin phosphodiesterase 1, acid lysosomal	protein-coding	0.004386	0.436681	ENSG00000166311
chr19.33637257.33637523	chr19	33637258	33637523	5.29623	intron (NM_173479, intron 3 of 10)	(TTCC)n|Simple_repeat|Simple_repeat	14392	NM_173479	126248	Hs.211046	NM_173479	ENSG00000166359	WDR88	PQWD	WD repeat domain 88	protein-coding	0.015094	0.515038	ENSG00000166359
chr16.66557935.66558149	chr16	66557936	66558149	5.29623	intron (NM_001271934, intron 7 of 10)	intron (NM_001271934, intron 7 of 10)	25686	NM_001272050	7084	Hs.512619	NM_004614	ENSG00000166548	TK2	MTDPS2|MTTK|SCA31	thymidine kinase 2, mitochondrial	protein-coding	0.00939	0.471963	ENSG00000166548
chr17.77916660.77916926	chr17	77916661	77916926	5.29623	TTS (NM_001271846)	TTS (NM_001271846)	7863	NM_001271844	125058	Hs.369819	NM_019020	ENSG00000167291	TBC1D16	-	TBC1 domain family, member 16	protein-coding	0.075472	0.650376	ENSG00000167291
chr2.54219171.54219391	chr2	54219172	54219391	5.29623	Intergenic	CT-rich|Low_complexity|Low_complexity	-21304	NM_014614	23198	Hs.413801	NM_014614	ENSG00000068878	PSME4	PA200	proteasome activator subunit 4	protein-coding	0	0.459091	ENSG00000170634
chr19.7207737.7208230	chr19	7207738	7208230	5.29623	intron (NM_001079817, intron 2 of 20)	(GGAA)n|Simple_repeat|Simple_repeat	86329	NM_001079817	3643	Hs.465744	NM_000208	ENSG00000171105	INSR	CD220|HHF5	insulin receptor	protein-coding	0.012195	0.511156	ENSG00000171105
chr12.122519754.122519972	chr12	122519755	122519972	5.29623	intron (NM_014938, intron 1 of 16)	intron (NM_014938, intron 1 of 16)	3229	NM_014938	22877	Hs.437153	NM_014938	ENSG00000175727	MLXIP	MIR|MONDOA|bHLHe36	MLX interacting protein	protein-coding	0.013825	0.477064	ENSG00000175727
chr5.53808543.53808797	chr5	53808544	53808797	5.29623	Intergenic	(TTCC)n|Simple_repeat|Simple_repeat	-4919	NM_001145427	112574	Hs.432755	NM_052870	ENSG00000178996	SNX18	SH3PX2|SH3PXD3B|SNAG1	sorting nexin 18	protein-coding	0.003953	0.444882	ENSG00000178996
chr21.46904200.46904709	chr21	46904201	46904709	5.29623	intron (NM_130444, intron 14 of 41)	intron (NM_130444, intron 14 of 41)	6275	NR_106873	102465489		NR_106873	ENSG00000275167	MIR6815	hsa-mir-6815	microRNA 6815	ncRNA	0.011811	0.475442	ENSG00000182871
chr17.43303523.43303822	chr17	43303524	43303822	5.29623	intron (NM_005892, intron 1 of 26)	intron (NM_005892, intron 1 of 26)	4381	NM_005892	752	Hs.100217	NM_005892	ENSG00000184922	FMNL1	C17orf1|C17orf1B|FHOD4|FMNL|KW-13	formin like 1	protein-coding	0.02349	0.648829	ENSG00000184922
chr21.44894173.44894565	chr21	44894174	44894565	5.29623	intron (NR_026863, intron 2 of 3)	L1MC2|LINE|L1	3734	NR_026863	114038	Hs.592161	NM_153752	ENSG00000185186	LINC00313	C21orf84|CH507-42P11.5|NCRNA00313	long intergenic non-protein coding RNA 313	ncRNA	0.012788	0.47449	ENSG00000185186
chr21.40837080.40837282	chr21	40837081	40837282	5.29623	intron (NM_001001713, intron 2 of 6)	MER45A|DNA|hAT-Tip100	13401	NM_007341	6450	Hs.473847	NM_007341	ENSG00000185437	SH3BGR	21-GARP	SH3 domain binding glutamate-rich protein	protein-coding	0	0.524752	ENSG00000185437
chr1.225438188.225438490	chr1	225438189	225438490	5.29623	intron (NM_001373, intron 42 of 83)	MER74A|LTR|ERVL	177476	NM_002296	3930	Hs.435166	NM_002296	ENSG00000143815	LBR	DHCR14B|LMN2R|PHA|TDRD18	lamin B receptor	protein-coding	0.013289	0.463576	ENSG00000185842
chr16.79123811.79124165	chr16	79123812	79124165	5.29623	intron (NM_001291997, intron 7 of 7)	intron (NM_001291997, intron 7 of 7)	510634	NM_005360	4094	Hs.134859	NM_005360	ENSG00000178573	MAF	AYGRP|CCA4|CTRCT21|c-MAF	v-maf avian musculoaponeurotic fibrosarcoma oncogene homolog	protein-coding	0.01983	0.477401	ENSG00000186153
chr10.133909847.133910113	chr10	133909848	133910113	5.29623	Intergenic	Intergenic	-8333	NM_001105521	282973	Hs.106254	NM_194303	ENSG00000188385	JAKMIP3	C10orf14|C10orf39|Jamip3|NECC2|bA140A10.5	Janus kinase and microtubule interacting protein 3	protein-coding	0.018868	0.451128	ENSG00000188385
chr8.37830262.37830498	chr8	37830263	37830498	5.29623	Intergenic	(GGAA)n|Simple_repeat|Simple_repeat	-6196	NM_000025	155	Hs.2549	NM_000025	ENSG00000188778	ADRB3	BETA3AR	adrenoceptor beta 3	protein-coding	0.008511	0.5	ENSG00000188778
chr14.101106874.101107117	chr14	101106875	101107117	5.29623	Intergenic	Intergenic	-16609	NR_024096	283601	Hs.379802	NM_001007560	ENSG00000196273	LINC00523	C14orf70	long intergenic non-protein coding RNA 523	ncRNA	0.041322	0.621399	ENSG00000196273
chr4.36312422.36312687	chr4	36312423	36312687	5.29623	intron (NM_001170700, intron 6 of 8)	intron (NM_001170700, intron 6 of 8)	26911	NM_001170700	401124	Hs.363407	NM_001136536	ENSG00000197057	DTHD1	-	death domain containing 1	protein-coding	0.015152	0.513208	ENSG00000197057
chr1.204490374.204490629	chr1	204490375	204490629	5.29623	intron (NM_001278517, intron 1 of 7)	MLT1H2|LTR|ERVL-MaLR	4995	NM_001278517	4194	Hs.497492	NM_002393	ENSG00000198625	MDM4	HDMX|MDMX|MRP1	MDM4, p53 regulator	protein-coding	0.011811	0.423529	ENSG00000198625
chr22.22764579.22764770	chr22	22764580	22764770	5.29623	Intergenic	Intergenic	98830	NR_130642	140883	Hs.43834	NM_080764	ENSG00000275004	ZNF280B	5'OY11.1|D87009.C22.3|SUHW2|ZNF279|ZNF632	zinc finger protein 280B	protein-coding	0.015789	0.65445	ENSG00000211653
chr17.54838088.54838310	chr17	54838089	54838310	5.29623	Intergenic	GA-rich|Low_complexity|Low_complexity	73057	NM_001085430	339210	Hs.658949	NM_001085430	ENSG00000214226	C17orf67	-	chromosome 17 open reading frame 67	protein-coding	0.004525	0.445946	ENSG00000214226
chr13.91973288.91973532	chr13	91973289	91973532	5.29623	Intergenic	GA-rich|Low_complexity|Low_complexity	-26664	NR_027350	407975	Hs.24115	NR_027349	ENSG00000215417	MIR17HG	C13orf25|FGLDS2|LINC00048|MIHG1|MIRH1|MIRHG1|NCRNA00048|miR-17-92	miR-17-92 cluster host gene	ncRNA	0.004115	0.446721	ENSG00000215417
chr15.70051426.70051651	chr15	70051427	70051651	5.29623	Intergenic	Intergenic	-76034	NR_026764	414926	Hs.569502	NR_026764	ENSG00000259703	LINC00593	C15orf50	long intergenic non-protein coding RNA 593	ncRNA	0.013393	0.533333	ENSG00000215958
chr6.69288678.69288830	chr6	69288679	69288830	5.29623	Intergenic	GA-rich|Low_complexity|Low_complexity	55462	NR_125872	101928307	Hs.535825	NR_125872	ENSG00000230910	LOC101928307	-	uncharacterized LOC101928307	ncRNA	0.019868	0.480263	ENSG00000218834
chr7.41855785.41855983	chr7	41855786	41855983	5.29623	Intergenic	Intergenic	-113178	NM_002192	3624	Hs.583348	NM_002192		INHBA	EDF|FRP	inhibin beta A	protein-coding	0.005076	0.505051	ENSG00000224116
chr6.138248929.138249224	chr6	138248930	138249224	5.29623	Intergenic	Intergenic	-59707	NR_049793	100130476	Hs.598050	NR_049793	ENSG00000237499	LOC100130476	-	uncharacterized LOC100130476	ncRNA	0.02381	0.488136	ENSG00000226004
chr3.177057233.177057422	chr3	177057234	177057422	5.29623	Intergenic	T-rich|Low_complexity|Low_complexity	45098	NR_047465	100820709	Hs.518409	NR_047465	ENSG00000203645	LINC00501	-	long intergenic non-protein coding RNA 501	ncRNA	0.005319	0.439153	ENSG00000226782
chr10.8338909.8339432	chr10	8338910	8339432	5.29623	Intergenic	Intergenic	-28903	NR_108058	100507143	Hs.258979	NR_108058	ENSG00000232170	LINC00708	GS1-756B1.2	long intergenic non-protein coding RNA 708	ncRNA	0.005747	0.445507	ENSG00000226861
chr13.63628806.63629010	chr13	63628807	63629010	5.29623	Intergenic	Intergenic	-247416	NR_120403	100874176	Hs.402083	NR_047029		LINC00448	-	long intergenic non-protein coding RNA 448	ncRNA	0	0.338235	ENSG00000227564
chr1.226862874.226863041	chr1	226862875	226863041	5.29623	promoter-TSS (NR_103784)	promoter-TSS (NR_103784)	-189	NR_103784	100506443	Hs.664293	NR_103784		ITPKB-IT1	-	ITPKB intronic transcript 1	ncRNA	0.036145	0.508982	ENSG00000228548
chr2.43358576.43358834	chr2	43358577	43358834	5.29623	Intergenic	Intergenic	-92023	NR_110585	102723854	Hs.570165	NR_110585	ENSG00000231826	LOC102723854	-	uncharacterized LOC102723854	ncRNA	0.027237	0.608527	ENSG00000230587
chr17.14319038.14319224	chr17	14319039	14319224	5.29623	Intergenic	CT-rich|Low_complexity|Low_complexity	112074	NR_026880	84815	Hs.597458	NM_032729	ENSG00000266709	MGC12916	-	uncharacterized protein MGC12916	ncRNA	0	0.516129	ENSG00000230647
chr7.158807480.158807667	chr7	158807481	158807667	5.29623	intron (NR_024394, intron 1 of 4)	intron (NR_024394, intron 1 of 4)	6529	NR_024394	154822	Hs.544783	NM_198345	ENSG00000231419	LINC00689	-	long intergenic non-protein coding RNA 689	ncRNA	0.043011	0.609626	ENSG00000231419
chr9.89150430.89150633	chr9	89150431	89150633	5.29623	Intergenic	CT-rich|Low_complexity|Low_complexity	-181130	NM_001185059	79670	Hs.597057	NM_024617	ENSG00000083223	ZCCHC6	PAPD6|TUT7	zinc finger, CCHC domain containing 6	protein-coding	0.00495	0.482759	ENSG00000232211
chr9.130894780.130895349	chr9	130894781	130895349	5.29623	Intergenic	Intergenic	4257	NR_024425	389791	Hs.632678	NM_001013652	ENSG00000232850	PTGES2-AS1	-	PTGES2 antisense RNA 1 (head to head)	ncRNA	0.014085	0.518453	ENSG00000232850
chr2.8529961.8530182	chr2	8529962	8530182	5.29623	Intergenic	(TTCC)n|Simple_repeat|Simple_repeat	-61523	NR_034135	339789	Hs.565619	NM_207358	ENSG00000236790	LINC00299	C2orf46|NCRNA00299	long intergenic non-protein coding RNA 299	ncRNA	0	0.402715	ENSG00000236790
chr8.929787.929995	chr8	929788	929995	5.29623	intron (NR_073397, intron 3 of 3)	intron (NR_073397, intron 3 of 3)	242286	NR_073397	619343	Hs.667939	NR_073397	ENSG00000237647	ERICH1-AS1	C8orf68	ERICH1 antisense RNA 1	ncRNA	0.009662	0.504808	ENSG00000237647
chr21.44775903.44776244	chr21	44775904	44776244	5.29623	Intergenic	Intergenic	6155	NR_131902	101928399	Hs.517319	NR_131902	ENSG00000237989	TCONS_00029157	-	uncharacterized LOC101928399	ncRNA	0.020588	0.604106	ENSG00000237989
chr17.75948233.75948403	chr17	75948234	75948403	5.29623	Intergenic	(CA)n|Simple_repeat|Simple_repeat	-52000	NM_018996	57690	Hs.569831	NM_018996	ENSG00000078687	TNRC6C	-	trinucleotide repeat containing 6C	protein-coding	0.029586	0.488235	ENSG00000238898
chr19.55080037.55080207	chr19	55080038	55080207	5.29623	Intergenic	ERVL-B4-int|LTR|ERVL	-4342	NM_001290271	11027	Hs.655593	NM_006866	ENSG00000239998	LILRA2	CD85H|ILT1|LIR-7|LIR7	leukocyte immunoglobulin-like receptor, subfamily A (with TM domain), member 2	protein-coding	0.005917	0.423529	ENSG00000239998
chr19.34453109.34453393	chr19	34453110	34453393	5.29623	Intergenic	(GGAA)n|Simple_repeat|Simple_repeat	165500	NM_024076	79047	Hs.221873	NM_024076	ENSG00000153885	KCTD15	-	potassium channel tetramerization domain containing 15	protein-coding	0.007067	0.503521	ENSG00000240626
chr15.91204634.91204795	chr15	91204635	91204795	5.29623	intron (NR_120371, intron 2 of 2)	MER44A|DNA|TcMar-Tigger	1250	NR_120371	101929765	Hs.615348	NR_120371	ENSG00000245479	LINC01585	-	long intergenic non-protein coding RNA 1585	ncRNA	0.00625	0.447205	ENSG00000245479
chr5.963890.964446	chr5	963891	964446	5.29623	Intergenic	Intergenic	33287	NR_104614	100506688	Hs.532063	NM_001242737	ENSG00000215246	LOC100506688	-	uncharacterized LOC100506688	ncRNA	0.030631	0.546763	ENSG00000248949
chr4.106422313.106422503	chr4	106422314	106422503	5.29623	Intergenic	(GGAA)n|Simple_repeat|Simple_repeat	-27181	NM_176869	27068	Hs.654957	NM_006903	ENSG00000138777	PPA2	HSPC124|SID6-306	pyrophosphatase (inorganic) 2	protein-coding	0.021164	0.452632	ENSG00000249264
chr17.47059424.47059608	chr17	47059425	47059608	5.29623	Intergenic	(TTCC)n|Simple_repeat|Simple_repeat	-13561	NM_004123	2695	Hs.1454	NM_004123	ENSG00000159224	GIP	-	gastric inhibitory polypeptide	protein-coding	0.005464	0.358696	ENSG00000250838
chr20.17148862.17149035	chr20	17148863	17149035	5.29623	Intergenic	(GGAA)n|Simple_repeat|Simple_repeat	-57803	NM_001201528	5126	Hs.315186	NM_002594	ENSG00000125851	PCSK2	NEC 2|NEC-2|NEC2|PC2|SPC2	proprotein convertase subtilisin/kexin type 2	protein-coding	0	0.410405	ENSG00000251955
chr8.27046842.27047050	chr8	27046843	27047050	5.29623	Intergenic	(GGAA)n|Simple_repeat|Simple_repeat	69010	NM_001283053	81551	Hs.201058	NM_030795	ENSG00000015592	STMN4	RB3	stathmin-like 4	protein-coding	0.004831	0.485577	ENSG00000253888
chr11.76385586.76386086	chr11	76385587	76386086	5.29623	Intergenic	Intergenic	-4045	NM_001128922	2615	Hs.151641	NM_005512	ENSG00000137507	LRRC32	D11S833E|GARP	leucine rich repeat containing 32	protein-coding	0.016032	0.538	ENSG00000254975
chr11.59458019.59458230	chr11	59458020	59458230	5.29623	Intergenic	CT-rich|Low_complexity|Low_complexity	-21614	NM_152716	219988	Hs.591960	NM_152716	ENSG00000166889	PATL1	Pat1b|hPat1b	protein associated with topoisomerase II homolog 1 (yeast)	protein-coding	0.004762	0.421801	ENSG00000255355
chr7.101499806.101499985	chr7	101499807	101499985	5.29623	intron (NM_181552, intron 1 of 23)	intron (NM_181552, intron 1 of 23)	39014	NM_181552	1523	Hs.191482	NM_001913	ENSG00000257923	CUX1	CASP|CDP|CDP/Cut|CDP1|COY1|CUTL1|CUX|Clox|Cux/CDP|GOLIM6|Nbla10317|p100|p110|p200|p75	cut-like homeobox 1	protein-coding	0.022472	0.536313	ENSG00000257923
chr16.87814342.87814549	chr16	87814343	87814549	5.29623	Intergenic	Intergenic	-1692	NR_120309	102724467	Hs.587857	NR_120309		LOC102724467	-	uncharacterized LOC102724467	ncRNA	0.009709	0.555556	ENSG00000260177
chr18.24429179.24429421	chr18	24429180	24429421	5.29623	Intergenic	MIR|SINE|MIR	13275	NM_004028	361	Hs.315369	NM_001650	ENSG00000171885	AQP4	HMIWC2|MIWC	aquaporin 4	protein-coding	0.004149	0.442149	ENSG00000260372
chr16.25031380.25031611	chr16	25031381	25031611	5.29623	Intergenic	GA-rich|Low_complexity|Low_complexity	-4797	NM_018054	55114	Hs.373793	NM_018054	ENSG00000140750	ARHGAP17	MST066|MST110|MSTP038|MSTP066|MSTP110|NADRIN|PP367|PP4534|RICH-1|RICH1|WBP15	Rho GTPase activating protein 17	protein-coding	0.017391	0.467532	ENSG00000260714
chr4.140561000.140561202	chr4	140561001	140561202	5.29623	Intergenic	MLT2F|LTR|ERVL	-25821	NM_001204368	4258	Hs.81874	NM_002413	ENSG00000085871	MGST2	GST2|MGST-II	microsomal glutathione S-transferase 2	protein-coding	0.004975	0.524752	ENSG00000261268
chr16.65578070.65578236	chr16	65578071	65578236	5.29623	intron (NR_027755, intron 2 of 8)	(GGAA)n|Simple_repeat|Simple_repeat	32050	NR_027755	283867	Hs.444774	NM_001101346	ENSG00000261742	LINC00922	-	long intergenic non-protein coding RNA 922	ncRNA	0	0.493976	ENSG00000261742
chr16.69761882.69762083	chr16	69761883	69762083	5.29623	Intergenic	MER3|DNA|hAT-Charlie	-1412	NM_001286137	1728	Hs.406515	NM_000903	ENSG00000181019	NQO1	DHQU|DIA4|DTD|NMOR1|NMORI|QR1	NAD(P)H dehydrogenase, quinone 1	protein-coding	0.02	0.497512	ENSG00000262136
chr17.7327778.7328033	chr17	7327779	7328033	5.29623	Intergenic	(TTCC)n|Simple_repeat|Simple_repeat	-1029	NM_175734	201243	Hs.380704	NM_175734	ENSG00000184560	C17orf74	-	chromosome 17 open reading frame 74	protein-coding	0.015748	0.52549	ENSG00000262880
chr6.159431093.159431322	chr6	159431094	159431322	5.29623	Intergenic	(TTCC)n|Simple_repeat|Simple_repeat	-10010	NM_031924	83861	Hs.154628	NM_031924	ENSG00000130363	RSPH3	RSHL2|RSP3|dJ111C20.1	radial spoke 3 homolog (Chlamydomonas)	protein-coding	0.02193	0.524017	ENSG00000271913
chrY.59024295.59024535	chrY	59024296	59024535	5.29623	Intergenic	Intergenic	-75988	NM_005840	10251	Hs.381912	NM_005840	ENSG00000168939	SPRY3	spry-3	sprouty RTK signaling antagonist 3	protein-coding	0.004184	0.433333	NA
chrY.9975163.9975314	chrY	9975164	9975314	5.29623	Intergenic	L1PA7|LINE|L1	226832	NR_001540	252955	Hs.522846	NR_001540	ENSG00000239225	TTTY23	NCRNA00148|TTTY23B	testis-specific transcript, Y-linked 23 (non-protein coding)	ncRNA	0.02	0.523179	NA
chr1.206284509.206284749	chr1	206284510	206284749	5.26357	intron (NM_001007544, intron 1 of 5)	Harlequin-int|LTR|ERV1	4018	NM_001007544	440712	Hs.662248	NM_001007544	ENSG00000263961	C1orf186	RHEX	chromosome 1 open reading frame 186	protein-coding	0	0.333333	ENSG00000196533
chr21.45067996.45068393	chr21	45067997	45068393	5.26183	intron (NM_007031, intron 3 of 8)	LTR33|LTR|ERVL	11179	NM_007031	11077	Hs.406157	NM_007031	ENSG00000160207	HSF2BP	-	heat shock transcription factor 2 binding protein	protein-coding	0.020202	0.556675	ENSG00000160207
chr3.75781843.75782248	chr3	75781844	75782248	5.22661	intron (NM_001290210, intron 4 of 5)	L1MCa|LINE|L1	-5385	NR_036235	100422955		NR_036235	ENSG00000266396	MIR4273	-	microRNA 4273	ncRNA	0	0.377778	ENSG00000227124
chr4.190473064.190473323	chr4	190473065	190473323	5.20257	Intergenic	Intergenic	-107566	NR_121679	101928971	Hs.519164	NR_121679	ENSG00000250739	LINC01262	TCONS_l2_00021807	long intergenic non-protein coding RNA 1262	ncRNA	0.023256	0.528958	ENSG00000205100
chr21.39994269.39994535	chr21	39994270	39994535	5.18506	intron (NR_111949, intron 1 of 4)	(CA)n|Simple_repeat|Simple_repeat	-37533	NM_001243429	2078	Hs.473819	NM_004449	ENSG00000157554	ERG	erg-3|p55	v-ets avian erythroblastosis virus E26 oncogene homolog	protein-coding	0.007547	0.477444	ENSG00000157554
chr4.190669829.190670062	chr4	190669830	190670062	5.14376	Intergenic	L1PB1|LINE|L1	89186	NR_121679	101928971	Hs.519164	NR_121679	ENSG00000250739	LINC01262	TCONS_l2_00021807	long intergenic non-protein coding RNA 1262	ncRNA	0.012931	0.429185	ENSG00000245685
chr11.93970907.93971142	chr11	93970908	93971142	5.14318	Intergenic	L1PA2|LINE|L1	-67778	NM_001199206	390243	Hs.553758	NM_001080486	ENSG00000183560	IZUMO1R	FOLR4|Folbp3|JUNO	IZUMO1 receptor, JUNO	protein-coding	0.017094	0.561702	ENSG00000250519
chr4.16006392.16006581	chr4	16006393	16006581	5.10708	intron (NM_001145849, intron 12 of 25)	T-rich|Low_complexity|Low_complexity	-41628	NM_031950	83888	Hs.98785	NM_031950	ENSG00000137441	FGFBP2	HBP17RP|KSP37	fibroblast growth factor binding protein 2	protein-coding	0.005319	0.433862	ENSG00000007062
chr1.198651011.198651224	chr1	198651012	198651224	5.10708	intron (NR_052021, intron 2 of 2)	intron (NR_052021, intron 2 of 2)	43020	NM_002838	5788	Hs.654514	NM_002838	ENSG00000081237	PTPRC	B220|CD45|CD45R|GP180|L-CA|LCA|LY5|T200	protein tyrosine phosphatase, receptor type, C	protein-coding	0.028302	0.455399	ENSG00000081237
chr17.75437481.75437827	chr17	75437482	75437827	5.10708	intron (NM_001293696, intron 1 of 9)	MIRc|SINE|MIR	-8959	NM_001113496	10801	Hs.440932	NM_006640	ENSG00000184640	SEPT9	AF17q25|MSF|MSF1|NAPB|PNUTL4|SINT1|SeptD1	septin 9	protein-coding	0.014493	0.488439	ENSG00000184640
chr8.134510780.134511100	chr8	134510781	134511100	5.10708	intron (NM_003033, intron 3 of 8)	intron (NM_003033, intron 3 of 8)	73243	NM_173344	6482	Hs.374257	NM_003033	ENSG00000008513	ST3GAL1	Gal-NAc6S|SIAT4A|SIATFL|ST3GalA|ST3GalA.1|ST3GalIA|ST3GalIA,1|ST3O	ST3 beta-galactoside alpha-2,3-sialyltransferase 1	protein-coding	0.018809	0.559375	ENSG00000008513
chr8.144598657.144598861	chr8	144598658	144598861	5.10708	intron (NM_015117, intron 3 of 11)	intron (NM_015117, intron 3 of 11)	24861	NM_015117	23144	Hs.521915	NM_015117	ENSG00000014164	ZC3H3	ZC3HDC3	zinc finger CCCH-type containing 3	protein-coding	0.024631	0.578431	ENSG00000014164
chr5.175348742.175349024	chr5	175348743	175349024	5.10708	Intergenic	Intergenic	46435	NM_032361	84321	Hs.484227	NM_032361	ENSG00000051596	THOC3	THO3|hTREX45	THO complex 3	protein-coding	0.014235	0.460993	ENSG00000051596
chr2.42752512.42752798	chr2	42752513	42752798	5.10708	intron (NM_001282755, intron 2 of 17)	(TTCC)n|Simple_repeat|Simple_repeat	30946	NM_001282755	57504	Hs.435413	NM_020744	ENSG00000057935	MTA3	-	metastasis associated 1 family member 3	protein-coding	0.007018	0.475524	ENSG00000057935
chr2.183777530.183777723	chr2	183777531	183777723	5.10708	Intergenic	Intergenic	-46129	NM_001463	2487	Hs.128453	NM_001463	ENSG00000162998	FRZB	FRE|FRITZ|FRP-3|FRZB-1|FRZB-PEN|FRZB1|FZRB|OS1|SFRP3|SRFP3|hFIZ	frizzled-related protein	protein-coding	0	0.367876	ENSG00000061676
chr10.50856435.50856641	chr10	50856436	50856641	5.10708	intron (NM_001142929, intron 8 of 14)	intron (NM_001142929, intron 8 of 14)	-31146	NM_182554	282966	Hs.131287	NM_182554		C10orf53	-	chromosome 10 open reading frame 53	protein-coding	0.034146	0.61165	ENSG00000070748
chr5.88123092.88123298	chr5	88123093	88123298	5.10708	intron (NM_001193347, intron 2 of 11)	intron (NM_001193347, intron 2 of 11)	-3451	NM_001193348	4208	Hs.649965	NM_002397	ENSG00000081189	MEF2C	C5DELq14.3|DEL5q14.3	myocyte enhancer factor 2C	protein-coding	0.014634	0.461165	ENSG00000081189
chr19.2168365.2168548	chr19	2168366	2168548	5.10708	intron (NM_032482, intron 1 of 27)	L2c|LINE|L2	4309	NM_032482	84444	Hs.713641	NM_032482	ENSG00000104885	DOT1L	DOT1|KMT4	DOT1-like histone H3K79 methyltransferase	protein-coding	0.027473	0.612022	ENSG00000104885
chr19.42375685.42376105	chr19	42375686	42376105	5.10708	TTS (NM_001022)	TTS (NM_001022)	2198	NR_106855	102465478		NR_106855	ENSG00000276926	MIR6797	hsa-mir-6797	microRNA 6797	ncRNA	0.016706	0.592857	ENSG00000105372
chr3.126793705.126794121	chr3	126793706	126794121	5.10708	Intergenic	(GGCTG)n|Simple_repeat|Simple_repeat	86476	NM_032242	5361	Hs.432329	NM_032242	ENSG00000114554	PLXNA1	NOV|NOVP|PLEXIN-A1|PLXN1	plexin A1	protein-coding	0.007229	0.603365	ENSG00000114554
chr3.130951757.130951994	chr3	130951758	130951994	5.10708	intron (NM_001146003, intron 14 of 15)	(GGAA)n|Simple_repeat|Simple_repeat	-128813	NR_002949	152195	Hs.380350	NM_194289	ENSG00000246082	NUDT16P1	NUDT16P	nudix hydrolase 16 pseudogene 1	pseudo	0	0.489451	ENSG00000114670
chr2.216939177.216939361	chr2	216939178	216939361	5.10708	intron (NM_018441, intron 1 of 7)	(GGAA)n|Simple_repeat|Simple_repeat	7270	NM_018441	55825	Hs.281680	NM_018441	ENSG00000115425	PECR	DCRRP|HPDHASE|HSA250303|PVIARL|SDR29C1|TERP	peroxisomal trans-2-enoyl-CoA reductase	protein-coding	0.005464	0.391304	ENSG00000115425
chr2.10522847.10523100	chr2	10522848	10523100	5.10708	intron (NM_001258359, intron 1 of 4)	intron (NM_001258359, intron 1 of 4)	14084	NM_001258359	3241	Hs.580427	NM_002149	ENSG00000115756	HPCAL1	BDR1|HLP2|VILIP-3	hippocalcin-like 1	protein-coding	0.031746	0.612648	ENSG00000115756
chr1.36923491.36923657	chr1	36923492	36923657	5.10708	exon (NM_031280, exon 6 of 8)	exon (NM_031280, exon 6 of 8)	6466	NM_031280	64960	Hs.352839	NM_031280	ENSG00000116898	MRPS15	DC37|MPR-S15|RPMS15|S15mt	mitochondrial ribosomal protein S15	protein-coding	0.024242	0.457831	ENSG00000116898
chr7.24323283.24323469	chr7	24323284	24323469	5.10708	promoter-TSS (NM_000905)	promoter-TSS (NM_000905)	-431	NM_000905	4852	Hs.1832	NM_000905	ENSG00000122585	NPY	PYY4	neuropeptide Y	protein-coding	0.054054	0.602151	ENSG00000122585
chr20.47508612.47508869	chr20	47508613	47508869	5.10708	Intergenic	MIR|SINE|MIR	-29534	NM_006420	10564	Hs.62578	NM_006420	ENSG00000124198	ARFGEF2	BIG2|PVNH2|dJ1164I10.1	ADP-ribosylation factor guanine nucleotide-exchange factor 2 (brefeldin A-inhibited)	protein-coding	0.003906	0.428016	ENSG00000124198
chr6.6000244.6000527	chr6	6000245	6000527	5.10708	intron (NM_016588, intron 2 of 2)	intron (NM_016588, intron 2 of 2)	3891	NM_001278711	51299	Hs.103291	NM_016588	ENSG00000124785	NRN1	NRN|dJ380B8.2	neuritin 1	protein-coding	0.039007	0.632509	ENSG00000124785
chr2.113589632.113590005	chr2	113589633	113590005	5.10708	intron (NM_000576, intron 5 of 6)	intron (NM_000576, intron 5 of 6)	4537	NM_000576	3553	Hs.126256	NM_000576	ENSG00000125538	IL1B	IL-1|IL1-BETA|IL1F2	interleukin 1 beta	protein-coding	0.018817	0.52815	ENSG00000125538
chr3.13385153.13385422	chr3	13385154	13385422	5.10708	intron (NM_024923, intron 20 of 39)	intron (NM_024923, intron 20 of 39)	76531	NM_024923	23225	Hs.475525	NM_024923	ENSG00000132182	NUP210	GP210|POM210	nucleoporin 210kDa	protein-coding	0.022388	0.591078	ENSG00000132182
chr17.4297942.4298202	chr17	4297943	4298202	5.10708	Intergenic	(TTCC)n|Simple_repeat|Simple_repeat	-28103	NM_003342	7326	Hs.741319	NM_003342	ENSG00000132388	UBE2G1	E217K|UBC7|UBE2G	ubiquitin conjugating enzyme E2G 1	protein-coding	0	0.507692	ENSG00000132388
chr20.55973314.55973732	chr20	55973315	55973732	5.10708	intron (NM_001291780, intron 4 of 4)	intron (NM_001291780, intron 4 of 4)	7069	NM_001291780	55544	Hs.236361	NM_017495	ENSG00000132819	RBM38	HSRNASEB|RNPC1|SEB4B|SEB4D|dJ800J21.2	RNA binding motif protein 38	protein-coding	0.055156	0.669856	ENSG00000132819
chr9.124406413.124406597	chr9	124406414	124406597	5.10708	intron (NM_032552, intron 1 of 16)	GA-rich|Low_complexity|Low_complexity	77124	NM_032552	153090	Hs.522378	NM_032552	ENSG00000136848	DAB2IP	AF9Q34|AIP-1|AIP1|DIP1/2	DAB2 interacting protein	protein-coding	0.005464	0.456522	ENSG00000136848
chr15.52174416.52174660	chr15	52174417	52174660	5.10708	intron (NM_014547, intron 3 of 9)	AluSz6|SINE|Alu	41779	NR_109775	100422556	Hs.664788	NR_109775		LOC100422556	-	LEO1 homolog, Paf1/RNA polymerase II complex component pseudogene	pseudo	0.012346	0.532787	ENSG00000138594
chr15.75160491.75160731	chr15	75160492	75160731	5.10708	intron (NM_005697, intron 1 of 8)	intron (NM_005697, intron 1 of 8)	5059	NM_005697	10066	Hs.458917	NM_005697	ENSG00000140497	SCAMP2	-	secretory carrier membrane protein 2	protein-coding	0.012552	0.470833	ENSG00000140497
chr19.6801357.6801746	chr19	6801358	6801746	5.10708	intron (NM_001258206, intron 1 of 25)	intron (NM_001258206, intron 1 of 25)	28873	NM_005428	7409	Hs.116237	NM_005428	ENSG00000141968	VAV1	VAV	vav 1 guanine nucleotide exchange factor	protein-coding	0.036082	0.611825	ENSG00000141968
chr21.37558561.37558798	chr21	37558562	37558798	5.10708	intron (NM_005128, intron 2 of 36)	(TG)n|Simple_repeat|Simple_repeat	21841	NM_005128	9980	Hs.204575	NM_005128	ENSG00000142197	DOPEY2	21orf5|C21orf5	dopey family member 2	protein-coding	0.008475	0.455696	ENSG00000142197
chr3.29906341.29906566	chr3	29906342	29906566	5.10708	intron (NM_001003792, intron 6 of 13)	(GGAA)n|Simple_repeat|Simple_repeat	69193	NR_046556	100873977	Hs.581453	NR_046556	ENSG00000235593	RBMS3-AS1	-	RBMS3 antisense RNA 1	ncRNA	0.004464	0.564444	ENSG00000144642
chr8.38662887.38663188	chr8	38662888	38663188	5.10708	intron (NM_001146216, intron 2 of 12)	intron (NM_001146216, intron 2 of 12)	18316	NM_006283	6867	Hs.279245	NM_006283	ENSG00000147526	TACC1	Ga55	transforming, acidic coiled-coil containing protein 1	protein-coding	0.006667	0.521595	ENSG00000147526
chr11.26747631.26747800	chr11	26747632	26747800	5.10708	Intergenic	(TTCC)n|Simple_repeat|Simple_repeat	-4142	NM_178498	159963	Hs.148907	NM_178498	ENSG00000148942	SLC5A12	SMCT2	solute carrier family 5 (sodium/monocarboxylate cotransporter), member 12	protein-coding	0	0.420118	ENSG00000148942
chr8.126225856.126226067	chr8	126225857	126226067	5.10708	intron (NM_173685, intron 5 of 7)	T-rich|Low_complexity|Low_complexity	121879	NM_173685	286053	Hs.388297	NM_173685	ENSG00000156831	NSMCE2	C8orf36|MMS21|NSE2|ZMIZ7	NSE2/MMS21 homolog, SMC5-SMC6 complex SUMO ligase	protein-coding	0.004762	0.43128	ENSG00000156831
chr21.36549336.36549628	chr21	36549337	36549628	5.10708	Intergenic	MLT1D|LTR|ERVL-MaLR	-127887	NM_001754	861	Hs.149261	NM_001754	ENSG00000159216	RUNX1	AML1|AML1-EVI-1|AMLCR1|CBF2alpha|CBFA2|EVI-1|PEBP2aB|PEBP2alpha	runt-related transcription factor 1	protein-coding	0.003436	0.479452	ENSG00000159216
chr21.37231236.37231475	chr21	37231237	37231475	5.10708	Intergenic	Intergenic	138343	NR_030414	768219		NR_030414	ENSG00000211590	MIR802	MIRN802|hsa-mir-802	microRNA 802	ncRNA	0.008403	0.531381	ENSG00000159216
chr17.47103906.47104073	chr17	47103907	47104073	5.10708	intron (NM_001160423, intron 4 of 12)	(TTCC)n|Simple_repeat|Simple_repeat	29216	NM_001160423	10642	Hs.144936	NM_006546	ENSG00000159217	IGF2BP1	CRD-BP|CRDBP|IMP-1|IMP1|VICKZ1|ZBP1	insulin-like growth factor 2 mRNA binding protein 1	protein-coding	0.006024	0.538922	ENSG00000159217
chr17.966751.967230	chr17	966752	967230	5.10708	intron (NM_001282149, intron 5 of 17)	intron (NM_001282149, intron 5 of 17)	15395	NM_001282149	29	Hs.159306	NM_001092	ENSG00000159842	ABR	MDB	active BCR-related	protein-coding	0.008368	0.45929	ENSG00000159842
chr1.11790347.11790713	chr1	11790348	11790713	5.10708	Intergenic	Intergenic	-5612	NM_001040196	57085	Hs.464438	NM_020350	ENSG00000177674	AGTRAP	ATRAP	angiotensin II receptor-associated protein	protein-coding	0.010959	0.5	ENSG00000162490
chr2.30991200.30991506	chr2	30991201	30991506	5.10708	intron (NM_144575, intron 5 of 22)	intron (NM_144575, intron 5 of 22)	38958	NM_144575	92291	Hs.660911	NM_144575	ENSG00000162949	CAPN13	-	calpain 13	protein-coding	0.016393	0.584967	ENSG00000162949
chr4.47176941.47177164	chr4	47176942	47177164	5.10708	intron (NM_000812, intron 4 of 8)	(TTCC)n|Simple_repeat|Simple_repeat	143758	NM_000812	2560	Hs.27283	NM_000812	ENSG00000163288	GABRB1	-	gamma-aminobutyric acid (GABA) A receptor, beta 1	protein-coding	0	0.493274	ENSG00000163288
chr17.1626368.1626661	chr17	1626369	1626661	5.10708	intron (NM_001163673, intron 1 of 9)	intron (NM_001163673, intron 1 of 9)	-1319	NM_001163811	124997	Hs.234572	NM_152348	ENSG00000167716	WDR81	CAMRQ2|PPP1R166	WD repeat domain 81	protein-coding	0.010274	0.542662	ENSG00000167716
chr5.123985490.123985667	chr5	123985491	123985667	5.10708	intron (NM_020747, intron 2 of 8)	intron (NM_020747, intron 2 of 8)	95226	NM_020747	57507	Hs.266616	NM_020747	ENSG00000168916	ZNF608	NY-REN-36	zinc finger protein 608	protein-coding	0.022727	0.423729	ENSG00000168916
chr1.25174697.25175170	chr1	25174698	25175170	5.10708	Intergenic	CpG	70973	NR_106789	102465437		NR_106789	ENSG00000278034	MIR6731	hsa-mir-6731	microRNA 6731	ncRNA	0.110169	0.718816	ENSG00000169504
chr2.45943747.45943963	chr2	45943748	45943963	5.10708	intron (NM_005400, intron 1 of 14)	(GGAA)n|Simple_repeat|Simple_repeat	64812	NM_005400	5581	Hs.580351	NM_005400	ENSG00000171132	PRKCE	PKCE|nPKC-epsilon	protein kinase C, epsilon	protein-coding	0.004651	0.421296	ENSG00000171132
chr12.104875494.104875652	chr12	104875495	104875652	5.10708	intron (NM_018413, intron 1 of 2)	CT-rich|Low_complexity|Low_complexity	24881	NM_018413	50515	Hs.17569	NM_018413	ENSG00000171310	CHST11	C4ST|C4ST-1|C4ST1|HSA269537	carbohydrate (chondroitin 4) sulfotransferase 11	protein-coding	0.006369	0.373418	ENSG00000171310
chr5.77169181.77169376	chr5	77169182	77169376	5.10708	Intergenic	CT-rich|Low_complexity|Low_complexity	-11201	NR_105012	101929154	Hs.252895	NR_105012		LOC101929154	-	uncharacterized LOC101929154	ncRNA	0	0.435897	ENSG00000171530
chr11.67055875.67056091	chr11	67055876	67056091	5.10708	promoter-TSS (NM_207354)	promoter-TSS (NM_207354)	-779	NM_207354	338692	Hs.438673	NM_207354	ENSG00000172932	ANKRD13D	-	ankyrin repeat domain 13 family, member D	protein-coding	0.07907	0.671296	ENSG00000172932
chr11.67039288.67039506	chr11	67039289	67039506	5.10708	intron (NM_001619, intron 1 of 20)	intron (NM_001619, intron 1 of 20)	5492	NM_001619	156	Hs.83636	NM_001619	ENSG00000173020	ADRBK1	BARK1|BETA-ARK1|GRK2	adrenergic, beta, receptor kinase 1	protein-coding	0.023041	0.610092	ENSG00000173020
chr12.111309221.111309625	chr12	111309222	111309625	5.10708	intron (NM_001286243, intron 3 of 10)	AluSz6|SINE|Alu	24659	NM_152591	160762	Hs.437141	NM_152591	ENSG00000173093	CCDC63	ODA5	coiled-coil domain containing 63	protein-coding	0.014888	0.467822	ENSG00000173093
chr21.43405469.43405754	chr21	43405470	43405754	5.10708	Intergenic	L2c|LINE|L2	-23691	NR_119384	150142	Hs.143833	NM_198078	ENSG00000237232	ZNF295-AS1	C21orf121|NCRNA00318|PRED87	ZNF295 antisense RNA 1	ncRNA	0.010563	0.491228	ENSG00000173276
chr21.46060545.46061057	chr21	46060546	46061057	5.10708	intron (NM_144991, intron 1 of 11)	intron (NM_144991, intron 1 of 11)	3528	NM_181688	353333	Hs.474001	NM_181688	ENSG00000221859	KRTAP10-10	KAP10.10|KAP18.10|KRTAP18-10|KRTAP18.10	keratin associated protein 10-10	protein-coding	0.011742	0.5	ENSG00000175894
chr6.1053787.1054078	chr6	1053788	1054078	5.10708	intron (NR_027115, intron 1 of 4)	intron (NR_027115, intron 1 of 4)	47634	NR_027116	285768	Hs.209463	NR_027115		LINC01622	-	long intergenic non-protein coding RNA 1622	ncRNA	0.017241	0.429553	ENSG00000176515
chr21.42709439.42709748	chr21	42709440	42709748	5.10708	intron (NM_058186, intron 2 of 7)	(TG)n|Simple_repeat|Simple_repeat	20933	NM_206964	54097	Hs.473877	NM_058186		FAM3B	2-21|C21orf11|C21orf76|ORF9|PANDER|PRED44	family with sequence similarity 3, member B	protein-coding	0.00974	0.482201	ENSG00000183844
chr21.40847870.40848215	chr21	40847871	40848215	5.10708	intron (NM_001001713, intron 3 of 6)	L2|LINE|L2	24263	NM_007341	6450	Hs.473847	NM_007341	ENSG00000185437	SH3BGR	21-GARP	SH3 domain binding glutamate-rich protein	protein-coding	0.014535	0.501449	ENSG00000185437
chr1.225344032.225344251	chr1	225344033	225344251	5.10708	intron (NM_001373, intron 33 of 83)	MLT1D|LTR|ERVL-MaLR	226779	NM_144989	127602	Hs.133977	NM_001373	ENSG00000185842	DNAH14	C1orf67|Dnahc14|HL-18|HL18	dynein, axonemal, heavy chain 14	protein-coding	0.013761	0.465753	ENSG00000185842
chr4.300344.300729	chr4	300345	300729	5.10708	Intergenic	LTR77|LTR|ERV1	-10593	NM_001137608	654254	Hs.698668	NM_001137608	ENSG00000186777	ZNF732	-	zinc finger protein 732	protein-coding	0.007812	0.475325	ENSG00000186777
chr22.20329690.20329819	chr22	20329691	20329819	5.10708	Intergenic	Intergenic	-22127	NM_033257	85359	Hs.410965	NM_033257	ENSG00000128185	DGCR6L	DGCR6	DiGeorge syndrome critical region gene 6-like	protein-coding	0.015625	0.488372	ENSG00000188424
chr11.15135001.15135232	chr11	15135002	15135232	5.10708	intron (NM_001031853, intron 1 of 12)	intron (NM_001031853, intron 1 of 12)	1147	NM_001031853	387755	Hs.591997	NM_001031853	ENSG00000188487	INSC	-	inscuteable homolog (Drosophila)	protein-coding	0.008696	0.52381	ENSG00000188487
chr4.3273731.3273999	chr4	3273732	3273999	5.10708	Intergenic	(TTCC)n|Simple_repeat|Simple_repeat	23098	NM_001042690	345222	Hs.442291	NM_001012982		MSANTD1	C4orf44	Myb/SANT-like DNA-binding domain containing 1	protein-coding	0.026217	0.5	ENSG00000188981
chr22.42906225.42906482	chr22	42906226	42906482	5.10708	3' UTR (NM_015703, exon 7 of 7)	3' UTR (NM_015703, exon 7 of 7)	9475	NM_015703	27341	Hs.745006	NM_015703		RRP7A	BK126B4.3|CGI-96	ribosomal RNA processing 7 homolog A	protein-coding	0.023438	0.55642	ENSG00000189306
chr22.42927408.42927624	chr22	42927409	42927624	5.10708	Intergenic	LTR13A|LTR|ERVK	-11687	NM_015703	27341	Hs.745006	NM_015703		RRP7A	BK126B4.3|CGI-96	ribosomal RNA processing 7 homolog A	protein-coding	0.04186	0.597222	ENSG00000189306
chr1.1609180.1609499	chr1	1609181	1609499	5.10708	intron (NM_001110781, intron 1 of 8)	intron (NM_001110781, intron 1 of 8)	14903	NM_001290264	728661	Hs.655255	NM_001110781	ENSG00000189339	SLC35E2B	SLC35E2	solute carrier family 35, member E2B	protein-coding	0.044025	0.592476	ENSG00000189339
chr8.38383302.38383491	chr8	38383303	38383491	5.10708	intron (NM_207412, intron 1 of 2)	(TTCC)n|Simple_repeat|Simple_repeat	2783	NM_207412	389649	Hs.546586	NM_207412	ENSG00000196166	C8orf86	-	chromosome 8 open reading frame 86	protein-coding	0.021277	0.529101	ENSG00000196166
chr19.16250646.16250947	chr19	16250647	16250947	5.10708	intron (NR_111903, intron 1 of 7)	intron (NR_111903, intron 1 of 7)	5959	NR_111904	84941	Hs.631617	NM_032855	ENSG00000196684	HSH2D	ALX|HSH2	hematopoietic SH2 domain containing	protein-coding	0.04	0.578073	ENSG00000196684
chr1.9076590.9076782	chr1	9076591	9076782	5.10708	intron (NM_207420, intron 5 of 11)	GA-rich|Low_complexity|Low_complexity	9718	NM_207420	155184	Hs.531239	NM_207420	ENSG00000197241	SLC2A7	GLUT7	solute carrier family 2 (facilitated glucose transporter), member 7	protein-coding	0.005236	0.526042	ENSG00000197241
chr21.46556508.46556742	chr21	46556509	46556742	5.10708	intron (NR_027673, intron 3 of 12)	intron (NR_027673, intron 3 of 12)	62132	NM_015834	104	Hs.474018	NM_001112	ENSG00000197381	ADARB1	ADAR2|DRABA2|DRADA2|RED1	adenosine deaminase, RNA-specific, B1	protein-coding	0.025751	0.65812	ENSG00000197381
chr5.129525742.129525936	chr5	129525743	129525936	5.10708	Intergenic	Intergenic	285316	NM_175856	337876	Hs.213137	NM_175856	ENSG00000198108	CHSY3	CHSY2|CSS3	chondroitin sulfate synthase 3	protein-coding	0.010363	0.546392	ENSG00000198108
chr10.43727036.43727293	chr10	43727037	43727293	5.10708	intron (NM_145313, intron 1 of 12)	intron (NM_145313, intron 1 of 12)	-1978	NM_001282862	221002	Hs.125293	NM_145313	ENSG00000198915	RASGEF1A	CG4853	RasGEF domain family member 1A	protein-coding	0.015625	0.626459	ENSG00000198915
chr1.206925774.206926056	chr1	206925775	206926056	5.10708	Intergenic	(TTCC)n|Simple_repeat|Simple_repeat	19924	NM_000572	3586	Hs.193717	NM_000572	ENSG00000136634	IL10	CSIF|GVHDS|IL-10|IL10A|TGIF	interleukin 10	protein-coding	0.003559	0.397163	ENSG00000199349
chr11.110846539.110846694	chr11	110846540	110846694	5.10708	Intergenic	(GGAA)n|Simple_repeat|Simple_repeat	-262705	NM_001258418	57569	Hs.6136	NM_020809	ENSG00000137727	ARHGAP20	RARHOGAP	Rho GTPase activating protein 20	protein-coding	0	0.393548	ENSG00000200168
chr1.168993565.168993840	chr1	168993566	168993840	5.10708	intron (NR_104091, intron 3 of 4)	GA-rich|Low_complexity|Low_complexity	62540	NR_104091	101978719	Hs.517849	NR_104091	ENSG00000203601	LINC00970	-	long intergenic non-protein coding RNA 970	ncRNA	0	0.48	ENSG00000203601
chr17.39151914.39152132	chr17	39151915	39152132	5.10708	Intergenic	Intergenic	-1638	NM_033185	85293	Hs.662759	NM_033185	ENSG00000212899	KRTAP3-3	KAP3.3|KRTAP3.3	keratin associated protein 3-3	protein-coding	0.018433	0.477064	ENSG00000212899
chr17.62971432.62971623	chr17	62971433	62971623	5.10708	non-coding (NR_026903, exon 1 of 5)	non-coding (NR_026903, exon 1 of 5)	175	NR_026903	201283	Hs.396447	NM_153032	ENSG00000214174	AMZ2P1	-	archaelysin family metallopeptidase 2 pseudogene 1	pseudo	0.094737	0.717277	ENSG00000214174
chr3.126865080.126865297	chr3	126865081	126865297	5.10708	Intergenic	(TGGA)n|Simple_repeat|Simple_repeat	-46785	NM_001007534	285311	Hs.591284	NM_001007534		C3orf56	-	chromosome 3 open reading frame 56	protein-coding	0.00463	0.520737	ENSG00000214324
chr2.236186197.236186474	chr2	236186198	236186474	5.10708	Intergenic	Intergenic	-216397	NM_001037131	116987	Hs.435039	NM_014914	ENSG00000157985	AGAP1	AGAP-1|CENTG2|GGAP1|cnt-g2	ArfGAP with GTPase domain, ankyrin repeat and PH domain 1	protein-coding	0.003623	0.545126	ENSG00000216002
chr4.3607471.3607854	chr4	3607472	3607854	5.10708	Intergenic	Intergenic	29067	NR_040045	285492	Hs.145563	NM_173661		LINC00955	-	long intergenic non-protein coding RNA 955	ncRNA	0.013089	0.592689	ENSG00000216560
chr22.16349272.16349578	chr22	16349273	16349578	5.10708	Intergenic	Intergenic	-61488	NM_001136213	23784	Hs.581075	NM_001004053	ENSG00000198062	POTEH	A26C3|ACTBL1|CT104.7|POTE22	POTE ankyrin domain family, member H	protein-coding	0.029508	0.503268	ENSG00000224435
chr21.44229659.44229911	chr21	44229660	44229911	5.10708	Intergenic	(CA)n|Simple_repeat|Simple_repeat	69600	NM_001260477	10785	Hs.248815	NM_018669	ENSG00000160193	WDR4	TRM82|TRMT82	WD repeat domain 4	protein-coding	0.011952	0.488095	ENSG00000225218
chr10.131092453.131092634	chr10	131092454	131092634	5.10708	Intergenic	(GGAA)n|Simple_repeat|Simple_repeat	-172904	NM_002412	4255	Hs.501522	NM_002412		MGMT	-	O-6-methylguanine-DNA methyltransferase	protein-coding	0	0.39779	ENSG00000225424
chr21.44809192.44809449	chr21	44809193	44809449	5.10708	Intergenic	MLT2C1|LTR|ERVL	-27092	NR_131902	101928399	Hs.517319	NR_131902	ENSG00000237989	TCONS_00029157	-	uncharacterized LOC101928399	ncRNA	0.007812	0.544747	ENSG00000225637
chr2.127992809.127993025	chr2	127992810	127993025	5.10708	Intergenic	(GGAA)n|Simple_repeat|Simple_repeat	-29574	NM_001001665	339761	Hs.407639	NM_001001665	ENSG00000186684	CYP27C1	-	cytochrome P450, family 27, subfamily C, polypeptide 1	protein-coding	0.013953	0.449074	ENSG00000226789
chr21.45897520.45898028	chr21	45897521	45898028	5.10708	Intergenic	Intergenic	22405	NM_030891	81543	Hs.326579	NM_030891		LRRC3	C21orf102	leucine rich repeat containing 3	protein-coding	0.013807	0.582677	ENSG00000227999
chr6.149550677.149550857	chr6	149550678	149550857	5.10708	intron (NM_001292035, intron 2 of 6)	intron (NM_001292035, intron 2 of 6)	11707	NR_125861	23118	Hs.269775	NM_015093	ENSG00000055208	TAB2	CHTD2|MAP3K7IP2|TAB-2	TGF-beta activated kinase 1/MAP3K7 binding protein 2	protein-coding	0.01676	0.583333	ENSG00000228408
chr7.67933908.67934102	chr7	67933909	67934102	5.10708	Intergenic	GA-rich|Low_complexity|Low_complexity	448765	NR_120514	102723427	Hs.583491	NR_120514	ENSG00000225209	LOC102723427	-	uncharacterized LOC102723427	ncRNA	0	0.474227	ENSG00000228429
chr13.110044919.110045244	chr13	110044920	110045244	5.10708	Intergenic	(GGAA)n|Simple_repeat|Simple_repeat	-7961	NR_126361	104326054	Hs.569298	NR_126361	ENSG00000229792	LINC00399	TCONS_00021596	long intergenic non-protein coding RNA 399	ncRNA	0.009259	0.48	ENSG00000229792
chr1.200474571.200474751	chr1	200474572	200474751	5.10708	Intergenic	GA-rich|Low_complexity|Low_complexity	-95475	NM_012482	23528	Hs.59757	NM_012482	ENSG00000162702	ZNF281	ZBP-99|ZNP-99	zinc finger protein 281	protein-coding	0	0.427778	ENSG00000230623
chr21.38023998.38024489	chr21	38023999	38024489	5.10708	Intergenic	AluJb|SINE|Alu	-47189	NM_005069	6493	Hs.146186	NM_005069	ENSG00000159263	SIM2	HMC13F06|HMC29C01|SIM|bHLHe15	single-minded family bHLH transcription factor 2	protein-coding	0.010204	0.527495	ENSG00000231324
chr2.136804155.136804327	chr2	136804156	136804327	5.10708	Intergenic	T-rich|Low_complexity|Low_complexity	-60987	NM_001293312	1615	Hs.503787	NM_001349		DARS	HBSL|aspRS	aspartyl-tRNA synthetase	protein-coding	0	0.418605	ENSG00000231890
chr9.82498057.82498234	chr9	82498058	82498234	5.10708	intron (NR_121213, intron 1 of 2)	intron (NR_121213, intron 1 of 2)	58701	NR_121213	101927477	Hs.571630	NR_121212		LINC01507	-	long intergenic non-protein coding RNA 1507	ncRNA	0.005682	0.610169	ENSG00000232494
chr21.45627305.45627523	chr21	45627306	45627523	5.10708	Intergenic	Intergenic	33473	NM_001283050	23308	Hs.14155	NM_015259	ENSG00000160223	ICOSLG	B7-H2|B7H2|B7RP-1|B7RP1|CD275|GL50|ICOS-L|ICOSL|LICOS	inducible T-cell co-stimulator ligand	protein-coding	0.041475	0.637615	ENSG00000232698
chr6.22831393.22831585	chr6	22831394	22831585	5.10708	Intergenic	HAL1-3A_ME|LINE|L1	261811	NM_138574	154150	Hs.629246	NM_138574		HDGFL1	PWWP1|dJ309H15.1	hepatoma derived growth factor-like 1	protein-coding	0.005236	0.447917	ENSG00000233358
chr1.203843095.203843331	chr1	203843096	203843331	5.10708	Intergenic	Intergenic	12500	NM_003094	6635	Hs.334612	NM_003094		SNRPE	B-raf|HYPT11|SME|Sm-E	small nuclear ribonucleoprotein polypeptide E	protein-coding	0	0.54661	ENSG00000236430
chr21.46773750.46774022	chr21	46773751	46774022	5.10708	Intergenic	(CA)n|Simple_repeat|Simple_repeat	-11981	NR_103811	388830	Hs.592162	NR_103811	ENSG00000237664	LINC00316	C21orf111|NCRNA00316|PRED59	long intergenic non-protein coding RNA 316	ncRNA	0.01107	0.551471	ENSG00000237664
chr19.54889901.54890082	chr19	54889902	54890082	5.10708	Intergenic	L1MEg|LINE|L1	-7829	NM_001289026	3903	Hs.572535	NM_002287	ENSG00000167613	LAIR1	CD305|LAIR-1	leukocyte-associated immunoglobulin-like receptor 1	protein-coding	0.005556	0.39779	ENSG00000237955
chr18.60293894.60294113	chr18	60293895	60294113	5.10708	Intergenic	Intergenic	-88668	NM_194449	23239	Hs.465337	NM_194449	ENSG00000081913	PHLPP1	PHLPP|PLEKHE1|SCOP	PH domain and leucine rich repeat protein phosphatase 1	protein-coding	0.018349	0.520548	ENSG00000243549
chr11.9622956.9623204	chr11	9622957	9623204	5.10708	Intergenic	Intergenic	26846	NM_001143976	7465	Hs.249441	NM_003390	ENSG00000166483	WEE1	WEE1A|WEE1hu	WEE1 G2 checkpoint kinase	protein-coding	0.012146	0.516129	ENSG00000243964
chr20.43331518.43331794	chr20	43331519	43331794	5.10708	Intergenic	Intergenic	-12229	NM_003881	8839	Hs.592145	NM_003881	ENSG00000064205	WISP2	CCN5|CT58|CTGF-L	WNT1 inducible signaling pathway protein 2	protein-coding	0.021818	0.612319	ENSG00000244558
chr5.3003397.3003592	chr5	3003398	3003592	5.10708	Intergenic	(TTCC)n|Simple_repeat|Simple_repeat	-174454	NR_104617	102467074	Hs.575250	NR_104617	ENSG00000249808	LINC01377	-	long intergenic non-protein coding RNA 1377	ncRNA	0	0.461538	ENSG00000248736
chr5.53630239.53630445	chr5	53630240	53630445	5.10708	intron (NR_126379, intron 1 of 4)	L1M2|LINE|L1	13568	NR_126379	104355136	Hs.559024	NR_126379	ENSG00000249069	LINC01033	-	long intergenic non-protein coding RNA 1033	ncRNA	0.004878	0.57767	ENSG00000249069
chr4.17095862.17096063	chr4	17095863	17096063	5.10708	Intergenic	GA-rich|Low_complexity|Low_complexity	91717	NR_125919	101929123	Hs.638913	NR_125919	ENSG00000250819	LOC101929123	-	uncharacterized LOC101929123	ncRNA	0	0.507463	ENSG00000249998
chr6.2543125.2543335	chr6	2543126	2543335	5.10708	Intergenic	MER72|LTR|ERV1	91607	NR_131168	154386	Hs.680574	NM_152554		LINC01600	C6orf195|bA145H9.2	long intergenic non-protein coding RNA 1600	ncRNA	0.009569	0.442857	ENSG00000250903
chr11.45764912.45765078	chr11	45764913	45765078	5.10708	Intergenic	GA-rich|Low_complexity|Low_complexity	21137	NR_047569	100507384	Hs.259426	NR_047569	ENSG00000254519	LOC100507384	-	uncharacterized LOC100507384	ncRNA	0	0.481928	ENSG00000254519
chr11.76479619.76479872	chr11	76479620	76479872	5.10708	Intergenic	L2c|LINE|L2	-13611	NM_001258210	25987	Hs.8361	NM_015516	ENSG00000182704	TSKU	E2IG4|LRRC54|TSK	tsukushi, small leucine rich proteoglycan	protein-coding	0.007937	0.577075	ENSG00000254632
chr14.104073512.104073726	chr14	104073513	104073726	5.10708	Intergenic	Intergenic	-21906	NM_001130107	3831	Hs.20107	NM_005552	ENSG00000126214	KLC1	KLC|KNS2|KNS2A	kinesin light chain 1	protein-coding	0.042254	0.537383	ENSG00000256053
chr12.93563134.93563383	chr12	93563135	93563383	5.10708	intron (NR_040096, intron 3 of 4)	GA-rich|Low_complexity|Low_complexity	-4883	NR_120492	102724933	Hs.663947	NR_120492	ENSG00000258171	LOC102724933	-	uncharacterized LOC102724933	ncRNA	0.008065	0.534137	ENSG00000257322
chr12.81688168.81688386	chr12	81688169	81688386	5.10708	intron (NR_120491, intron 3 of 5)	(GGAA)n|Simple_repeat|Simple_repeat	15309	NR_120491	102724663	Hs.667264	NR_120491	ENSG00000257467	LOC102724663	-	uncharacterized LOC102724663	ncRNA	0.009217	0.472477	ENSG00000257467
chr1.199651256.199651444	chr1	199651257	199651444	5.10708	Intergenic	(GGAA)n|Simple_repeat|Simple_repeat	-345380	NM_003822	2494	Hs.33446	NM_003822	ENSG00000116833	NR5A2	B1F|B1F2|CPF|FTF|FTZ-F1|FTZ-F1beta|LRH-1|LRH1|hB1F-2	nuclear receptor subfamily 5, group A, member 2	protein-coding	0	0.340426	ENSG00000263805
chr18.10278380.10278595	chr18	10278381	10278595	5.10708	Intergenic	CT-rich|Low_complexity|Low_complexity	135879	NR_110775	101927350	Hs.572523	NR_110775	ENSG00000260913	LINC01254	-	long intergenic non-protein coding RNA 1254	ncRNA	0	0.52093	ENSG00000264876
chr15.29106608.29106883	chr15	29106609	29106883	5.10708	Intergenic	(TTCC)n|Simple_repeat|Simple_repeat	-12925	NR_047567	728310	Hs.589351	NR_047567	ENSG00000261649	GOLGA6L7P	GOLGA6L7	golgin A6 family-like 7, pseudogene	pseudo	0.021898	0.469091	ENSG00000270301
chr9.81119390.81119562	chr9	81119391	81119562	5.10708	Intergenic	(TTCC)n|Simple_repeat|Simple_repeat	207485	NM_021154	29968	Hs.494261	NM_021154	ENSG00000135069	PSAT1	EPIP|NLS2|PSA|PSAT|PSATD	phosphoserine aminotransferase 1	protein-coding	0	0.459302	ENSG00000270627
chr22.35918690.35918883	chr22	35918691	35918883	5.10708	Intergenic	CT-rich|Low_complexity|Low_complexity	-18565	NM_014310	23551	Hs.474711	NM_014310	ENSG00000100302	RASD2	MGC:4834|Rhes|TEM2	RASD family, member 2	protein-coding	0	0.414508	ENSG00000273044
chrX.123370634.123370864	chrX	123370635	123370864	5.10708	Intergenic	CT-rich|Low_complexity|Low_complexity	-109383	NM_002351	4068	Hs.349094	NM_002351	ENSG00000183918	SH2D1A	DSHP|EBVS|IMD5|LYP|MTCP1|SAP|SAP/SH2D1A|XLP|XLPD|XLPD1	SH2 domain containing 1A	protein-coding	0	0.443478	NA
chr15.64302972.64303278	chr15	64302973	64303278	5.08644	intron (NM_014326, intron 2 of 11)	intron (NM_014326, intron 2 of 11)	35396	NM_014326	23604	Hs.237886	NM_014326	ENSG00000035664	DAPK2	DRP-1|DRP1	death-associated protein kinase 2	protein-coding	0.009836	0.545752	ENSG00000035664
chr17.42937100.42937344	chr17	42937101	42937344	5.08644	intron (NM_001142605, intron 17 of 26)	intron (NM_001142605, intron 17 of 26)	11952	NM_016438	51751	Hs.151787	NM_016438	ENSG00000131097	HIGD1B	CLST11240|CLST11240-15	HIG1 hypoxia inducible domain family, member 1B	protein-coding	0.016461	0.577869	ENSG00000108883
chr4.3628738.3629450	chr4	3628739	3629450	5.03368	Intergenic	Intergenic	50488	NR_034136	100133461	Hs.554274	NR_034136	ENSG00000250632	LOC100133461	-	uncharacterized LOC100133461	ncRNA	0.012658	0.530899	ENSG00000250681
chrY.59017516.59017746	chrY	59017517	59017746	4.99862	Intergenic	L2b|LINE|L2	-82772	NM_005840	10251	Hs.381912	NM_005840	ENSG00000168939	SPRY3	spry-3	sprouty RTK signaling antagonist 3	protein-coding	0.008734	0.469565	NA
chr2.89073292.89073457	chr2	89073293	89073457	4.96859	intron (NR_015424, intron 2 of 16)	L1ME3C|LINE|L1	7956	NR_015424	645784	Hs.105323	NR_015424	ENSG00000230006	ANKRD36BP2	-	ankyrin repeat domain 36B pseudogene 2	pseudo	0.018293	0.357576	ENSG00000230006
chr21.45943395.45944501	chr21	45943396	45944501	4.94833	intron (NM_144991, intron 8 of 11)	(CAGT)n|Simple_repeat|Simple_repeat	6850	NR_026547	114043	Hs.592163	NM_153204		TSPEAR-AS2	C21orf90	TSPEAR antisense RNA 2	ncRNA	0.000905	0.453888	ENSG00000182912
chr15.30134608.30134819	chr15	30134609	30134819	4.91793	intron (NM_001301025, intron 2 of 28)	MER6A|DNA|TcMar-Tigger	-20008	NM_003257	7082	Hs.743990	NM_003257	ENSG00000104067	TJP1	ZO-1	tight junction protein 1	protein-coding	0.014286	0.578199	ENSG00000104067
chr5.78723366.78723529	chr5	78723367	78723529	4.91793	intron (NM_004272, intron 5 of 8)	(TTCC)n|Simple_repeat|Simple_repeat	86211	NM_001277077	9456	Hs.591761	NM_004272		HOMER1	HOMER|HOMER1A|HOMER1B|HOMER1C|SYN47|Ves-1	homer scaffolding protein 1	protein-coding	0.006173	0.441718	ENSG00000152413
chr6.36297630.36297904	chr6	36297631	36297904	4.91793	intron (NM_001010903, intron 2 of 11)	intron (NM_001010903, intron 2 of 11)	6895	NM_001010903	389384	Hs.162104	NM_001010903	ENSG00000189325	C6orf222	-	chromosome 6 open reading frame 222	protein-coding	0.029304	0.60219	ENSG00000189325
chr9.137462183.137462471	chr9	137462184	137462471	4.91793	Intergenic	Intergenic	-71324	NM_001278074	1289	Hs.210283	NM_000093	ENSG00000130635	COL5A1	EDSC	collagen, type V, alpha 1	protein-coding	0.020906	0.541667	ENSG00000227150
chr4.19975225.19975440	chr4	19975226	19975440	4.91793	Intergenic	(GGAA)n|Simple_repeat|Simple_repeat	-278195	NM_001289135	9353	Hs.29802	NM_004787	ENSG00000145147	SLIT2	SLIL3|Slit-2	slit guidance ligand 2	protein-coding	0	0.418605	ENSG00000250611
chr15.95128077.95128273	chr15	95128078	95128273	4.91793	Intergenic	Intergenic	229011	NM_001159644	55784	Hs.33368	NM_018349	ENSG00000140563	MCTP2	-	multiple C2 domains, transmembrane 2	protein-coding	0.025641	0.489796	ENSG00000259331
chr1.33536317.33536564	chr1	33536318	33536564	4.91793	Intergenic	(GAA)n|Simple_repeat|Simple_repeat	-10273	NM_052998	113451	Hs.101807	NM_052998	ENSG00000142920	AZIN2	ADC|AZI2|AZIB1|ODC-p|ODC1L|ODCp	antizyme inhibitor 2	protein-coding	0	0.417004	ENSG00000004455
chr19.35832728.35833011	chr19	35832729	35833011	4.91793	intron (NM_001185101, intron 7 of 11)	intron (NM_001185101, intron 7 of 11)	-3546	NR_049828	100847070		NR_049828	ENSG00000263397	MIR5196	mir-5196	microRNA 5196	ncRNA	0.01773	0.55477	ENSG00000012124
chr14.91865381.91865673	chr14	91865382	91865673	4.91793	intron (NM_001080414, intron 3 of 29)	intron (NM_001080414, intron 3 of 29)	18661	NM_001080414	440193	Hs.525536	NM_001080414	ENSG00000015133	CCDC88C	DAPLE|HKRP2|KIAA1509|SCA40	coiled-coil domain containing 88C	protein-coding	0.006873	0.613014	ENSG00000015133
chr9.17177552.17177764	chr9	17177553	17177764	4.91793	intron (NM_017738, intron 2 of 25)	LTR12C|LTR|ERV1	42669	NM_001114395	54875	Hs.435381	NM_017738	ENSG00000044459	CNTLN	C9orf101|C9orf39|bA340N12.1	centlein, centrosomal protein	protein-coding	0.042654	0.528302	ENSG00000044459
chr1.17253464.17253729	chr1	17253465	17253729	4.91793	intron (NM_014675, intron 3 of 36)	intron (NM_014675, intron 3 of 36)	5152	NM_014675	9696	Hs.309403	NM_014675	ENSG00000058453	CROCC	ROLT	ciliary rootlet coiled-coil, rootletin	protein-coding	0.011364	0.528302	ENSG00000058453
chr1.17263050.17263291	chr1	17263051	17263291	4.91793	exon (NM_014675, exon 9 of 37)	exon (NM_014675, exon 9 of 37)	14726	NM_014675	9696	Hs.309403	NM_014675	ENSG00000058453	CROCC	ROLT	ciliary rootlet coiled-coil, rootletin	protein-coding	0.041667	0.6639	ENSG00000058453
chr5.149957024.149957291	chr5	149957025	149957291	4.91793	Intergenic	(TG)n|Simple_repeat|Simple_repeat	-23484	NM_001166208	11346	Hs.435228	NM_007286	ENSG00000171992	SYNPO	-	synaptopodin	protein-coding	0.026316	0.516854	ENSG00000070614
chr2.128397699.128397921	chr2	128397700	128397921	4.91793	intron (NM_001136037, intron 9 of 10)	intron (NM_001136037, intron 9 of 10)	-5629	NM_001161417	2840	Hs.46453	NM_005291	ENSG00000144230	GPR17	-	G protein-coupled receptor 17	protein-coding	0.036199	0.657658	ENSG00000072163
chr4.5884811.5885026	chr4	5884812	5885026	4.91793	intron (NM_001014809, intron 1 of 13)	intron (NM_001014809, intron 1 of 13)	4621	NM_001288662	1400	Hs.135270	NM_001313	ENSG00000072832	CRMP1	CRMP-1|DPYSL1|DRP-1|DRP1|ULIP-3	collapsin response mediator protein 1	protein-coding	0.004673	0.530233	ENSG00000072832
chr12.106466564.106466770	chr12	106466565	106466770	4.91793	intron (NM_014840, intron 4 of 6)	intron (NM_014840, intron 4 of 6)	67144	NM_014840	9891	Hs.524692	NM_014840	ENSG00000074590	NUAK1	ARK5	NUAK family, SNF1-like kinase, 1	protein-coding	0.009756	0.490291	ENSG00000074590
chr1.236302946.236303159	chr1	236302947	236303159	4.91793	Intergenic	(TTCC)n|Simple_repeat|Simple_repeat	-2779	NM_003272	7107	Hs.498160	NM_003272	ENSG00000077585	GPR137B	TM7SF1	G protein-coupled receptor 137B	protein-coding	0.009434	0.530516	ENSG00000077585
chr11.129989032.129989228	chr11	129989033	129989228	4.91793	intron (NM_001142278, intron 3 of 12)	intron (NM_001142278, intron 3 of 12)	-40552	NM_021978	6768	Hs.504315	NM_021978	ENSG00000149418	ST14	ARCI11|HAI|MT-SP1|MTSP1|PRSS14|SNC19|TADG15|TMPRSS14	suppression of tumorigenicity 14 (colon carcinoma)	protein-coding	0.010256	0.515306	ENSG00000084234
chr19.6087937.6088125	chr19	6087938	6088125	4.91793	intron (NM_000635, intron 1 of 17)	intron (NM_000635, intron 1 of 17)	22633	NM_000635	5990	Hs.465709	NM_000635	ENSG00000087903	RFX2	-	regulatory factor X, 2 (influences HLA class II expression)	protein-coding	0.010695	0.510638	ENSG00000087903
chr19.47222362.47222780	chr19	47222363	47222780	4.91793	TTS (NM_001039877)	TTS (NM_001039877)	-2187	NM_001079881	25865	Hs.466987	NM_016457	ENSG00000105287	PRKD2	HSPC187|PKD2|nPKC-D2	protein kinase D2	protein-coding	0.019185	0.617225	ENSG00000090372
chr22.23480257.23480486	chr22	23480258	23480486	4.91793	intron (NM_014433, intron 3 of 6)	intron (NM_014433, intron 3 of 6)	3869	NM_014433	27156	Hs.526920	NM_014433	ENSG00000100218	RSPH14	RTDR1	radial spoke head 14 homolog (Chlamydomonas)	protein-coding	0	0.49345	ENSG00000100218
chr8.142099592.142099793	chr8	142099593	142099793	4.91793	Intergenic	Intergenic	-39027	NM_014957	22898	Hs.18166	NM_014957	ENSG00000105339	DENND3	-	DENN/MADD domain containing 3	protein-coding	0.035	0.646766	ENSG00000105339
chr10.102823452.102823702	chr10	102823453	102823702	4.91793	intron (NM_030929, intron 2 of 4)	intron (NM_030929, intron 2 of 4)	2578	NM_030929	81621	Hs.534859	NM_030929		KAZALD1	BONO1|FKSG28|FKSG40|IGFBP-rP10	Kazal-type serine peptidase inhibitor domain 1	protein-coding	0.02008	0.58	ENSG00000107821
chr10.81093806.81093960	chr10	81093807	81093960	4.91793	Intergenic	L1ME3|LINE|L1	-13337	NM_005729	10105	Hs.381072	NM_005729	ENSG00000108179	PPIF	CYP3|CyP-M|Cyp-D|CypD	peptidylprolyl isomerase F	protein-coding	0.013072	0.435065	ENSG00000108179
chr11.64383054.64383401	chr11	64383055	64383401	4.91793	intron (NM_138732, intron 19 of 19)	intron (NM_138732, intron 19 of 19)	24946	NM_001276327	116085	Hs.174424	NM_144585	ENSG00000197891	SLC22A12	OAT4L|RST|URAT1	solute carrier family 22 (organic anion/urate transporter), member 12	protein-coding	0.00289	0.489914	ENSG00000110076
chr11.16043768.16044017	chr11	16043769	16044017	4.91793	intron (NM_017508, intron 11 of 14)	(TTCC)n|Simple_repeat|Simple_repeat	-52726	NR_106721	102464826		NR_106721	ENSG00000274140	MIR6073	hsa-mir-6073	microRNA 6073	ncRNA	0.004032	0.445783	ENSG00000110693
chr12.96602454.96602905	chr12	96602455	96602905	4.91793	intron (NM_005230, intron 1 of 4)	intron (NM_005230, intron 1 of 4)	14520	NM_005230	2004	Hs.46523	NM_005230	ENSG00000111145	ELK3	ERP|NET|SAP-2|SAP2	ELK3, ETS-domain protein (SRF accessory protein 2)	protein-coding	0.011111	0.5898	ENSG00000111145
chr12.111847753.111848016	chr12	111847754	111848016	4.91793	intron (NM_005475, intron 1 of 7)	intron (NM_005475, intron 1 of 7)	4133	NM_005475	10019	Hs.506784	NM_005475	ENSG00000111252	SH2B3	IDDM20|LNK	SH2B adaptor protein 3	protein-coding	0.026718	0.692015	ENSG00000111252
chr12.22403825.22404034	chr12	22403826	22404034	4.91793	intron (NM_001304450, intron 2 of 3)	intron (NM_001304450, intron 2 of 3)	83718	NM_001304450	6489	Hs.408614	NM_003034	ENSG00000111728	ST8SIA1	GD3S|SIAT8|SIAT8-A|SIAT8A|ST8SiaI	ST8 alpha-N-acetyl-neuraminide alpha-2,8-sialyltransferase 1	protein-coding	0.004808	0.483254	ENSG00000111728
chr6.17269551.17269741	chr6	17269552	17269741	4.91793	Intergenic	ERV3-16A3_I-int|LTR|ERVL	-12163	NM_001143942	221662	Hs.519904	NM_153020	ENSG00000112183	RBM24	RNPC6|dJ259A10.1	RNA binding motif protein 24	protein-coding	0	0.489474	ENSG00000112183
chr3.141516226.141516421	chr3	141516227	141516421	4.91793	intron (NM_139209, intron 2 of 3)	CpG	19281	NM_139209	131890	Hs.680654	NM_139209		GRK7	GPRK7	G protein-coupled receptor kinase 7	protein-coding	0.041237	0.564103	ENSG00000114124
chr3.155273018.155273203	chr3	155273019	155273203	4.91793	intron (NM_001130960, intron 7 of 22)	MLT1J2|LTR|ERVL-MaLR	120994	NM_001130961	23007	Hs.567423	NM_014996	ENSG00000114805	PLCH1	PLCL3	phospholipase C, eta 1	protein-coding	0.01087	0.448649	ENSG00000114805
chr1.35622419.35622573	chr1	35622420	35622573	4.91793	Intergenic	AluSq2|SINE|Alu	36247	NM_005066	6421	Hs.355934	NM_005066	ENSG00000116560	SFPQ	POMP100|PPP1R140|PSF	splicing factor proline/glutamine-rich	protein-coding	0.013072	0.487013	ENSG00000116560
chr6.131445994.131446181	chr6	131445995	131446181	4.91793	Intergenic	HAL1-3A_ME|LINE|L1	-10738	NM_016377	9465	Hs.486483	NM_004842	ENSG00000118507	AKAP7	AKAP15|AKAP18	A kinase (PRKA) anchor protein 7	protein-coding	0	0.454545	ENSG00000118507
chr19.46018411.46018689	chr19	46018412	46018689	4.91793	intron (NM_003370, intron 1 of 12)	intron (NM_003370, intron 1 of 12)	7862	NM_003370	7408	Hs.515469	NM_003370	ENSG00000125753	VASP	-	vasodilator-stimulated phosphoprotein	protein-coding	0.00722	0.589928	ENSG00000125753
chr20.3814506.3814695	chr20	3814507	3814695	4.91793	Intergenic	(TTCC)n|Simple_repeat|Simple_repeat	-12845	NR_037921	57506	Hs.570362	NM_020746	ENSG00000088888	MAVS	CARDIF|IPS-1|IPS1|VISA	mitochondrial antiviral signaling protein	protein-coding	0.021277	0.513228	ENSG00000125843
chr12.68024634.68024800	chr12	68024635	68024800	4.91793	Intergenic	Charlie8|DNA|hAT-Charlie	-17795	NM_006482	8445	Hs.173135	NM_003583		DYRK2	-	dual specificity tyrosine-(Y)-phosphorylation regulated kinase 2	protein-coding	0.012121	0.554217	ENSG00000127334
chr16.88988075.88988262	chr16	88988076	88988262	4.91793	intron (NM_005187, intron 1 of 11)	intron (NM_005187, intron 1 of 11)	-18278	NM_001290330	100129697	Hs.689377	NM_001290330		LOC100129697	-	uncharacterized LOC100129697	protein-coding	0.053763	0.588235	ENSG00000129993
chr19.49697643.49697865	chr19	49697644	49697865	4.91793	intron (NM_001195227, intron 16 of 23)	AluJb|SINE|Alu	36738	NM_017636	54795	Hs.467101	NM_017636	ENSG00000130529	TRPM4	PFHB1B|TRPM4B	transient receptor potential cation channel, subfamily M, member 4	protein-coding	0.022624	0.468468	ENSG00000130529
chr3.15333603.15333865	chr3	15333604	15333865	4.91793	intron (NM_001018009, intron 3 of 8)	intron (NM_001018009, intron 3 of 8)	38043	NR_046084	100505696	Hs.745026	NR_046084	ENSG00000224660	SH3BP5-AS1	-	SH3BP5 antisense RNA 1	ncRNA	0	0.51145	ENSG00000131370
chr16.15985421.15985610	chr16	15985422	15985610	4.91793	Intergenic	CT-rich|Low_complexity|Low_complexity	-3010	NR_130755	123811	Hs.514179	NM_144600	ENSG00000133393	FOPNL	C16orf63|FOR20|PHSECRG2	FGFR1OP N-terminal like	protein-coding	0.005319	0.534392	ENSG00000133393
chr7.47525373.47525586	chr7	47525374	47525586	4.91793	intron (NM_022748, intron 3 of 30)	intron (NM_022748, intron 3 of 30)	96262	NM_022748	64759	Hs.520814	NM_022748	ENSG00000136205	TNS3	TEM6|TENS1	tensin 3	protein-coding	0.009434	0.57277	ENSG00000136205
chr9.130150755.130150928	chr9	130150756	130150928	4.91793	intron (NM_001286779, intron 26 of 28)	intron (NM_001286779, intron 26 of 28)	-8575	NM_001271712	29988	Hs.179522	NM_014580	ENSG00000136856	SLC2A8	GLUT8|GLUTX1	solute carrier family 2 (facilitated glucose transporter), member 8	protein-coding	0.023256	0.456647	ENSG00000136895
chr6.41528745.41528960	chr6	41528746	41528960	4.91793	intron (NM_138457, intron 1 of 16)	CpG	-12494	NR_126415	101060264	Hs.571099	NR_126415	ENSG00000234753	FOXP4-AS1	-	FOXP4 antisense RNA 1	ncRNA	0.079439	0.688372	ENSG00000137166
chr6.30894537.30894700	chr6	30894538	30894700	4.91793	TTS (NM_001167733).3	TTS (NM_001167733).3	5333	NM_205854	389376	Hs.211267	NM_205854	ENSG00000196260	SFTA2	GSGL541|SFTPG|SP-G|UNQ541	surfactant associated 2	protein-coding	0.006173	0.582822	ENSG00000137411
chr15.47714299.47714514	chr15	47714300	47714514	4.91793	intron (NM_001198999, intron 2 of 19)	(TTCC)n|Simple_repeat|Simple_repeat	238004	NM_001198999	80031	Hs.511265	NM_020858	ENSG00000137872	SEMA6D	-	sema domain, transmembrane domain (TM), and cytoplasmic domain, (semaphorin) 6D	protein-coding	0.009346	0.381395	ENSG00000137872
chr2.197104996.197105165	chr2	197104997	197105165	4.91793	intron (NM_001304840, intron 19 of 26)	intron (NM_001304840, intron 19 of 26)	-19667	NR_110225	101927482	Hs.191841	NR_110225		LOC101927482	-	uncharacterized LOC101927482	ncRNA	0.017857	0.461538	ENSG00000138411
chr15.74695311.74695653	chr15	74695312	74695653	4.91793	Intergenic	Intergenic	8291	NR_106941	102465530		NR_106941	ENSG00000277391	MIR6881	hsa-mir-6881	microRNA 6881	ncRNA	0.02346	0.596491	ENSG00000138623
chr21.45663922.45664343	chr21	45663923	45664343	4.91793	Intergenic	MLT1D|LTR|ERVL-MaLR	-3246	NM_015259	23308	Hs.14155	NM_015259	ENSG00000160223	ICOSLG	B7-H2|B7H2|B7RP-1|B7RP1|CD275|GL50|ICOS-L|ICOSL|LICOS	inducible T-cell co-stimulator ligand	protein-coding	0.033333	0.548694	ENSG00000142182
chr7.134986189.134986379	chr7	134986190	134986379	4.91793	Intergenic	Intergenic	69553	NM_182489	346673	Hs.592279	NM_182489	ENSG00000146857	STRA8	-	stimulated by retinoic acid 8	protein-coding	0.005291	0.578947	ENSG00000146857
chr8.87062021.87062203	chr8	87062022	87062203	4.91793	intron (NM_033126, intron 2 of 2)	(GGAA)n|Simple_repeat|Simple_repeat	19739	NM_033126	85481	Hs.680136	NM_033126	ENSG00000147613	PSKH2	-	protein serine kinase H2	protein-coding	0	0.456044	ENSG00000147613
chr13.114151339.114151680	chr13	114151340	114151680	4.91793	intron (NM_017905, intron 2 of 12)	intron (NM_017905, intron 2 of 12)	6202	NM_017905	55002	Hs.317593	NM_017905	ENSG00000150403	TMCO3	C13orf11	transmembrane and coiled-coil domains 3	protein-coding	0.005882	0.55132	ENSG00000150403
chr4.99772044.99772225	chr4	99772045	99772225	4.91793	Intergenic	(GGAA)n|Simple_repeat|Simple_repeat	78108	NM_001130678	1977	Hs.249718	NM_001968		EIF4E	AUTS19|CBP|EIF4E1|EIF4EL1|EIF4F|eIF-4E	eukaryotic translation initiation factor 4E	protein-coding	0	0.508287	ENSG00000151247
chr19.34280252.34280439	chr19	34280253	34280439	4.91793	Intergenic	(TG)n|Simple_repeat|Simple_repeat	-7405	NM_001129994	79047	Hs.221873	NM_024076	ENSG00000153885	KCTD15	-	potassium channel tetramerization domain containing 15	protein-coding	0.016129	0.470588	ENSG00000153885
chr16.30658287.30658521	chr16	30658288	30658521	4.91793	Intergenic	AluSz|SINE|Alu	-3837	NM_024031	78994	Hs.293629	NM_024031	ENSG00000156858	PRR14	-	proline rich 14	protein-coding	0.017167	0.521368	ENSG00000156858
chr1.2232451.2232748	chr1	2232452	2232748	4.91793	intron (NM_003036, intron 1 of 6)	CpG	51500	NR_024489	100129534	Hs.655313	NM_001127577	ENSG00000269896	LOC100129534	-	small nuclear ribonucleoprotein polypeptide N pseudogene	pseudo	0.067568	0.639731	ENSG00000157933
chr1.26282012.26282269	chr1	26282013	26282269	4.91793	Intergenic	GA-rich|Low_complexity|Low_complexity	42507	NM_000437	5051	Hs.477083	NM_000437	ENSG00000158006	PAFAH2	HSD-PLA2	platelet-activating factor acetylhydrolase 2	protein-coding	0	0.486381	ENSG00000158006
chr21.36603222.36603524	chr21	36603223	36603524	4.91793	Intergenic	Intergenic	-181778	NM_001754	861	Hs.149261	NM_001754	ENSG00000159216	RUNX1	AML1|AML1-EVI-1|AMLCR1|CBF2alpha|CBFA2|EVI-1|PEBP2aB|PEBP2alpha	runt-related transcription factor 1	protein-coding	0.006645	0.52649	ENSG00000159216
chr21.37173756.37174036	chr21	37173757	37174036	4.91793	Intergenic	L1PBa1|LINE|L1	80883	NR_030414	768219		NR_030414	ENSG00000211590	MIR802	MIRN802|hsa-mir-802	microRNA 802	ncRNA	0.007168	0.535714	ENSG00000159216
chr21.43862119.43862517	chr21	43862120	43862517	4.91793	intron (NM_001001895, intron 10 of 13)	intron (NM_001001895, intron 10 of 13)	38347	NM_001001895	53347	Hs.473912	NM_018961	ENSG00000160185	UBASH3A	CLIP4|STS-2|TULA|TULA-1	ubiquitin associated and SH3 domain containing A	protein-coding	0.015113	0.497487	ENSG00000160185
chr21.44122685.44123018	chr21	44122686	44123018	4.91793	intron (NM_001001576, intron 2 of 14)	L1ME2|LINE|L1	48990	NM_001001572	5152	Hs.473927	NM_002606	ENSG00000160191	PDE9A	HSPDE9A2	phosphodiesterase 9A	protein-coding	0.009036	0.498498	ENSG00000160191
chr21.44404866.44405036	chr21	44404867	44405036	4.91793	intron (NM_004571, intron 1 of 10)	intron (NM_004571, intron 1 of 10)	10331	NM_004571	5316	Hs.431043	NM_004571	ENSG00000160199	PKNOX1	PREP1|pkonx1c	PBX/knotted 1 homeobox 1	protein-coding	0.005917	0.576471	ENSG00000160199
chr21.45170473.45170783	chr21	45170474	45170783	4.91793	intron (NM_003681, intron 7 of 10)	(TG)n|Simple_repeat|Simple_repeat	25628	NM_000100	1476	Hs.695	NM_000100		CSTB	CST6|EPM1|EPM1A|PME|STFB|ULD	cystatin B (stefin B)	protein-coding	0.038835	0.564516	ENSG00000160209
chr21.47909468.47909943	chr21	47909469	47909943	4.91793	intron (NM_206891, intron 2 of 19)	intron (NM_206891, intron 2 of 19)	27322	NR_046400	100862692	Hs.737163	NR_046400	ENSG00000223692	DIP2A-IT1	-	DIP2A intronic transcript 1	ncRNA	0.021097	0.534737	ENSG00000160305
chr12.50056844.50057051	chr12	50056845	50057051	4.91793	intron (NM_175736, intron 4 of 25)	intron (NM_175736, intron 4 of 25)	39545	NM_012272	25766	Hs.706827	NM_012272	ENSG00000110844	PRPF40B	HYPC	PRP40 homolog, pre-mRNA processing factor B	protein-coding	0.014563	0.550725	ENSG00000161791
chr1.116891507.116891713	chr1	116891508	116891713	4.91793	Intergenic	GA-rich|Low_complexity|Low_complexity	-24185	NM_000701	476	Hs.371889	NM_000701	ENSG00000163399	ATP1A1	-	ATPase, Na+/K+ transporting, alpha 1 polypeptide	protein-coding	0	0.456311	ENSG00000163399
chr3.49692515.49692702	chr3	49692516	49692702	4.91793	exon (NM_003458, exon 5 of 12)	exon (NM_003458, exon 5 of 12)	-18826	NM_001640	327	Hs.517969	NM_001640	ENSG00000164062	APEH	AARE|ACPH|APH|D3F15S2|D3S48E|DNF15S2|OPH	acylaminoacyl-peptide hydrolase	protein-coding	0.021505	0.647059	ENSG00000164061
chr17.53224659.53224851	chr17	53224660	53224851	4.91793	intron (NM_178509, intron 17 of 17)	MER1B|DNA|hAT-Charlie	-117566	NM_002126	3131	Hs.196952	NM_002126	ENSG00000108924	HLF	-	hepatic leukemia factor	protein-coding	0.026178	0.557292	ENSG00000166263
chr15.42484571.42484799	chr15	42484572	42484799	4.91793	intron (NM_001301138, intron 2 of 25)	intron (NM_001301138, intron 2 of 25)	7179	NR_030357	693212		NR_030357	ENSG00000207712	MIR627	MIRN627|hsa-mir-627|mir-627	microRNA 627	ncRNA	0.008811	0.54386	ENSG00000166887
chr18.44544974.44545133	chr18	44544975	44545133	4.91793	promoter-TSS (NM_001100817).2	promoter-TSS (NM_001100817).2	-447	NM_001242907	100506888	Hs.729823	NM_001242907	ENSG00000274744	TCEB3CL2	-	transcription elongation factor B polypeptide 3C-like 2	protein-coding	0.025316	0.459119	ENSG00000167216
chr9.94310026.94310289	chr9	94310027	94310289	4.91793	Intergenic	ERVL-B4-int|LTR|ERVL	-88375	NR_037472	100500821		NR_037472	ENSG00000266855	MIR3910-1	mir-3910-1	microRNA 3910-1	ncRNA	0.01145	0.51711	ENSG00000169071
chr5.176758587.176758860	chr5	176758588	176758860	4.91793	3' UTR (NM_006816, exon 8 of 8)	3' UTR (NM_006816, exon 8 of 8)	-19432	NM_001142935	83463	Hs.743332	NM_031300	ENSG00000213347	MXD3	BHLHC13|MAD3|MYX	MAX dimerization protein 3	protein-coding	0.033088	0.608059	ENSG00000169223
chr22.50629706.50630174	chr22	50629707	50630174	4.91793	intron (NM_025204, intron 1 of 9)	intron (NM_025204, intron 1 of 9)	5580	NM_025204	80305	Hs.517731	NM_025204	ENSG00000170638	TRABD	LP6054|PP2447	TraB domain containing	protein-coding	0.027837	0.551282	ENSG00000170638
chr7.147622176.147622374	chr7	147622177	147622374	4.91793	intron (NM_014141, intron 14 of 23)	(GGAA)n|Simple_repeat|Simple_repeat	-4410	NR_036093	100422849		NR_036093	ENSG00000221296	MIR548T	-	microRNA 548t	ncRNA	0.010152	0.489899	ENSG00000174469
chr21.46138774.46138993	chr21	46138775	46138993	4.91793	Intergenic	Intergenic	-7389	NM_001272037	54084	Hs.660703	NM_144991	ENSG00000175894	TSPEAR	C21orf29|DFNB98|TSP-EAR	thrombospondin-type laminin G domain and EAR repeats	protein-coding	0.004587	0.547945	ENSG00000175894
chr21.46143367.46143553	chr21	46143368	46143553	4.91793	Intergenic	CpG	-11965	NM_001272037	54084	Hs.660703	NM_144991	ENSG00000175894	TSPEAR	C21orf29|DFNB98|TSP-EAR	thrombospondin-type laminin G domain and EAR repeats	protein-coding	0.07027	0.634409	ENSG00000175894
chr3.195468596.195468774	chr3	195468597	195468774	4.91793	Intergenic	AluJb|SINE|Alu	20932	NM_020790	200958	Hs.308992	NM_020790	ENSG00000176945	MUC20	MUC-20	mucin 20, cell surface associated	protein-coding	0.016949	0.55618	ENSG00000176945
chr16.53104355.53104517	chr16	53104356	53104517	4.91793	intron (NM_025134, intron 1 of 38)	L1MB3|LINE|L1	15491	NM_025134	80205	Hs.59159	NM_015287	ENSG00000177200	CHD9	AD013|CHD-9|CReMM|KISH2|PRIC320	chromodomain helicase DNA binding protein 9	protein-coding	0.006211	0.425926	ENSG00000177200
chr21.41216276.41216573	chr21	41216277	41216573	4.91793	Intergenic	Intergenic	-22922	NM_006198	5121	Hs.80296	NM_006198	ENSG00000183036	PCP4	PEP-19	Purkinje cell protein 4	protein-coding	0.010135	0.548822	ENSG00000183036
chr21.41326552.41326947	chr21	41326553	41326947	4.91793	Intergenic	Intergenic	87403	NM_006198	5121	Hs.80296	NM_006198	ENSG00000183036	PCP4	PEP-19	Purkinje cell protein 4	protein-coding	0.025381	0.531646	ENSG00000183036
chr21.47200410.47200639	chr21	47200411	47200639	4.91793	Intergenic	MER54A|LTR|ERVL	55808	NR_038876	100129027	Hs.689591	NR_038876	ENSG00000205424	LOC100129027	-	uncharacterized LOC100129027	ncRNA	0.008772	0.489083	ENSG00000183570
chr17.29247428.29247669	chr17	29247429	29247669	4.91793	Intergenic	Intergenic	-1205	NM_018404	55803	Hs.514063	NM_018404	ENSG00000184060	ADAP2	CENTA2|HSA272195|cent-b	ArfGAP with dual PH domains 2	protein-coding	0.008333	0.585062	ENSG00000184060
chr7.70786708.70786890	chr7	70786709	70786890	4.91793	intron (NM_022479, intron 1 of 10)	AluSz|SINE|Alu	-14043	NR_037477	100500836		NR_037477	ENSG00000265878	MIR3914-1	-	microRNA 3914-1	ncRNA	0.005525	0.538462	ENSG00000185274
chr13.114426053.114426293	chr13	114426054	114426293	4.91793	intron (NM_002929, intron 4 of 6)	intron (NM_002929, intron 4 of 6)	27889	NR_028064	100130386	Hs.704121	NM_001137672	ENSG00000279770	LINC00552	-	long intergenic non-protein coding RNA 552	ncRNA	0.033473	0.570833	ENSG00000185974
chr6.123544727.123544907	chr6	123544728	123544907	4.91793	intron (NM_006073, intron 39 of 40)	(TTCC)n|Simple_repeat|Simple_repeat	-215932	NR_110844	101927990	Hs.660877	NR_110844		HRAT13	-	heart tissue-associated transcript 13	ncRNA	0.011173	0.5	ENSG00000186439
chr9.81888703.81889037	chr9	81888704	81889037	4.91793	Intergenic	GA-rich|Low_complexity|Low_complexity	-128289	NR_109771	101927450	Hs.738041	NR_109771	ENSG00000260995	LOC101927450	-	uncharacterized LOC101927450	ncRNA	0	0.479042	ENSG00000186940
chr19.16846561.16846767	chr19	16846562	16846767	4.91793	intron (NM_001007525, intron 3 of 18)	(GGAA)n|Simple_repeat|Simple_repeat	15877	NM_001290355	284434	Hs.406014	NM_001007525	ENSG00000188039	NWD1	-	NACHT and WD repeat domain containing 1	protein-coding	0.004878	0.485437	ENSG00000188039
chr1.147394256.147394474	chr1	147394257	147394474	4.91793	Intergenic	Intergenic	-6141	NM_016334	51463	Hs.504320	NM_016334	ENSG00000188092	GPR89B	GPHR|GPR89|GPR89C|SH120|UNQ192	G protein-coupled receptor 89B	protein-coding	0.004608	0.53211	ENSG00000188092
chr12.96888951.96889141	chr12	96888952	96889141	4.91793	intron (NM_001306084, intron 1 of 67)	(TTCC)n|Simple_repeat|Simple_repeat	5697	NM_001306084	144535	Hs.382121	NM_198520	ENSG00000188596	CFAP54	C12orf55|C12orf63	cilia and flagella associated 54	protein-coding	0.005291	0.410526	ENSG00000188596
chr19.54539878.54540047	chr19	54539879	54540047	4.91793	Intergenic	THE1B|LTR|ERVL-MaLR	27244	NM_198481	284415	Hs.444431	NM_198481	ENSG00000189068	VSTM1	SIRL-1|SIRL1|UNQ3033	V-set and transmembrane domain containing 1	protein-coding	0.017857	0.502959	ENSG00000189068
chr22.42923018.42923239	chr22	42923019	42923239	4.91793	Intergenic	MLT2B4|LTR|ERVL	-7300	NM_015703	27341	Hs.745006	NM_015703		RRP7A	BK126B4.3|CGI-96	ribosomal RNA processing 7 homolog A	protein-coding	0.004545	0.524887	ENSG00000189306
chr2.217445269.217445556	chr2	217445270	217445556	4.91793	Intergenic	CT-rich|Low_complexity|Low_complexity	26248	NR_110392	101928232	Hs.694592	NR_110392		LINC01280	-	long intergenic non-protein coding RNA 1280	ncRNA	0.003497	0.400697	ENSG00000197756
chr6.47580380.47580577	chr6	47580381	47580577	4.91793	intron (NM_012120, intron 17 of 17)	L1MA3|LINE|L1	-43847	NM_153839	222611	Hs.724860	NM_153839	ENSG00000164393	ADGRF2	GPR111|PGR20|hGPCR35	adhesion G protein-coupled receptor F2	protein-coding	0.005102	0.385787	ENSG00000198087
chr17.75842594.75843008	chr17	75842595	75843008	4.91793	Intergenic	Intergenic	37368	NR_028337	400624	Hs.514521	NM_001001685	ENSG00000204283	FLJ45079	-	FLJ45079 protein	ncRNA	0.007264	0.63285	ENSG00000204283
chr10.98561344.98561509	chr10	98561345	98561509	4.91793	Intergenic	GA-rich|Low_complexity|Low_complexity	27094	NR_030338	693192		NR_030338	ENSG00000207976	MIR607	MIRN607|hsa-mir-607	microRNA 607	ncRNA	0	0.466667	ENSG00000207976
chr6.167414333.167414551	chr6	167414334	167414551	4.91793	intron (NM_194429, intron 2 of 11)	intron (NM_194429, intron 2 of 11)	1637	NM_194429	11116	Hs.487175	NM_007045	ENSG00000213066	FGFR1OP	FOP	FGFR1 oncogene partner	protein-coding	0.004608	0.490826	ENSG00000213066
chr21.37674180.37674384	chr21	37674181	37674384	4.91793	Intergenic	AluY|SINE|Alu	-18205	NM_015358	23515	Hs.421150	NM_015358	ENSG00000159256	MORC3	NXP2|ZCW5|ZCWCC3	MORC family CW-type zinc finger 3	protein-coding	0.019704	0.514706	ENSG00000214867
chr21.45237238.45237608	chr21	45237239	45237608	4.91793	Intergenic	Intergenic	-4975	NR_026961	284837	Hs.592159	NM_194310	ENSG00000215458	AATBC	-	apoptosis associated transcript in bladder cancer	ncRNA	0.03523	0.621622	ENSG00000215458
chr4.3579704.3580205	chr4	3579705	3580205	4.91793	intron (NR_040045, intron 1 of 2)	(TCCA)n|Simple_repeat|Simple_repeat	1359	NR_040045	285492	Hs.145563	NM_173661		LINC00955	-	long intergenic non-protein coding RNA 955	ncRNA	0.008	0.46507	ENSG00000216560
chr20.17836859.17837179	chr20	17836860	17837179	4.91793	Intergenic	MIR3|SINE|MIR	106570	NR_003045	692086	Hs.680747	NR_003045	ENSG00000212232	SNORD17	HBI-43	small nucleolar RNA, C/D box 17	snoRNA	0.009404	0.5125	ENSG00000221220
chr13.106852446.106852610	chr13	106852447	106852610	4.91793	Intergenic	(TTCC)n|Simple_repeat|Simple_repeat	-176383	NR_034119	728192	Hs.559194	NR_034119		LINC00460	-	long intergenic non-protein coding RNA 460	ncRNA	0	0.530488	ENSG00000222682
chr5.67310769.67310956	chr5	67310770	67310956	4.91793	Intergenic	CT-rich|Low_complexity|Low_complexity	-174841	NR_105003	102467655	Hs.544102	NR_105003	ENSG00000253787	LOC102467655	-	uncharacterized LOC102467655	ncRNA	0	0.44385	ENSG00000223149
chr6.43872570.43872789	chr6	43872571	43872789	4.91793	intron (NR_024478, intron 1 of 1)	polypyrimidine|Low_complexity|Low_complexity	13915	NR_024478	100132354	Hs.376232	NR_024478		LINC01512	HI-LNC77	long intergenic non-protein coding RNA 1512	ncRNA	0.009174	0.43379	ENSG00000223469
chr6.151546020.151546154	chr6	151546021	151546154	4.91793	intron (NR_125868, intron 1 of 2)	intron (NR_125868, intron 1 of 2)	3505	NR_125868	102723831	Hs.684425	NR_125868		LOC102723831	-	uncharacterized LOC102723831	ncRNA	0	0.402985	ENSG00000223598
chr1.147800459.147800695	chr1	147800460	147800695	4.91793	intron (NR_102404, intron 17 of 18).2	GA-rich|Low_complexity|Low_complexity	6101	NR_049810	100847044		NR_049810		MIR5087	-	microRNA 5087	ncRNA	0.012766	0.449153	ENSG00000224481
chr21.44050197.44050701	chr21	44050198	44050701	4.91793	Intergenic	Intergenic	-15244	NR_131192	101928233	Hs.534827	NR_131192		LOC101928233	-	uncharacterized LOC101928233	ncRNA	0.017893	0.543651	ENSG00000225431
chr3.62909135.62909333	chr3	62909136	62909333	4.91793	Intergenic	(TTCC)n|Simple_repeat|Simple_repeat	-48170	NM_183393	8618	Hs.654933	NM_003716	ENSG00000163618	CADPS	CADPS1|CAPS|CAPS1	Ca++-dependent secretion activator	protein-coding	0.005076	0.449495	ENSG00000226082
chr21.47477143.47477438	chr21	47477144	47477438	4.91793	Intergenic	Intergenic	-40742	NM_001849	1292	Hs.420269	NM_001849	ENSG00000142173	COL6A2	PP3610	collagen, type VI, alpha 2	protein-coding	0.047619	0.637288	ENSG00000226115
chr1.230156231.230156444	chr1	230156232	230156444	4.91793	Intergenic	L2b|LINE|L2	-37198	NM_001291866	2590	Hs.743964	NM_004481	ENSG00000143641	GALNT2	GalNAc-T2	polypeptide N-acetylgalactosaminyltransferase 2	protein-coding	0.004717	0.544601	ENSG00000228058
chr2.5780054.5780300	chr2	5780055	5780300	4.91793	intron (NR_110580, intron 3 of 4)	intron (NR_110580, intron 3 of 4)	51073	NR_110580	102723818	Hs.128107	NR_110580		LINC01248	-	long intergenic non-protein coding RNA 1248	ncRNA	0.008163	0.402439	ENSG00000230090
chr2.151060536.151060791	chr2	151060537	151060791	4.91793	Intergenic	GA-rich|Low_complexity|Low_complexity	283545	NM_005168	390	Hs.6838	NM_005168	ENSG00000115963	RND3	ARHE|Rho8|RhoE|memB	Rho family GTPase 3	protein-coding	0.003937	0.529412	ENSG00000230645
chr5.141736617.141736778	chr5	141736618	141736778	4.91793	intron (NR_120664, intron 3 of 3)	CpG	31840	NR_120664	101926941	Hs.658945	NR_120664	ENSG00000231185	LOC101926941	-	uncharacterized LOC101926941	ncRNA	0.08125	0.602484	ENSG00000231185
chr2.4632876.4633077	chr2	4632877	4633077	4.91793	Intergenic	(TTCC)n|Simple_repeat|Simple_repeat	70835	NR_034134	727982	Hs.444391	NR_034134	ENSG00000231532	LINC01249	-	long intergenic non-protein coding RNA 1249	ncRNA	0.005	0.482587	ENSG00000231532
chr7.1550452.1550699	chr7	1550453	1550699	4.91793	Intergenic	Intergenic	-6558	NM_001080453	26173	Hs.532188	NM_001080453	ENSG00000164880	INTS1	INT1|NET28	integrator complex subunit 1	protein-coding	0.056911	0.708502	ENSG00000231927
chr3.196359162.196359521	chr3	196359163	196359521	4.91793	non-coding (NR_132101, exon 1 of 2)	non-coding (NR_132101, exon 1 of 2)	116	NR_132101	101929769	Hs.518527	NR_132101		LINC01063	-	long intergenic non-protein coding RNA 1063	ncRNA	0.069832	0.674095	ENSG00000232065
chr6.3037183.3037367	chr6	3037184	3037367	4.91793	Intergenic	MER83A-int|LTR|ERV1	12250	NR_132750	101927759	Hs.145597	NR_132750		LOC101927759	-	uncharacterized LOC101927759	ncRNA	0.038251	0.554348	ENSG00000232654
chr20.48965898.48966110	chr20	48965899	48966110	4.91793	Intergenic	Intergenic	-28125	NR_109950	101927586	Hs.637665	NR_109950	ENSG00000233077	LINC01271	-	long intergenic non-protein coding RNA 1271	ncRNA	0.018957	0.54717	ENSG00000233077
chr20.21556876.21557055	chr20	21556877	21557055	4.91793	intron (NR_109880, intron 1 of 3)	(TTCC)n|Simple_repeat|Simple_repeat	6304	NR_109880	101929625	Hs.542413	NR_109880		LOC101929625	-	uncharacterized LOC101929625	ncRNA	0	0.469274	ENSG00000233492
chr21.44205519.44205903	chr21	44205520	44205903	4.91793	Intergenic	Intergenic	93674	NM_001260477	10785	Hs.248815	NM_018669	ENSG00000160193	WDR4	TRM82|TRMT82	WD repeat domain 4	protein-coding	0.013055	0.544271	ENSG00000233754
chr2.182247532.182247782	chr2	182247533	182247782	4.91793	intron (NR_130784, intron 4 of 4)	intron (NR_130784, intron 4 of 4)	-73962	NM_000885	3676	Hs.72981	NM_000885		ITGA4	CD49D|IA4	integrin alpha 4	protein-coding	0	0.5	ENSG00000234663
chr1.116742918.116743224	chr1	116742919	116743224	4.91793	Intergenic	Intergenic	88695	NM_152367	126868	Hs.376194	NM_152367	ENSG00000173212	MAB21L3	C1orf161	mab-21-like 3 (C. elegans)	protein-coding	0.006557	0.48366	ENSG00000235933
chr21.40384556.40385343	chr21	40384557	40385343	4.91793	Intergenic	(CA)n|Simple_repeat|Simple_repeat	-35250	NR_109962	101928435	Hs.385528	NR_109962	ENSG00000232837	LOC101928435	-	uncharacterized LOC101928435	ncRNA	0.010178	0.496823	ENSG00000237721
chr21.44736355.44736681	chr21	44736356	44736681	4.91793	Intergenic	Intergenic	15401	NR_103713	100126693	Hs.473952	NR_103713		LINC00322	C21orf136|NCRNA00322	long intergenic non-protein coding RNA 322	ncRNA	0.018462	0.662577	ENSG00000237864
chr18.71452102.71452309	chr18	71452103	71452309	4.91793	Intergenic	MSTA|LTR|ERVL-MaLR	362793	NM_152676	201456	Hs.664011	NM_152676	ENSG00000141665	FBXO15	FBX15	F-box protein 15	protein-coding	0.029126	0.541063	ENSG00000241866
chr9.112919249.112919522	chr9	112919250	112919522	4.91793	intron (NM_001004065, intron 3 of 3)	intron (NM_001004065, intron 3 of 3)	31605	NM_001136562	11217	Hs.591908	NM_001004065	ENSG00000241978	AKAP2	AKAP-2|AKAPKL|PRKA2	A kinase (PRKA) anchor protein 2	protein-coding	0.011029	0.483516	ENSG00000241978
chr19.54827434.54827735	chr19	54827435	54827735	4.91793	Intergenic	Intergenic	-3176	NM_181986	353514	Hs.710986	NM_021250	ENSG00000187116	LILRA5	CD85|CD85F|ILT-11|ILT11|LILRB7|LIR-9|LIR9	leukocyte immunoglobulin-like receptor, subfamily A (with TM domain), member 5	protein-coding	0.013333	0.58804	ENSG00000248166
chr8.33472639.33472864	chr8	33472640	33472864	4.91793	Intergenic	(TTCC)n|Simple_repeat|Simple_repeat	-15128	NM_024025	78986	Hs.8719	NM_024025	ENSG00000133878	DUSP26	DSP-4|DUSP24|LDP-4|MKP-8|MKP8|NATA1|NEAP|SKRP3	dual specificity phosphatase 26 (putative)	protein-coding	0.008929	0.408889	ENSG00000253642
chr8.9204906.9205096	chr8	9204907	9205096	4.91793	Intergenic	(GGAA)n|Simple_repeat|Simple_repeat	22440	NR_040039	157273	Hs.650222	NR_040039	ENSG00000254235	LOC157273	-	uncharacterized LOC157273	ncRNA	0	0.489474	ENSG00000254235
chr12.89539125.89539310	chr12	89539126	89539310	4.91793	Intergenic	(GGAA)n|Simple_repeat|Simple_repeat	-125749	NR_038385	728084	Hs.132563	NR_038385	ENSG00000246363	LOC728084	-	uncharacterized LOC728084	ncRNA	0	0.432432	ENSG00000257156
chr12.109027416.109027781	chr12	109027417	109027781	4.91793	promoter-TSS (NM_003006)	promoter-TSS (NM_003006)	71	NM_003006	6404	Hs.591014	NM_003006	ENSG00000110876	SELPLG	CD162|CLA|PSGL-1|PSGL1	selectin P ligand	protein-coding	0.024725	0.60274	ENSG00000257221
chr14.86762676.86762904	chr14	86762677	86762904	4.91793	Intergenic	MLT1J2|LTR|ERVL-MaLR	361768	NR_110155	101928767	Hs.536380	NR_110155		LOC101928767	-	uncharacterized LOC101928767	ncRNA	0.004405	0.482456	ENSG00000258994
chr15.79455885.79456083	chr15	79455886	79456083	4.91793	Intergenic	CT-rich|Low_complexity|Low_complexity	-46146	NR_029705	406960		NR_029705	ENSG00000207695	MIR184	EDICT|MIRN184|miR-184	microRNA 184	ncRNA	0	0.469697	ENSG00000259234
chr14.103775233.103775569	chr14	103775234	103775569	4.91793	Intergenic	Intergenic	-24938	NM_001969	1983	Hs.433702	NM_001969	ENSG00000100664	EIF5	EIF-5|EIF-5A	eukaryotic translation initiation factor 5	protein-coding	0.014925	0.470238	ENSG00000259775
chr4.76010038.76010217	chr4	76010039	76010217	4.91793	Intergenic	(GGAA)n|Simple_repeat|Simple_repeat	-114556	NR_121617	100507388	Hs.570765	NR_121617	ENSG00000249717	LOC100507388	-	uncharacterized LOC100507388	ncRNA	0.005618	0.391061	ENSG00000260265
chr2.18676661.18676954	chr2	18676662	18676954	4.91793	Intergenic	L2c|LINE|L2	65151	NM_020905	57665	Hs.120319	NM_020905	ENSG00000240857	RDH14	PAN2|SDR7C4	retinol dehydrogenase 14 (all-trans/9-cis/11-cis)	protein-coding	0.006849	0.443686	ENSG00000260331
chr3.74852488.74852639	chr3	74852489	74852639	4.91793	Intergenic	(TTCC)n|Simple_repeat|Simple_repeat	-282273	NM_020872	5067	Hs.12723	NM_020872	ENSG00000113805	CNTN3	BIG-1|PANG|PCS	contactin 3 (plasmacytoma associated)	protein-coding	0.006667	0.370861	ENSG00000263689
chr12.116853033.116853276	chr12	116853034	116853276	4.91793	Intergenic	(TG)n|Simple_repeat|Simple_repeat	12968	NR_039683	100616309		NR_039683	ENSG00000264037	MIR4472-2	-	microRNA 4472-2	ncRNA	0.028926	0.485597	ENSG00000264037
chr1.195255267.195255494	chr1	195255268	195255494	4.91793	Intergenic	CT-rich|Low_complexity|Low_complexity	1296230	NR_039888	100616363		NR_039888	ENSG00000265986	MIR4735	-	microRNA 4735	ncRNA	0.00885	0.444934	ENSG00000265108
chr17.25682517.25682691	chr17	25682518	25682691	4.91793	Intergenic	Intergenic	61498	NM_134265	26118	Hs.446017	NM_015626		WSB1	SWIP1|WSB-1	WD repeat and SOCS box containing 1	protein-coding	0.00578	0.522989	ENSG00000265683
chr18.57590499.57590692	chr18	57590500	57590692	4.91793	Intergenic	Intergenic	23404	NM_021127	5366	Hs.96	NM_021127	ENSG00000141682	PMAIP1	APR|NOXA	phorbol-12-myristate-13-acetate-induced protein 1	protein-coding	0.010417	0.481865	ENSG00000267066
chr18.39856084.39856362	chr18	39856085	39856362	4.91793	intron (NR_046455, intron 2 of 4)	(TTCC)n|Simple_repeat|Simple_repeat	89590	NR_046457	284260	Hs.652819	NR_046174	ENSG00000267586	LINC00907	-	long intergenic non-protein coding RNA 907	ncRNA	0.018051	0.464029	ENSG00000267586
chr1.242863662.242863833	chr1	242863663	242863833	4.91793	Intergenic	AluJr4|SINE|Alu	-175750	NM_152666	200150	Hs.672452	NM_152666	ENSG00000180287	PLD5	PLDC	phospholipase D family, member 5	protein-coding	0.005882	0.48538	ENSG00000270859
chrX.118912937.118913117	chrX	118912938	118913117	4.91793	Intergenic	(GGAA)n|Simple_repeat|Simple_repeat	8420	NR_002584	26779	Hs.675255	NR_002584	ENSG00000206622	SNORA69	RNU69|U69|U69A	small nucleolar RNA, H/ACA box 69	snoRNA	0	0.466667	NA
chr8.2196651.2197089	chr8	2196652	2197089	4.91105	Intergenic	Intergenic	172201	NR_106983	102465695		NR_106983	ENSG00000273593	MIR7160	hsa-mir-7160	microRNA 7160	ncRNA	0.04119	0.561644	ENSG00000036448
chr21.45494062.45494326	chr21	45494063	45494326	4.91105	intron (NM_003274, intron 7 of 22)	intron (NM_003274, intron 7 of 22)	-33014	NM_005049	5822	Hs.449076	NM_005049	ENSG00000241945	PWP2	EHOC-17|PWP2H|UTP1	PWP2 periodic tryptophan protein homolog (yeast)	protein-coding	0.022814	0.549242	ENSG00000160218
chr3.195418892.195419705	chr3	195418893	195419705	4.91105	intron (NR_122105, intron 2 of 4)	intron (NR_122105, intron 2 of 4)	3930	NR_122105	440993	Hs.708999	NM_001013714		LINC00969	-	long intergenic non-protein coding RNA 969	ncRNA	0.017241	0.464945	ENSG00000242086
chrY.59005155.59005299	chrY	59005156	59005299	4.91105	Intergenic	L1ME3|LINE|L1	-95176	NM_005840	10251	Hs.381912	NM_005840	ENSG00000168939	SPRY3	spry-3	sprouty RTK signaling antagonist 3	protein-coding	0	0.486111	NA
chr21.41148935.41149443	chr21	41148936	41149443	4.89097	intron (NM_001080444, intron 4 of 8)	intron (NM_001080444, intron 4 of 8)	31855	NM_001080444	150084	Hs.422120	NM_001080444	ENSG00000183067	IGSF5	GSF5|JAM4	immunoglobulin superfamily, member 5	protein-coding	0.011834	0.48622	ENSG00000183067
chr4.190667729.190668328	chr4	190667730	190668328	4.88424	Intergenic	L1PB1|LINE|L1	87269	NR_121679	101928971	Hs.519164	NR_121679	ENSG00000250739	LINC01262	TCONS_l2_00021807	long intergenic non-protein coding RNA 1262	ncRNA	0.003344	0.355593	ENSG00000245685
chr19.50637536.50637738	chr19	50637537	50637738	4.87997	promoter-TSS (NR_024230)	promoter-TSS (NR_024230)	-516	NR_024231	100170224	Hs.446545	NR_024231		SNAR-B1	-	small ILF3/NF90-associated RNA B1	snRNA	0.024876	0.524752	ENSG00000161652
chr20.47131737.47132033	chr20	47131738	47132033	4.87997	Intergenic	D20S16|Satellite|Satellite	143231	NR_026958	284749	Hs.299080	NR_026958	ENSG00000235621	LINC00494	-	long intergenic non-protein coding RNA 494	ncRNA	0.030508	0.564189	ENSG00000238452
chr4.190666290.190666674	chr4	190666291	190666674	4.86829	Intergenic	AluSq|SINE|Alu	85722	NR_121679	101928971	Hs.519164	NR_121679	ENSG00000250739	LINC01262	TCONS_l2_00021807	long intergenic non-protein coding RNA 1262	ncRNA	0.010444	0.466146	ENSG00000245685
chr4.190663744.190664439	chr4	190663745	190664439	4.86099	Intergenic	L1PB1|LINE|L1	83332	NR_121679	101928971	Hs.519164	NR_121679	ENSG00000250739	LINC01262	TCONS_l2_00021807	long intergenic non-protein coding RNA 1262	ncRNA	0.005764	0.490647	ENSG00000202215
chr3.75789781.75789959	chr3	75789782	75789959	4.79786	intron (NM_001128223, intron 4 of 4)	AluJr4|SINE|Alu	2439	NR_036235	100422955		NR_036235	ENSG00000266396	MIR4273	-	microRNA 4273	ncRNA	0	0.477528	ENSG00000227124
chr3.195424780.195425001	chr3	195424781	195425001	4.7621	intron (NR_122105, intron 2 of 4)	L2|LINE|L2	-1381	NR_030296	693155		NR_030296	ENSG00000207650	MIR570	MIRN570|hsa-mir-570	microRNA 570	ncRNA	0.009091	0.475113	ENSG00000242086
chr1.240929249.240929709	chr1	240929250	240929709	4.73565	Intergenic	Intergenic	-154017	NM_022469	64388	Hs.98206	NM_022469	ENSG00000180875	GREM2	CKTSF1B2|DAND3|PRDC	gremlin 2, DAN family BMP antagonist	protein-coding	0.006536	0.465217	ENSG00000226919
chr5.175586350.175586586	chr5	175586351	175586586	4.73565	intron (NR_036494, intron 16 of 25)	intron (NR_036494, intron 16 of 25)	39830	NR_036494	643201	Hs.390285	NR_036494	ENSG00000248596	LOC643201	-	centrosomal protein 192kDa pseudogene	pseudo	0.012766	0.449153	ENSG00000248596
chr12.3238530.3238736	chr12	3238531	3238736	4.72878	intron (NM_006675, intron 2 of 8)	intron (NM_006675, intron 2 of 8)	52112	NM_006675	10867	Hs.504517	NM_006675	ENSG00000011105	TSPAN9	NET-5|NET5|PP1057	tetraspanin 9	protein-coding	0.009756	0.446602	ENSG00000011105
chr9.129846544.129846765	chr9	129846545	129846765	4.72878	intron (NM_014636, intron 8 of 18)	intron (NM_014636, intron 8 of 18)	38389	NM_012098	23452	Hs.653262	NM_012098	ENSG00000136859	ANGPTL2	ARP2|HARP	angiopoietin like 2	protein-coding	0.018182	0.58371	ENSG00000136828
chr5.148227654.148227889	chr5	148227655	148227889	4.72878	Intergenic	Intergenic	21616	NM_000024	154	Hs.2551	NM_000024		ADRB2	ADRB2R|ADRBR|B2AR|BAR|BETA2AR	adrenoceptor beta 2, surface	protein-coding	0.008547	0.489362	ENSG00000169252
chr9.1938179.1938391	chr9	1938180	1938391	4.72878	Intergenic	Intergenic	-76934	NM_003070	6595	Hs.298990	NM_003070	ENSG00000080503	SMARCA2	BAF190|BRM|NCBRS|SNF2|SNF2L2|SNF2LA|SWI2|Sth1p|hBRM|hSNF2a	SWI/SNF related, matrix associated, actin dependent regulator of chromatin, subfamily a, member 2	protein-coding	0	0.537736	ENSG00000224092
chr16.24324270.24324459	chr16	24324271	24324459	4.72878	intron (NM_006539, intron 1 of 3)	GA-rich|Low_complexity|Low_complexity	57491	NM_006539	10368	Hs.7235	NM_006539	ENSG00000006116	CACNG3	-	calcium channel, voltage-dependent, gamma subunit 3	protein-coding	0.005319	0.402116	ENSG00000006116
chr7.6328065.6328318	chr7	6328066	6328318	4.72878	Intergenic	CT-rich|Low_complexity|Low_complexity	-15950	NM_004227	9265	Hs.487479	NM_004227	ENSG00000008256	CYTH3	ARNO3|GRP1|PSCD3	cytohesin 3	protein-coding	0	0.486166	ENSG00000008256
chr6.42520990.42521238	chr6	42520991	42521238	4.72878	Intergenic	AluJb|SINE|Alu	-10646	NM_015255	23304	Hs.529925	NM_015255	ENSG00000024048	UBR2	C6orf133|bA49A4.1|dJ242G1.1|dJ392M17.3	ubiquitin protein ligase E3 component n-recognin 2	protein-coding	0.012146	0.459677	ENSG00000024048
chr8.2116583.2116741	chr8	2116584	2116741	4.72878	Intergenic	Intergenic	91993	NR_106983	102465695		NR_106983	ENSG00000273593	MIR7160	hsa-mir-7160	microRNA 7160	ncRNA	0.012739	0.544304	ENSG00000036448
chr16.11125002.11125231	chr16	11125003	11125231	4.72878	intron (NM_015226, intron 12 of 22)	intron (NM_015226, intron 12 of 22)	86772	NM_015226	23274	Hs.35490	NM_015226	ENSG00000038532	CLEC16A	Gop-1|KIAA0350	C-type lectin domain family 16, member A	protein-coding	0.008772	0.576419	ENSG00000038532
chr5.175347550.175347721	chr5	175347551	175347721	4.72878	Intergenic	AluJr|SINE|Alu	47682	NM_032361	84321	Hs.484227	NM_032361	ENSG00000051596	THOC3	THO3|hTREX45	THO complex 3	protein-coding	0.011765	0.532164	ENSG00000051596
chr2.86206081.86206252	chr2	86206082	86206252	4.72878	Intergenic	CT-rich|Low_complexity|Low_complexity	44824	NR_026984	90784	Hs.594051	NR_026984		LOC90784	-	uncharacterized LOC90784	ncRNA	0	0.438596	ENSG00000068654
chr2.169892449.169892662	chr2	169892450	169892662	4.72878	Intergenic	Intergenic	-4723	NM_003742	8647	Hs.658439	NM_003742	ENSG00000073734	ABCB11	ABC16|BRIC2|BSEP|PFIC-2|PFIC2|PGY4|SPGP	ATP binding cassette subfamily B member 11	protein-coding	0	0.553991	ENSG00000073734
chr12.120706623.120706885	chr12	120706624	120706885	4.72878	Intergenic	(GGAA)n|Simple_repeat|Simple_repeat	-3180	NM_001243756	5829	Hs.446336	NM_002859	ENSG00000089159	PXN	-	paxillin	protein-coding	0.019157	0.435115	ENSG00000089159
chr19.17304037.17304227	chr19	17304038	17304227	4.72878	intron (NM_004145, intron 21 of 39)	intron (NM_004145, intron 21 of 39)	-22023	NM_018467	55850	Hs.16187	NM_018467	ENSG00000053501	USE1	D12|MDS032|P31|SLT1	unconventional SNARE in the ER 1 homolog (S. cerevisiae)	protein-coding	0.010582	0.621053	ENSG00000099331
chr22.24883180.24883356	chr22	24883181	24883356	4.72878	intron (NR_028484, intron 1 of 6)	intron (NR_028484, intron 1 of 6)	7774	NR_028484	646023	Hs.632761	NM_001039784	ENSG00000178803	ADORA2A-AS1	C22orf45	ADORA2A antisense RNA 1	ncRNA	0.005714	0.465909	ENSG00000100024
chr22.26884040.26884345	chr22	26884041	26884345	4.72878	exon (NM_001013694, exon 3 of 7)	exon (NM_001013694, exon 3 of 7)	4343	NM_001013694	402055	Hs.709914	NM_001013694	ENSG00000100104	SRRD	HC/HCC|SRR1L	SRR1 domain containing	protein-coding	0.009868	0.459016	ENSG00000100104
chr15.41061789.41062147	chr15	41061790	41062147	4.72878	promoter-TSS (NM_001130448)	promoter-TSS (NM_001130448)	-191	NM_001130448	643338	Hs.631715	NM_001130448	ENSG00000188277	C15orf62	-	chromosome 15 open reading frame 62	protein-coding	0.033613	0.611732	ENSG00000104129
chr8.142129751.142130107	chr8	142129752	142130107	4.72878	Intergenic	Intergenic	-8791	NM_014957	22898	Hs.18166	NM_014957	ENSG00000105339	DENND3	-	DENN/MADD domain containing 3	protein-coding	0.016901	0.525281	ENSG00000105339
chr19.51242043.51242205	chr19	51242044	51242205	4.72878	Intergenic	(TTCC)n|Simple_repeat|Simple_repeat	15519	NM_002975	6320	Hs.512680	NM_002975	ENSG00000105472	CLEC11A	CLECSF3|LSLCL|P47|SCGF	C-type lectin domain family 11, member A	protein-coding	0	0.469136	ENSG00000105472
chr7.116108691.116108866	chr7	116108692	116108866	4.72878	Intergenic	(TTCC)n|Simple_repeat|Simple_repeat	-30876	NM_001206747	858	Hs.212332	NM_001233	ENSG00000105971	CAV2	CAV	caveolin 2	protein-coding	0.005747	0.365714	ENSG00000105971
chr6.37311288.37311547	chr6	37311289	37311547	4.72878	Intergenic	MLT1G3|LTR|ERVL-MaLR	-10330	NR_046399	9025	Hs.485278	NM_003958	ENSG00000112130	RNF8	hRNF8	ring finger protein 8, E3 ubiquitin protein ligase	protein-coding	0.011628	0.521236	ENSG00000112130
chr6.145968742.145968920	chr6	145968743	145968920	4.72878	intron (NM_001018041, intron 2 of 4)	GA-rich|Low_complexity|Low_complexity	-87174	NR_038246	100507557	Hs.124537	NR_038244	ENSG00000235652	LOC100507557	-	uncharacterized LOC100507557	ncRNA	0.00565	0.460674	ENSG00000112425
chr6.170707907.170708072	chr6	170707908	170708072	4.72878	intron (NM_001286380, intron 9 of 10)	intron (NM_001286380, intron 9 of 10)	68141	NR_039787	100616430		NR_039787	ENSG00000266245	MIR4644	-	microRNA 4644	ncRNA	0	0.418182	ENSG00000112584
chr6.43151337.43151535	chr6	43151338	43151535	4.72878	intron (NM_015089, intron 1 of 40)	(TTCC)n|Simple_repeat|Simple_repeat	1514	NM_015089	23113	Hs.485434	NM_015089	ENSG00000112659	CUL9	H7AP1|PARC	cullin 9	protein-coding	0	0.393939	ENSG00000112659
chr5.139721956.139722142	chr5	139721957	139722142	4.72878	intron (NM_001945, intron 3 of 5)	intron (NM_001945, intron 3 of 5)	4139	NM_001945	1839	Hs.799	NM_001945	ENSG00000113070	HBEGF	DTR|DTS|DTSF|HEGFL	heparin-binding EGF-like growth factor	protein-coding	0.016216	0.478495	ENSG00000113070
chr1.14165025.14165240	chr1	14165026	14165240	4.72878	Intergenic	(TTCC)n|Simple_repeat|Simple_repeat	89257	NM_001007257	7799	Hs.371823	NM_012231	ENSG00000116731	PRDM2	HUMHOXY1|KMT8|MTB-ZF|RIZ|RIZ1|RIZ2	PR domain containing 2, with ZNF domain	protein-coding	0.004673	0.437209	ENSG00000116731
chr1.26868300.26868553	chr1	26868301	26868553	4.72878	intron (NM_002953, intron 2 of 21)	intron (NM_002953, intron 2 of 21)	-3916	NM_001006665	6195	Hs.149957	NM_002953	ENSG00000117676	RPS6KA1	HU-1|MAPKAPK1A|RSK|RSK1|p90Rsk	ribosomal protein S6 kinase, 90kDa, polypeptide 1	protein-coding	0.019841	0.628458	ENSG00000117676
chr2.38613523.38613709	chr2	38613524	38613709	4.72878	Intergenic	(GGAA)n|Simple_repeat|Simple_repeat	-9184	NR_024191	64225	Hs.594950	NM_022374	ENSG00000119787	ATL2	ARL3IP2|ARL6IP2|atlastin2	atlastin GTPase 2	protein-coding	0.010811	0.430108	ENSG00000119787
chr9.5244442.5244746	chr9	5244443	5244746	4.72878	Intergenic	L1M2|LINE|L1	13175	NM_002195	3641	Hs.418506	NM_002195		INSL4	EPIL|PLACENTIN	insulin-like 4 (placenta)	protein-coding	0	0.513158	ENSG00000120211
chr7.24323650.24323826	chr7	24323651	24323826	4.72878	promoter-TSS (NM_000905)	promoter-TSS (NM_000905)	-69	NM_000905	4852	Hs.1832	NM_000905	ENSG00000122585	NPY	PYY4	neuropeptide Y	protein-coding	0.091429	0.698864	ENSG00000122585
chr9.36205230.36205414	chr9	36205231	36205414	4.72878	intron (NM_001184761, intron 4 of 4)	intron (NM_001184761, intron 4 of 4)	14469	NM_007096	1211	Hs.522114	NM_001833	ENSG00000122705	CLTA	LCA	clathrin, light chain A	protein-coding	0.005464	0.592391	ENSG00000122705
chr12.120720644.120720908	chr12	120720645	120720908	4.72878	Intergenic	A-rich|Low_complexity|Low_complexity	-17202	NM_001243756	5829	Hs.446336	NM_002859	ENSG00000089159	PXN	-	paxillin	protein-coding	0.022814	0.511364	ENSG00000123009
chr19.35953607.35953815	chr19	35953608	35953815	4.72878	Intergenic	HAL1|LINE|L1	13094	NM_005306	2867	Hs.248056	NM_005306	ENSG00000126262	FFAR2	FFA2R|GPR43	free fatty acid receptor 2	protein-coding	0.014493	0.432692	ENSG00000126262
chr19.14886748.14886954	chr19	14886749	14886954	4.72878	intron (NM_013447, intron 2 of 20)	intron (NM_013447, intron 2 of 20)	888	NM_001271052	30817	Hs.531619	NM_013447	ENSG00000127507	ADGRE2	CD312|EMR2	adhesion G protein-coupled receptor E2	protein-coding	0.043902	0.645631	ENSG00000127507
chr7.111743398.111743558	chr7	111743399	111743558	4.72878	intron (NM_014705, intron 1 of 51)	intron (NM_014705, intron 1 of 51)	102984	NM_014705	9732	Hs.654652	NM_014705	ENSG00000128512	DOCK4	-	dedicator of cytokinesis 4	protein-coding	0.006289	0.53125	ENSG00000128512
chr7.122611069.122611237	chr7	122611070	122611237	4.72878	Intergenic	(TTCC)n|Simple_repeat|Simple_repeat	24601	NM_016945	50833	Hs.272395	NM_016945	ENSG00000128519	TAS2R16	T2R16	taste receptor, type 2, member 16	protein-coding	0.011976	0.470238	ENSG00000128519
chr6.170167564.170167753	chr6	170167565	170167753	4.72878	intron (NM_001278531, intron 10 of 17)	(CA)n|Simple_repeat|Simple_repeat	15941	NM_001278532	55780	Hs.47546	NM_018341	ENSG00000130023	ERMARD	C6orf70|PVNH6|dJ266L20.3	ER membrane-associated RNA degradation	protein-coding	0.005319	0.444444	ENSG00000130023
chr17.17079382.17079589	chr17	17079383	17079589	4.72878	intron (NM_015134, intron 19 of 22)	intron (NM_015134, intron 19 of 22)	30160	NM_178836	201164	Hs.729079	NM_178836	ENSG00000179598	PLD6	ZUC	phospholipase D family, member 6	protein-coding	0.024272	0.555556	ENSG00000133030
chr11.10429329.10429588	chr11	10429330	10429588	4.72878	intron (NR_103765, intron 2 of 3)	intron (NR_103765, intron 2 of 3)	-42409	NM_001172431	272	Hs.501890	NM_000480	ENSG00000133805	AMPD3	-	adenosine monophosphate deaminase 3	protein-coding	0.023256	0.594595	ENSG00000133805
chr12.54083525.54083723	chr12	54083526	54083723	4.72878	Intergenic	(TTCC)n|Simple_repeat|Simple_repeat	-13112	NM_001002031	517	Hs.524464	NM_005176	ENSG00000135390	ATP5G2	ATP5A	ATP synthase, H+ transporting, mitochondrial Fo complex subunit C2 (subunit 9)	protein-coding	0.005076	0.474747	ENSG00000135390
chr16.81328051.81328256	chr16	81328052	81328256	4.72878	Intergenic	Intergenic	-20417	NM_022041	8139	Hs.112569	NM_022041		GAN	GAN1|KLHL16	gigaxonin	protein-coding	0.019608	0.414634	ENSG00000135697
chr2.225939582.225939897	chr2	225939583	225939897	4.72878	Intergenic	Intergenic	-32410	NM_014689	55619	Hs.46578	NM_014689	ENSG00000135905	DOCK10	DRIP2|Nbla10300|ZIZ3	dedicator of cytokinesis 10	protein-coding	0.003185	0.431746	ENSG00000135905
chr22.44680580.44680887	chr22	44680581	44680887	4.72878	intron (NM_001099294, intron 4 of 4)	intron (NM_001099294, intron 4 of 4)	27997	NM_001099294	85352	Hs.6829	NM_001099294	ENSG00000138944	KIAA1644	-	KIAA1644	protein-coding	0.006536	0.547231	ENSG00000138944
chr18.23569360.23569600	chr18	23569361	23569600	4.72878	Intergenic	(GAAA)n|Simple_repeat|Simple_repeat	101131	NM_001007559	6760	Hs.129261	NM_005637	ENSG00000141380	SS18	SSXT|SYT	synovial sarcoma translocation, chromosome 18	protein-coding	0.004184	0.4125	ENSG00000141380
chr21.43214408.43214652	chr21	43214409	43214652	4.72878	Intergenic	L1MEc|LINE|L1	-27281	NM_020639	54101	Hs.517310	NM_020639	ENSG00000183421	RIPK4	ANKK2|ANKRD3|DIK|NKRD3|PKK|PPS2|RIP4	receptor-interacting serine-threonine kinase 4	protein-coding	0.00823	0.569672	ENSG00000141956
chr21.44819482.44819727	chr21	44819483	44819727	4.72878	Intergenic	MIRc|SINE|MIR	27397	NM_173354	150094	Hs.282113	NM_173354	ENSG00000142178	SIK1	EIEE30|MSK|SIK|SNF1LK	salt-inducible kinase 1	protein-coding	0.036885	0.657143	ENSG00000142178
chr21.45692085.45692479	chr21	45692086	45692479	4.72878	Intergenic	Intergenic	-10183	NM_013369	29947	Hs.592165	NM_013369	ENSG00000142182	DNMT3L	-	DNA (cytosine-5-)-methyltransferase 3-like	protein-coding	0.025445	0.672589	ENSG00000142182
chr21.45851398.45851916	chr21	45851399	45851916	4.72878	intron (NM_003307, intron 27 of 31)	AluSx3|SINE|Alu	-6211	NR_109964	101928607	Hs.666176	NR_109964		TRPM2-AS	TRPM2-AS1	TRPM2 antisense RNA	ncRNA	0.023211	0.498069	ENSG00000142185
chr21.27423270.27423528	chr21	27423271	27423528	4.72878	exon (NM_001136129, exon 4 of 15)	exon (NM_001136129, exon 4 of 15)	89309	NM_001136016	351	Hs.434980	NM_000484	ENSG00000142192	APP	AAA|ABETA|ABPP|AD1|APPI|CTFgamma|CVAP|PN-II|PN2	amyloid beta (A4) precursor protein	protein-coding	0.023346	0.507752	ENSG00000142192
chr21.37634633.37634917	chr21	37634634	37634917	4.72878	intron (NM_005128, intron 24 of 36)	intron (NM_005128, intron 24 of 36)	-57712	NM_015358	23515	Hs.421150	NM_015358	ENSG00000159256	MORC3	NXP2|ZCW5|ZCWCC3	MORC family CW-type zinc finger 3	protein-coding	0.017668	0.53169	ENSG00000142197
chr1.167381318.167381508	chr1	167381319	167381508	4.72878	exon (NM_002697, exon 14 of 16)	exon (NM_002697, exon 14 of 16)	83132	NM_001198783	5451	Hs.283402	NM_002697	ENSG00000143190	POU2F1	OCT1|OTF1|oct-1B	POU class 2 homeobox 1	protein-coding	0	0.573684	ENSG00000143190
chr1.161428319.161428459	chr1	161428320	161428459	4.72878	Intergenic	CpG	-46816	NM_021642	2212	Hs.352642	NM_021642	ENSG00000143226	FCGR2A	CD32|CD32A|CDw32|FCG2|FCGR2|FCGR2A1|FcGR|IGFR2	Fc fragment of IgG, low affinity IIa, receptor (CD32)	protein-coding	0.035971	0.571429	ENSG00000143226
chr8.19553964.19554174	chr8	19553965	19554174	4.72878	Intergenic	MIR|SINE|MIR	-13808	NR_024040	55790	Hs.613729	NM_018371	ENSG00000147408	CSGALNACT1	CSGalNAcT-1|ChGn|beta4GalNAcT	chondroitin sulfate N-acetylgalactosaminyltransferase 1	protein-coding	0.014354	0.509524	ENSG00000147408
chr9.119692265.119692422	chr9	119692266	119692422	4.72878	intron (NM_014010, intron 9 of 21)	intron (NM_014010, intron 9 of 21)	242763	NM_012210	22954	Hs.591910	NM_012210	ENSG00000119401	TRIM32	BBS11|HT2A|LGMD2H|TATIP	tripartite motif containing 32	protein-coding	0	0.547771	ENSG00000148219
chr11.78412647.78412968	chr11	78412648	78412968	4.72878	exon (NM_001098816, exon 28 of 34)	exon (NM_001098816, exon 28 of 34)	-126899	NM_024678	79731	Hs.503389	NM_024678	ENSG00000137513	NARS2	DFNB94|SLM5|asnRS	asparaginyl-tRNA synthetase 2, mitochondrial (putative)	protein-coding	0.021875	0.535826	ENSG00000149256
chr13.28842969.28843186	chr13	28842970	28843186	4.72878	intron (NM_175854, intron 12 of 18)	intron (NM_175854, intron 12 of 18)	-129767	NR_029383	100288730	Hs.123191	NR_029383		PAN3-AS1	-	PAN3 antisense RNA 1	ncRNA	0	0.327189	ENSG00000152520
chr10.98411783.98411980	chr10	98411784	98411980	4.72878	intron (NM_152309, intron 4 of 16)	intron (NM_152309, intron 4 of 16)	-65073	NM_020123	56889	Hs.500674	NM_020123	ENSG00000077147	TM9SF3	EP70-P-iso|SMBP	transmembrane 9 superfamily member 3	protein-coding	0.015306	0.482234	ENSG00000155629
chr21.38613362.38613627	chr21	38613363	38613627	4.72878	intron (NM_006052, intron 1 of 7)	intron (NM_006052, intron 1 of 7)	26338	NM_006052	10311	Hs.369488	NM_006052	ENSG00000157538	DSCR3	DCRA|DSCRA	Down syndrome critical region 3	protein-coding	0.022727	0.509434	ENSG00000157538
chr21.39948557.39948771	chr21	39948558	39948771	4.72878	intron (NR_111949, intron 2 of 4)	LTR33|LTR|ERVL	8205	NM_001243429	2078	Hs.473819	NM_004449	ENSG00000157554	ERG	erg-3|p55	v-ets avian erythroblastosis virus E26 oncogene homolog	protein-coding	0.018779	0.630841	ENSG00000157554
chr2.100012738.100013044	chr2	100012739	100013044	4.72878	intron (NM_015904, intron 21 of 23)	intron (NM_015904, intron 21 of 23)	59057	NM_015904	9669	Hs.158688	NM_015904	ENSG00000158417	EIF5B	IF2	eukaryotic translation initiation factor 5B	protein-coding	0.009836	0.486928	ENSG00000158417
chr21.36407204.36407380	chr21	36407205	36407380	4.72878	intron (NM_001754, intron 2 of 8)	intron (NM_001754, intron 2 of 8)	4431	NR_026812	80215	Hs.672131	NM_025143		RUNX1-IT1	C21orf96	RUNX1 intronic transcript 1	ncRNA	0.017143	0.505682	ENSG00000159216
chr21.37345358.37345561	chr21	37345359	37345561	4.72878	intron (NR_110418, intron 4 of 5)	intron (NR_110418, intron 4 of 5)	31505	NR_110418	101928269	Hs.589909	NR_110418	ENSG00000159216	LOC101928269	-	uncharacterized LOC101928269	ncRNA	0	0.477833	ENSG00000159216
chr21.37277691.37278094	chr21	37277692	37278094	4.72878	Intergenic	Intergenic	99072	NR_110418	101928269	Hs.589909	NR_110418	ENSG00000159216	LOC101928269	-	uncharacterized LOC101928269	ncRNA	0.00995	0.543424	ENSG00000159216
chr21.37039928.37040149	chr21	37039929	37040149	4.72878	Intergenic	LTR78B|LTR|ERV1	-52974	NR_030414	768219		NR_030414	ENSG00000211590	MIR802	MIRN802|hsa-mir-802	microRNA 802	ncRNA	0.004545	0.515837	ENSG00000159216
chr21.37084081.37084281	chr21	37084082	37084281	4.72878	Intergenic	MLT1B|LTR|ERVL-MaLR	-8832	NR_030414	768219		NR_030414	ENSG00000211590	MIR802	MIRN802|hsa-mir-802	microRNA 802	ncRNA	0.01005	0.515	ENSG00000159216
chr21.38137291.38137520	chr21	38137292	38137520	4.72878	exon (NM_000411, exon 9 of 12)	exon (NM_000411, exon 9 of 12)	65973	NM_009586	6493	Hs.146186	NM_005069	ENSG00000159263	SIM2	HMC13F06|HMC29C01|SIM|bHLHe15	single-minded family bHLH transcription factor 2	protein-coding	0.026316	0.558952	ENSG00000159267
chr21.38170412.38170578	chr21	38170413	38170578	4.72878	intron (NM_001242784, intron 7 of 11)	L2a|LINE|L2	99062	NM_009586	6493	Hs.146186	NM_005069	ENSG00000159263	SIM2	HMC13F06|HMC29C01|SIM|bHLHe15	single-minded family bHLH transcription factor 2	protein-coding	0.012121	0.548193	ENSG00000159267
chr15.42900316.42900495	chr15	42900317	42900495	4.72878	intron (NM_020759, intron 3 of 32)	intron (NM_020759, intron 3 of 32)	32549	NM_020759	57519	Hs.122061	NM_020759	ENSG00000159433	STARD9	KIF16A	StAR-related lipid transfer domain containing 9	protein-coding	0.005618	0.502793	ENSG00000159433
chr17.965930.966221	chr17	965931	966221	4.72878	intron (NM_001282149, intron 5 of 17)	intron (NM_001282149, intron 5 of 17)	16310	NM_001282149	29	Hs.159306	NM_001092	ENSG00000159842	ABR	MDB	active BCR-related	protein-coding	0.010345	0.457045	ENSG00000159842
chr21.43670876.43671250	chr21	43670877	43671250	4.72878	intron (NM_207628, intron 4 of 16)	intron (NM_207628, intron 4 of 16)	31055	NM_207174	9619	Hs.124649	NM_004915	ENSG00000160179	ABCG1	ABC8|WHITE1	ATP binding cassette subfamily G member 1	protein-coding	0.024129	0.580214	ENSG00000160179
chr21.43760801.43761105	chr21	43760802	43761105	4.72878	Intergenic	Tigger3b|DNA|TcMar-Tigger	10255	NM_005423	7032	Hs.2979	NM_005423	ENSG00000160181	TFF2	SML1|SP	trefoil factor 2	protein-coding	0.039604	0.546053	ENSG00000160181
chr21.43835706.43836069	chr21	43835707	43836069	4.72878	intron (NM_018961, intron 5 of 14)	MIRb|SINE|MIR	11917	NM_001001895	53347	Hs.473912	NM_018961	ENSG00000160185	UBASH3A	CLIP4|STS-2|TULA|TULA-1	ubiquitin associated and SH3 domain containing A	protein-coding	0.016575	0.553719	ENSG00000160185
chr21.44090948.44091296	chr21	44090949	44091296	4.72878	intron (NM_001001575, intron 1 of 14)	L1MC5|LINE|L1	17260	NM_001001572	5152	Hs.473927	NM_002606	ENSG00000160191	PDE9A	HSPDE9A2	phosphodiesterase 9A	protein-coding	0.014409	0.451149	ENSG00000160191
chr21.44190444.44190714	chr21	44190445	44190714	4.72878	intron (NM_001001571, intron 15 of 17)	intron (NM_001001571, intron 15 of 17)	108806	NM_001260477	10785	Hs.248815	NM_018669	ENSG00000160193	WDR4	TRM82|TRMT82	WD repeat domain 4	protein-coding	0.026022	0.640741	ENSG00000160191
chr21.44605450.44605870	chr21	44605451	44605870	4.72878	Intergenic	Intergenic	16500	NM_001314050	102724652	Hs.184085	NM_001314050	ENSG00000276076	LOC102724652	-	alpha-crystallin A chain	protein-coding	0.004773	0.557143	ENSG00000160202
chr21.45026864.45027136	chr21	45026865	45027136	4.72878	intron (NM_007031, intron 7 of 8)	AluJb|SINE|Alu	2870	NR_106718	102464825		NR_106718	ENSG00000278433	MIR6070	hsa-mir-6070	microRNA 6070	ncRNA	0.01845	0.529412	ENSG00000160207
chr21.45646761.45647224	chr21	45646762	45647224	4.72878	3' UTR (NM_001283052, exon 7 of 7)	3' UTR (NM_001283052, exon 7 of 7)	13894	NM_001283050	23308	Hs.14155	NM_015259	ENSG00000160223	ICOSLG	B7-H2|B7H2|B7RP-1|B7RP1|CD275|GL50|ICOS-L|ICOSL|LICOS	inducible T-cell co-stimulator ligand	protein-coding	0.032468	0.63067	ENSG00000160223
chr21.48085678.48085864	chr21	48085679	48085864	4.72878	TTS (NM_206962)	TTS (NM_206962)	30264	NM_206962	3275	Hs.154163	NM_001535	ENSG00000160310	PRMT2	HRMT1L1	protein arginine methyltransferase 2	protein-coding	0	0.413978	ENSG00000160310
chr21.48080457.48080670	chr21	48080458	48080670	4.72878	3' UTR (NM_001242866, exon 7 of 7)	3' UTR (NM_001242866, exon 7 of 7)	25057	NM_206962	3275	Hs.154163	NM_001535	ENSG00000160310	PRMT2	HRMT1L1	protein arginine methyltransferase 2	protein-coding	0.014151	0.619718	ENSG00000160310
chr11.72105469.72105678	chr11	72105470	72105678	4.72878	intron (NM_001258393, intron 2 of 14)	intron (NM_001258393, intron 2 of 14)	40154	NM_001258393	81570	Hs.523877	NM_030813	ENSG00000162129	CLPB	ANKCLB|HSP78|MEGCANN|MGCA7|SKD3	ClpB homolog, mitochondrial AAA ATPase chaperonin	protein-coding	0.014423	0.521531	ENSG00000162129
chr3.58216839.58217004	chr3	58216840	58217004	4.72878	Intergenic	(GGAA)n|Simple_repeat|Simple_repeat	-6337	NM_020676	57406	Hs.476454	NM_020676	ENSG00000163686	ABHD6	-	abhydrolase domain containing 6	protein-coding	0	0.406061	ENSG00000163686
chr4.8109274.8109450	chr4	8109275	8109450	4.72878	intron (NM_001130086, intron 1 of 17)	intron (NM_001130086, intron 1 of 17)	-35619	NM_001286688	84448	Hs.233404	NM_032432	ENSG00000163995	ABLIM2	-	actin binding LIM protein family, member 2	protein-coding	0.028571	0.619318	ENSG00000163995
chr10.23738175.23738385	chr10	23738176	23738385	4.72878	Intergenic	(TTCC)n|Simple_repeat|Simple_repeat	10082	NM_001145373	220213	Hs.499042	NM_001145373	ENSG00000165312	OTUD1	DUBA7|OTDC1	OTU deubiquitinase 1	protein-coding	0	0.347619	ENSG00000165312
chr9.135597061.135597262	chr9	135597062	135597262	4.72878	Intergenic	MER52A|LTR|ERV1	-51374	NM_022779	64794	Hs.660767	NM_022779	ENSG00000125485	DDX31	PPP1R25	DEAD (Asp-Glu-Ala-Asp) box polypeptide 31	protein-coding	0.03	0.60199	ENSG00000165695
chr15.53904959.53905183	chr15	53904960	53905183	4.72878	intron (NR_102334, intron 16 of 19)	L2a|LINE|L2	-71771	NR_102335	256764	Hs.122125	NM_182758	ENSG00000166415	WDR72	AI2A3	WD repeat domain 72	protein-coding	0.004484	0.504464	ENSG00000166415
chr16.23344488.23344684	chr16	23344489	23344684	4.72878	intron (NM_000336, intron 1 of 12)	intron (NM_000336, intron 1 of 12)	30995	NM_000336	6338	Hs.414614	NM_000336	ENSG00000168447	SCNN1B	BESC1|ENaCb|ENaCbeta|SCNEB	sodium channel, non voltage gated 1 beta subunit	protein-coding	0.005128	0.510204	ENSG00000168447
chr5.10976108.10976309	chr5	10976109	10976309	4.72878	intron (NM_001288715, intron 20 of 20)	intron (NM_001288715, intron 20 of 20)	-214822	NM_001291963	1611	Hs.75189	NM_004394	ENSG00000112977	DAP	-	death-associated protein	protein-coding	0.01	0.452736	ENSG00000169862
chr5.3736547.3736781	chr5	3736548	3736781	4.72878	Intergenic	Intergenic	140496	NM_024337	79192	Hs.424156	NM_024337	ENSG00000170549	IRX1	IRX-5|IRXA1	iroquois homeobox 1	protein-coding	0.04721	0.606838	ENSG00000170549
chr5.49647560.49647771	chr5	49647561	49647771	4.72878	Intergenic	A-rich|Low_complexity|Low_complexity	89568	NM_198449	133418	Hs.561411	NM_198449	ENSG00000170571	EMB	GP70	embigin	protein-coding	0.004762	0.388626	ENSG00000170571
chr8.125649845.125650068	chr8	125649846	125650068	4.72878	intron (NM_001282971, intron 3 of 14)	intron (NM_001282971, intron 3 of 14)	90791	NM_001282971	9788	Hs.336994	NM_014751	ENSG00000170873	MTSS1	MIM|MIMA|MIMB	metastasis suppressor 1	protein-coding	0.018018	0.493274	ENSG00000170873
chr5.77178790.77178961	chr5	77178791	77178961	4.72878	Intergenic	Intergenic	-1604	NR_105012	101929154	Hs.252895	NR_105012		LOC101929154	-	uncharacterized LOC101929154	ncRNA	0	0.45614	ENSG00000171530
chr20.15758068.15758336	chr20	15758069	15758336	4.72878	intron (NM_001033087, intron 4 of 13)	(TTCC)n|Simple_repeat|Simple_repeat	145757	NR_130925	613266	Hs.309149	NR_130924		LOC613266	-	uncharacterized LOC613266	ncRNA	0.003745	0.473881	ENSG00000172264
chr21.46949180.46949782	chr21	46949181	46949782	4.72878	intron (NM_194255, intron 4 of 5)	(TG)n|Simple_repeat|Simple_repeat	5061	NM_001205207	6573	Hs.84190	NM_003056	ENSG00000173638	SLC19A1	CHMD|FOLT|IFC1|REFC|RFC1	solute carrier family 19 (folate transporter), member 1	protein-coding	0.016639	0.568106	ENSG00000173638
chr3.194905763.194906031	chr3	194905764	194906031	4.72878	intron (NM_001308069, intron 2 of 3)	(GGAA)n|Simple_repeat|Simple_repeat	37297	NR_102711	101410543	Hs.658170	NR_102710	ENSG00000230266	XXYLT1-AS2	-	XXYLT1 antisense RNA 2	ncRNA	0	0.44403	ENSG00000173950
chr9.35046078.35046304	chr9	35046079	35046304	4.72878	TTS (NM_001287391)	TTS (NM_001287391)	3722	NM_001287391	138724	Hs.148250	NM_203299	ENSG00000174038	C9orf131	-	chromosome 9 open reading frame 131	protein-coding	0.013333	0.495575	ENSG00000174038
chr7.147994190.147994469	chr7	147994191	147994469	4.72878	intron (NM_014141, intron 21 of 23)	intron (NM_014141, intron 21 of 23)	-293327	NM_145304	202865	Hs.352212	NM_145304	ENSG00000170279	C7orf33	-	chromosome 7 open reading frame 33	protein-coding	0.003597	0.451613	ENSG00000174469
chr21.46016064.46016537	chr21	46016065	46016537	4.72878	intron (NM_144991, intron 1 of 11)	MLT1F2|LTR|ERVL-MaLR	-3915	NM_198688	386674	Hs.689666	NM_198688	ENSG00000188155	KRTAP10-6	KAP10.6|KAP18.6|KRTAP18-6|KRTAP18.6	keratin associated protein 10-6	protein-coding	0.010593	0.528541	ENSG00000175894
chr21.45988952.45989398	chr21	45988953	45989398	4.72878	intron (NM_144991, intron 1 of 11)	intron (NM_144991, intron 1 of 11)	-4431	NM_198687	386672	Hs.567901	NM_198687	ENSG00000215454	KRTAP10-4	KAP10.4|KAP18-4|KRTAP10.4|KRTAP18-4|KRTAP18.4	keratin associated protein 10-4	protein-coding	0.049438	0.605381	ENSG00000175894
chr5.147081947.147082122	chr5	147081948	147082122	4.72878	intron (NM_001270941, intron 1 of 21)	GA-rich|Low_complexity|Low_complexity	80376	NM_014790	9832	Hs.740461	NM_014790	ENSG00000176049	JAKMIP2	JAMIP2|NECC1	janus kinase and microtubule interacting protein 2	protein-coding	0	0.445714	ENSG00000176049
chr19.45022199.45022366	chr19	45022200	45022366	4.72878	intron (NM_001102600, intron 5 of 11)	GA-rich|Low_complexity|Low_complexity	11265	NM_001102597	125931	Hs.689632	NM_198444	ENSG00000273777	CEACAM20	UNQ9366	carcinoembryonic antigen-related cell adhesion molecule 20	protein-coding	0.006024	0.48503	ENSG00000176395
chr3.195464628.195464808	chr3	195464629	195464808	4.72878	Intergenic	AluSx1|SINE|Alu	16965	NM_020790	200958	Hs.308992	NM_020790	ENSG00000176945	MUC20	MUC-20	mucin 20, cell surface associated	protein-coding	0.01676	0.516667	ENSG00000176945
chr8.145016862.145017113	chr8	145016863	145017113	4.72878	promoter-TSS (NM_201383)	promoter-TSS (NM_201383)	-296	NM_201383	5339	Hs.434248	NM_000445	ENSG00000178209	PLEC	EBS1|EBSMD|EBSND|EBSO|EBSOG|EBSPA|HD1|LGMD2Q|PCN|PLEC1|PLEC1b|PLTN	plectin	protein-coding	0.06	0.7251	ENSG00000178209
chr8.145086242.145086463	chr8	145086243	145086463	4.72878	promoter-TSS (NM_001134374)	promoter-TSS (NM_001134374)	-229	NM_198572	375686	Hs.97726	NM_198572	ENSG00000186583	SPATC1	SPATA15	spermatogenesis and centriole associated 1	protein-coding	0.031818	0.542986	ENSG00000178685
chr3.114578019.114578249	chr3	114578020	114578249	4.72878	intron (NR_121662, intron 2 of 6)	(TTCC)n|Simple_repeat|Simple_repeat	-13746	NR_126422	104413890	Hs.612732	NR_126422	ENSG00000239946	ZBTB20-AS3	-	ZBTB20 antisense RNA 3	ncRNA	0.004367	0.452174	ENSG00000181722
chr21.38457840.38458097	chr21	38457841	38458097	4.72878	intron (NM_003316, intron 1 of 45)	L2b|LINE|L2	2722	NM_003316	7267	Hs.368214	NM_003316	ENSG00000182670	TTC3	DCRR1|RNF105|TPRDIII	tetratricopeptide repeat domain 3	protein-coding	0.011719	0.463035	ENSG00000182670
chr21.47160459.47160707	chr21	47160460	47160707	4.72878	Intergenic	(TG)n|Simple_repeat|Simple_repeat	95750	NR_038876	100129027	Hs.689591	NR_038876	ENSG00000205424	LOC100129027	-	uncharacterized LOC100129027	ncRNA	0.016194	0.487903	ENSG00000183570
chr21.40986701.40987138	chr21	40986702	40987138	4.72878	intron (NM_001278650, intron 1 of 2)	intron (NM_001278650, intron 1 of 2)	2053	NM_001278650	10317	Hs.733638	NM_006057	ENSG00000183778	B3GALT5	B3GalT-V|B3GalTx|B3T5|GLCT5|beta-1,3-GalTase 5|beta-3-Gx-T5|beta3Gal-T5	UDP-Gal:betaGlcNAc beta 1,3-galactosyltransferase 5	protein-coding	0.016055	0.530892	ENSG00000183778
chr21.39413897.39414086	chr21	39413898	39414086	4.72878	Intergenic	L2a|LINE|L2	79462	NM_005867	10281	Hs.23251	NM_005867	ENSG00000184029	DSCR4	DCRB|DSCRB	Down syndrome critical region 4	protein-coding	0.010638	0.52381	ENSG00000184029
chr21.44888118.44888558	chr21	44888119	44888558	4.72878	intron (NR_026863, intron 3 of 3)	(CA)n|Simple_repeat|Simple_repeat	9765	NR_026863	114038	Hs.592161	NM_153752	ENSG00000185186	LINC00313	C21orf84|CH507-42P11.5|NCRNA00313	long intergenic non-protein coding RNA 313	ncRNA	0.01139	0.456818	ENSG00000185186
[truncated: 436 more rows]
