# Supplementary material for: Genome wide mapping of ETV6 binding sites in pre-B leukemic cells
Source: Sci Rep. 2018 Oct 19;8:15526. doi: 10.1038/s41598-018-33947-1 (PMC6195514; doi:10.1038/s41598-018-33947-1)
Supplement: Supplementary file 3 — Table S4 [file 41598_2018_33947_MOESM3_ESM.xlsx]

## Sheet: Feuil1
Table S4: Details of 74 Reh-derived ETV6 peaks associated with a differentially expressed gene
																					Data from Neveu et al., 2016
Peak_ID	Chr	Start	End	fold_change	Annotation	Detailed Annotation	Distance to TSS	Nearest PromoterID	Entrez ID	Nearest Unigene	Nearest Refseq	Nearest Ensembl	Gene Name	Gene Alias	Gene Description	Gene Type	CpG%	GC%	closest_gene_ensembl_id	closest_gene_symbol	Differently expressed gene	LogFC ETV6-His vs pLENTI	FDR
chr4.16006392.16006581	chr4	16006393	16006581	5.10708	intron (NM_001145849, intron 12 of 25)	T-rich|Low_complexity|Low_complexity	-41628	NM_031950	83888	Hs.98785	NM_031950	ENSG00000137441	FGFBP2	HBP17RP|KSP37	fibroblast growth factor binding protein 2	protein-coding	0.005319	0.433862	ENSG00000007062	PROM1	FGFBP2	-2.46524	0.0257604
chr12.3238530.3238736	chr12	3238531	3238736	4.72878	intron (NM_006675, intron 2 of 8)	intron (NM_006675, intron 2 of 8)	52112	NM_006675	10867	Hs.504517	NM_006675	ENSG00000011105	TSPAN9	NET-5|NET5|PP1057	tetraspanin 9	protein-coding	0.009756	0.446602	ENSG00000011105	TSPAN9	TSPAN9	-0.890396	0.0607601
chr19.48244989.48245642	chr19	48244990	48245642	10.2142	3' UTR (NM_014601, exon 6 of 6)	3' UTR (NM_014601, exon 6 of 6)	-3477	NM_015710	29997	Hs.421907	NM_015710	ENSG00000105373	GLTSCR2	PICT-1|PICT1	glioma tumor suppressor candidate region gene 2	protein-coding	0.013804	0.535988	ENSG00000024422	EHD2	EHD2	-2.47948	3.11055e-05
chr7.90720923.90721162	chr7	90720924	90721162	8.32265	intron (NM_001287135, intron 12 of 14)	(GGAA)n|Simple_repeat|Simple_repeat	-172740	NM_003505	8321	Hs.94234	NM_003505		FZD1	-	frizzled class receptor 1	protein-coding	0.004202	0.414226	ENSG00000058091	CDK14	CDK14	-0.733265	0.0298012
chr3.123406336.123406592	chr3	123406337	123406592	5.67454	intron (NM_053026, intron 18 of 32)	(TTCC)n|Simple_repeat|Simple_repeat	-2027	NR_046629	100873940	Hs.667316	NR_046629	ENSG00000250174	MYLK-AS2	-	MYLK antisense RNA 2	ncRNA	0.003922	0.488281	ENSG00000065534	MYLK	MYLK	0.815397	0.000934616
chr3.123476205.123476400	chr3	123476206	123476400	4.53963	intron (NM_053026, intron 4 of 32)	intron (NM_053026, intron 4 of 32)	67812	NR_046629	100873940	Hs.667316	NR_046629	ENSG00000250174	MYLK-AS2	-	MYLK antisense RNA 2	ncRNA	0.020619	0.564103	ENSG00000065534	MYLK	MYLK	0.815397	0.000934616
chr3.123539346.123539596	chr3	123539347	123539596	7.7552	intron (NM_053026, intron 3 of 32)	(TTCC)n|Simple_repeat|Simple_repeat	63678	NM_053026	4638	Hs.477375	NM_005965	ENSG00000065534	MYLK	AAT7|KRP|MLCK|MLCK1|MLCK108|MLCK210|MSTP083|MYLK1|smMLCK	myosin light chain kinase	protein-coding	0.008032	0.452	ENSG00000065534	MYLK	MYLK	0.815397	0.000934616
chr7.83766205.83766403	chr7	83766206	83766403	5.48538	intron (NM_006080, intron 1 of 16)	(GGAA)n|Simple_repeat|Simple_repeat	57913	NM_006080	10371	Hs.252451	NM_006080	ENSG00000075213	SEMA3A	COLL1|HH16|Hsema-I|Hsema-III|SEMA1|SEMAD|SEMAIII|SEMAL|SemD|coll-1	sema domain, immunoglobulin domain (Ig), short basic domain, secreted, (semaphorin) 3A	protein-coding	0	0.474747	ENSG00000075213	SEMA3A	SEMA3A	-2.48573	0.000947113
chr1.21979897.21980285	chr1	21979898	21980285	8.5118	intron (NM_002885, intron 1 of 24)	(TTCC)n|Simple_repeat|Simple_repeat	-1743	NM_001145658	5909	Hs.148178	NM_002885	ENSG00000076864	RAP1GAP	RAP1GA1|RAP1GAP1|RAP1GAPII|RAPGAP	RAP1 GTPase activating protein	protein-coding	0.002584	0.600515	ENSG00000076864	RAP1GAP	RAP1GAP	-1.98198	0.0117968
chr18.39516642.39517035	chr18	39516643	39517035	17.0236	Intergenic	Intergenic	-18324	NM_002647	5289	Hs.464971	NM_002647		PIK3C3	VPS34|Vps34|hVps34	phosphatidylinositol 3-kinase, catalytic subunit type 3	protein-coding	0.005102	0.437659	ENSG00000078142	PIK3C3	PIK3C3	-0.700439	0.0508177
chr1.198651011.198651224	chr1	198651012	198651224	5.10708	intron (NR_052021, intron 2 of 2)	intron (NR_052021, intron 2 of 2)	43020	NM_002838	5788	Hs.654514	NM_002838	ENSG00000081237	PTPRC	B220|CD45|CD45R|GP180|L-CA|LCA|LY5|T200	protein tyrosine phosphatase, receptor type, C	protein-coding	0.028302	0.455399	ENSG00000081237	PTPRC	PTPRC	-0.725357	0.00335092
chr11.44590209.44591048	chr11	44590210	44591048	10.9708	intron (NM_001024844, intron 1 of 8)	intron (NM_001024844, intron 1 of 8)	3488	NM_001024844	3732	Hs.527778	NM_002231	ENSG00000085117	CD82	4F9|C33|GR15|IA4|KAI1|R2|SAR2|ST6|TSPAN27	CD82 molecule	protein-coding	0.0179	0.589988	ENSG00000085117	CD82	CD82	1.97699	9.98117e-08
chr22.22280786.22280985	chr22	22280787	22280985	4.53963	intron (NM_014634, intron 6 of 7)	intron (NM_014634, intron 6 of 7)	26364	NM_014634	9647	Hs.112728	NM_014634	ENSG00000100034	PPM1F	CAMKP|CaMKPase|FEM-2|POPX2|hFEM-2	protein phosphatase, Mg2+/Mn2+ dependent, 1F	protein-coding	0.015152	0.60804	ENSG00000100034	PPM1F	PPM1F	0.698253	0.0298012
chr18.19305614.19305853	chr18	19305615	19305853	10.9708	Intergenic	(GGAA)n|Simple_repeat|Simple_repeat	-15556	NM_020774	57534	Hs.140903	NM_020774	ENSG00000101752	MIB1	DIP-1|DIP1|LVNC7|MIB|ZZANK2|ZZZ6	mindbomb E3 ubiquitin protein ligase 1	protein-coding	0.004202	0.39749	ENSG00000101752	MIB1	MIB1	-0.592007	0.0181324
chr15.30134608.30134819	chr15	30134609	30134819	4.91793	intron (NM_001301025, intron 2 of 28)	MER6A|DNA|TcMar-Tigger	-20008	NM_003257	7082	Hs.743990	NM_003257	ENSG00000104067	TJP1	ZO-1	tight junction protein 1	protein-coding	0.014286	0.578199	ENSG00000104067	TJP1	TJP1	1.37727	0.0404332
chr6.45983706.45984094	chr6	45983707	45984094	6.99859	promoter-TSS (NM_016929)	promoter-TSS (NM_016929)	-274	NM_016929	53405	Hs.485489	NM_016929	ENSG00000112782	CLIC5	DFNB102|DFNB103|MST130|MSTP130	chloride intracellular channel 5	protein-coding	0.020672	0.585052	ENSG00000112782	CLIC5	CLIC5	-3.19793	8.09328e-35
chr2.182321379.182321699	chr2	182321380	182321699	11.9165	promoter-TSS (NM_000885)	promoter-TSS (NM_000885)	-80	NM_000885	3676	Hs.72981	NM_000885		ITGA4	CD49D|IA4	integrin alpha 4	protein-coding	0.028213	0.515625	ENSG00000115232	ITGA4	ITGA4	-0.63914	0.00762064
chr2.183442596.183442779	chr2	183442597	183442779	4.53963	Intergenic	(GGAA)n|Simple_repeat|Simple_repeat	-55116	NM_001258312	5136	Hs.191046	NM_005019	ENSG00000115252	PDE1A	CAM-PDE-1A|HCAM-1|HCAM1|HSPDE1A	phosphodiesterase 1A, calmodulin-dependent	protein-coding	0.021978	0.453552	ENSG00000115252	PDE1A	PDE1A	2.61644	0.00262224
chr22.24094584.24094833	chr22	24094585	24094833	5.67454	TTS (NM_013378)	TTS (NM_013378)	-1430	NM_021916	7621	Hs.382874	NM_021916		ZNF70	Cos17	zinc finger protein 70	protein-coding	0.008065	0.60241	ENSG00000128218	VPREB3	VPREB3	0.772286	0.00169357
chr10.129862984.129863215	chr10	129862985	129863215	8.32265	intron (NM_006504, intron 10 of 20)	intron (NM_006504, intron 10 of 20)	17287	NM_130435	5791	Hs.127022	NM_006504	ENSG00000132334	PTPRE	HPTPE|PTPE|R-PTP-EPSILON	protein tyrosine phosphatase, receptor type, E	protein-coding	0.013043	0.510823	ENSG00000132334	PTPRE	PTPRE	0.646225	0.0308569
chr10.129861249.129861719	chr10	129861250	129861719	10.2142	intron (NM_006504, intron 10 of 20)	intron (NM_006504, intron 10 of 20)	15671	NM_130435	5791	Hs.127022	NM_006504	ENSG00000132334	PTPRE	HPTPE|PTPE|R-PTP-EPSILON	protein tyrosine phosphatase, receptor type, E	protein-coding	0.023454	0.510638	ENSG00000132334	PTPRE	PTPRE	0.646225	0.0308569
chr17.2717917.2718256	chr17	2717918	2718256	5.29623	intron (NM_015085, intron 2 of 24)	intron (NM_015085, intron 2 of 24)	18355	NM_001100398	23108	Hs.499659	NM_015085	ENSG00000132359	RAP1GAP2	GARNL4|RAP1GA3	RAP1 GTPase activating protein 2	protein-coding	0.035503	0.60177	ENSG00000132359	RAP1GAP2	RAP1GAP2	0.683316	0.0254664
chr18.28607327.28607563	chr18	28607328	28607563	12.484	intron (NM_024423, intron 4 of 16)	(TTCC)n|Simple_repeat|Simple_repeat	15336	NM_001941	1825	Hs.41690	NM_001941	ENSG00000134762	DSC3	CDHF3|DSC|DSC1|DSC2|DSC4|HT-CP	desmocollin 3	protein-coding	0.004255	0.385593	ENSG00000134762	DSC3	DSC3	-0.888988	0.0980364
chr13.80884101.80884384	chr13	80884102	80884384	9.64671	Intergenic	Intergenic	30843	NM_005842	10253	Hs.18676	NM_005842	ENSG00000136158	SPRY2	hSPRY2	sprouty RTK signaling antagonist 2	protein-coding	0.003546	0.519435	ENSG00000136158	SPRY2	SPRY2	-0.986363	0.0132516
chr9.129944453.129944652	chr9	129944454	129944652	7.7552	intron (NM_014636, intron 11 of 18)	MSTB1|LTR|ERVL-MaLR	-59509	NM_012098	23452	Hs.653262	NM_012098	ENSG00000136859	ANGPTL2	ARP2|HARP	angiopoietin like 2	protein-coding	0.005051	0.457286	ENSG00000136828	RALGPS1	ANGPTL2	-1.68093	6.40706e-11
chr9.129846544.129846765	chr9	129846545	129846765	4.72878	intron (NM_014636, intron 8 of 18)	intron (NM_014636, intron 8 of 18)	38389	NM_012098	23452	Hs.653262	NM_012098	ENSG00000136859	ANGPTL2	ARP2|HARP	angiopoietin like 2	protein-coding	0.018182	0.58371	ENSG00000136828	RALGPS1	ANGPTL2	-1.68093	6.40706e-11
chr9.129929210.129929420	chr9	129929211	129929420	5.29623	intron (NM_014636, intron 9 of 18)	L2|LINE|L2	-44271	NM_012098	23452	Hs.653262	NM_012098	ENSG00000136859	ANGPTL2	ARP2|HARP	angiopoietin like 2	protein-coding	0.019139	0.57619	ENSG00000136828	RALGPS1	ANGPTL2	-1.68093	6.40706e-11
chr12.12043857.12043992	chr12	12043858	12043992	44.8288	exon (NM_001987, exon 8 of 8)	exon (NM_001987, exon 8 of 8)	-179953	NM_138723	79370	Hs.210343	NM_030766	ENSG00000121380	BCL2L14	BCLG	BCL2-like 14 (apoptosis facilitator)	protein-coding	0.014925	0.459259	ENSG00000139083	ETV6	ETV6	2.70159	6.40706e-11	*Overexpression through lentiviral infection
chr12.11951886.11952090	chr12	11951887	11952090	5.86369	intron (NM_001987, intron 2 of 7)	intron (NM_001987, intron 2 of 7)	149200	NM_001987	2120	Hs.504765	NM_001987	ENSG00000139083	ETV6	TEL|TEL/ABL|THC5	ets variant 6	protein-coding	0.004926	0.485294	ENSG00000139083	ETV6	ETV6	2.70159	6.40706e-11
chr12.12038842.12038968	chr12	12038843	12038968	33.4798	exon (NM_001987, exon 7 of 8)	exon (NM_001987, exon 7 of 8)	-184973	NM_138723	79370	Hs.210343	NM_030766	ENSG00000121380	BCL2L14	BCLG	BCL2-like 14 (apoptosis facilitator)	protein-coding	0.008	0.436508	ENSG00000139083	ETV6	ETV6	2.70159	6.40706e-11
chr3.65692229.65692432	chr3	65692230	65692432	4.53963	intron (NM_015520, intron 1 of 24)	intron (NM_015520, intron 1 of 24)	-187160	NR_046575	100873983	Hs.663889	NR_046575	ENSG00000240175	MAGI1-AS1	-	MAGI1 antisense RNA 1	ncRNA	0.00495	0.463054	ENSG00000151276	MAGI1	MAGI1	-3.79394	0.0522779
chr5.78723366.78723529	chr5	78723367	78723529	4.91793	intron (NM_004272, intron 5 of 8)	(TTCC)n|Simple_repeat|Simple_repeat	86211	NM_001277077	9456	Hs.591761	NM_004272		HOMER1	HOMER|HOMER1A|HOMER1B|HOMER1C|SYN47|Ves-1	homer scaffolding protein 1	protein-coding	0.006173	0.441718	ENSG00000152413	HOMER1	HOMER1	-0.787839	0.0264554
chr7.84707531.84707833	chr7	84707532	84707833	9.26841	intron (NM_152754, intron 3 of 16)	(GGAA)n|Simple_repeat|Simple_repeat	43565	NM_152754	223117	Hs.201340	NM_152754	ENSG00000153993	SEMA3D	Sema-Z2|coll-2	sema domain, immunoglobulin domain (Ig), short basic domain, secreted, (semaphorin) 3D	protein-coding	0.009967	0.413907	ENSG00000153993	SEMA3D	SEMA3D	-2.54305	1.00575e-11
chr21.46351026.46351417	chr21	46351027	46351417	9.26841	Intergenic	Intergenic	-2434	NM_001127491	3689	Hs.375957	NM_000211	ENSG00000160255	ITGB2	CD18|LAD|LCAMB|LFA-1|MAC-1|MF17|MFI7	integrin, beta 2 (complement component 3 receptor 3 and 4 subunit)	protein-coding	0.053846	0.616368	ENSG00000160255	ITGB2	ITGB2	-1.42937	0.0783847
chr21.46340766.46341036	chr21	46340767	46341036	7.18775	promoter-TSS (NM_000211)	promoter-TSS (NM_000211)	-24	NM_001303238	3689	Hs.375957	NM_000211	ENSG00000160255	ITGB2	CD18|LAD|LCAMB|LFA-1|MAC-1|MF17|MFI7	integrin, beta 2 (complement component 3 receptor 3 and 4 subunit)	protein-coding	0.037175	0.6	ENSG00000160255	ITGB2	ITGB2	-1.42937	0.0783847
chr3.195944373.195944735	chr3	195944374	195944735	7.18775	intron (NM_152672, intron 1 of 8)	GA-rich|Low_complexity|Low_complexity	1171	NM_152672	200931	Hs.630585	NM_152672	ENSG00000163959	SLC51A	OSTA|OSTalpha	solute carrier family 51, alpha subunit	protein-coding	0.00277	0.51105	ENSG00000163959	SLC51A	SLC51A	-1.50239	0.00327654
chr10.104561814.104562072	chr10	104561815	104562072	14.3755	intron (NM_001083913, intron 2 of 3)	AluJb|SINE|Alu	26055	NM_017787	54838	Hs.500897	NM_017787	ENSG00000166272	WBP1L	C10orf26|OPA1L|OPAL1	WW domain binding protein 1-like	protein-coding	0	0.51938	ENSG00000166272	WBP1L	WBP1L	-1.09978	6.70862e-07
chr10.104572329.104572569	chr10	104572330	104572569	6.43114	exon (NM_017787, exon 4 of 4)	exon (NM_017787, exon 4 of 4)	24841	NM_000102	1586	Hs.438016	NM_000102	ENSG00000148795	CYP17A1	CPT7|CYP17|P450C17|S17AH	cytochrome P450, family 17, subfamily A, polypeptide 1	protein-coding	0.012552	0.5875	ENSG00000166272	WBP1L	WBP1L	-1.09978	6.70862e-07
chr2.239052858.239053246	chr2	239052859	239053246	15.1321	intron (NM_198582, intron 3 of 7)	(GGAA)n|Simple_repeat|Simple_repeat	5689	NM_198582	377007	Hs.591595	NM_198582	ENSG00000168427	KLHL30	-	kelch-like family member 30	protein-coding	0.010336	0.585052	ENSG00000168427	KLHL30	KLHL30	-3.34072	4.41125e-10
chr5.148227654.148227889	chr5	148227655	148227889	4.72878	Intergenic	Intergenic	21616	NM_000024	154	Hs.2551	NM_000024		ADRB2	ADRB2R|ADRBR|B2AR|BAR|BETA2AR	adrenoceptor beta 2, surface	protein-coding	0.008547	0.489362	ENSG00000169252	ADRB2	ADRB2	-1.96425	0.0422972
chr17.39723467.39724058	chr17	39723468	39724058	27.4269	exon (NM_000226, exon 7 of 8)	exon (NM_000226, exon 7 of 8)	4547	NM_000226	3857	Hs.654569	NM_000226	ENSG00000171403	KRT9	CK-9|EPPK|K9	keratin 9, type I	protein-coding	0.018644	0.549915	ENSG00000171403	KRT9	KRT9	-5.93547	1.16394e-12
chr2.109830652.109830810	chr2	109830653	109830810	4.53963	intron (NM_001099289, intron 1 of 9)	intron (NM_001099289, intron 1 of 9)	-72687	NR_036223	100422863		NR_036223	ENSG00000264934	MIR4265	-	microRNA 4265	ncRNA	0	0.537975	ENSG00000172985	SH3RF3	SH3RF3	1.04786	0.00947985
chr1.111153325.111153847	chr1	111153326	111153847	13.2406	intron (NM_001204269, intron 1 of 4)	MIRc|SINE|MIR	-4611	NM_004974	3737	Hs.248139	NM_004974	ENSG00000177301	KCNA2	EIEE32|HBK5|HK4|HUKIV|KV1.2|MK2|NGK1|RBK2	potassium channel, voltage gated shaker related subfamily A, member 2	protein-coding	0.007678	0.503831	ENSG00000177301	KCNA2	KCNA2	-2.00012	0.0216651
chr17.75441507.75441873	chr17	75441508	75441873	7.18775	intron (NM_001293696, intron 1 of 9)	intron (NM_001293696, intron 1 of 9)	-4923	NM_001113496	10801	Hs.440932	NM_006640	ENSG00000184640	SEPT9	AF17q25|MSF|MSF1|NAPB|PNUTL4|SINT1|SeptD1	septin 9	protein-coding	0.016438	0.601093	ENSG00000184640	SEPT9	SEPT9	0.557317	0.0753057
chr17.75437481.75437827	chr17	75437482	75437827	5.10708	intron (NM_001293696, intron 1 of 9)	MIRc|SINE|MIR	-8959	NM_001113496	10801	Hs.440932	NM_006640	ENSG00000184640	SEPT9	AF17q25|MSF|MSF1|NAPB|PNUTL4|SINT1|SeptD1	septin 9	protein-coding	0.014493	0.488439	ENSG00000184640	SEPT9	SEPT9	0.557317	0.0753057
chr6.36297630.36297904	chr6	36297631	36297904	4.91793	intron (NM_001010903, intron 2 of 11)	intron (NM_001010903, intron 2 of 11)	6895	NM_001010903	389384	Hs.162104	NM_001010903	ENSG00000189325	C6orf222	-	chromosome 6 open reading frame 222	protein-coding	0.029304	0.60219	ENSG00000189325	C6orf222	C6orf222	-1.90652	0.0180888
chr1.156838603.156838970	chr1	156838604	156838970	12.484	intron (NM_001007792, intron 7 of 16)	MIR3|SINE|MIR	8116	NM_002529	4914	Hs.406293	NM_002529	ENSG00000198400	NTRK1	MTC|TRK|TRK1|TRKA|Trk-A|p140-TrkA	neurotrophic tyrosine kinase, receptor, type 1	protein-coding	0.02459	0.564033	ENSG00000198400	NTRK1	NTRK1	-2.28789	5.28757e-05
chr13.80966582.80966815	chr13	80966583	80966815	7.3769	Intergenic	CT-rich|Low_complexity|Low_complexity	-51613	NM_005842	10253	Hs.18676	NM_005842	ENSG00000136158	SPRY2	hSPRY2	sprouty RTK signaling antagonist 2	protein-coding	0	0.446352	ENSG00000202398	RNU6-61P	SPRY2	-0.986363	0.0132516
chr7.155165125.155165415	chr7	155165126	155165415	5.48538	Intergenic	CpG	-4642	NR_103545	338436	Hs.521326	NR_103545	ENSG00000204960	BLACE	-	B-cell acute lymphoblastic leukemia expressed	ncRNA	0.114187	0.744828	ENSG00000204960	BLACE	BLACE	0.722504	0.036105
chr7.155153821.155154252	chr7	155153822	155154252	6.24199	intron (NR_103545, intron 3 of 5)	MIRb|SINE|MIR	6591	NR_103545	338436	Hs.521326	NR_103545	ENSG00000204960	BLACE	-	B-cell acute lymphoblastic leukemia expressed	ncRNA	0.032558	0.561485	ENSG00000204960	BLACE	BLACE	0.722504	0.036105
chr9.116536186.116536423	chr9	116536187	116536423	7.7552	Intergenic	A-rich|Low_complexity|Low_complexity	-102257	NM_133374	114991	Hs.349208	NM_133374	ENSG00000157657	ZNF618	FP13169|NEDD10	zinc finger protein 618	protein-coding	0.004237	0.379747	ENSG00000214669	RP11-18B16.1	ZNF618	-0.957921	0.00109217
chr7.155168098.155168558	chr7	155168099	155168558	7.18775	Intergenic	Intergenic	-7700	NR_103545	338436	Hs.521326	NR_103545	ENSG00000204960	BLACE	-	B-cell acute lymphoblastic leukemia expressed	ncRNA	0.026144	0.541304	ENSG00000218672	AC008060.7	BLACE	0.722504	0.036105
chr22.22296830.22297241	chr22	22296831	22297241	6.43114	intron (NM_014634, intron 2 of 7)	intron (NM_014634, intron 2 of 7)	10214	NM_014634	9647	Hs.112728	NM_014634	ENSG00000100034	PPM1F	CAMKP|CaMKPase|FEM-2|POPX2|hFEM-2	protein phosphatase, Mg2+/Mn2+ dependent, 1F	protein-coding	0.017073	0.59854	ENSG00000224086	LL22NC03-86G7.1	PPM1F	0.698253	0.0298012
chr9.1938179.1938391	chr9	1938180	1938391	4.72878	Intergenic	Intergenic	-76934	NM_003070	6595	Hs.298990	NM_003070	ENSG00000080503	SMARCA2	BAF190|BRM|NCBRS|SNF2|SNF2L2|SNF2LA|SWI2|Sth1p|hBRM|hSNF2a	SWI/SNF related, matrix associated, actin dependent regulator of chromatin, subfamily a, member 2	protein-coding	0	0.537736	ENSG00000224092	RP11-443B9.1	SMARCA2	-0.535478	0.0654316
chr9.1858010.1858324	chr9	1858011	1858324	4.53963	Intergenic	L1MA5|LINE|L1	-157052	NM_003070	6595	Hs.298990	NM_003070	ENSG00000080503	SMARCA2	BAF190|BRM|NCBRS|SNF2|SNF2L2|SNF2LA|SWI2|Sth1p|hBRM|hSNF2a	SWI/SNF related, matrix associated, actin dependent regulator of chromatin, subfamily a, member 2	protein-coding	0.00639	0.582803	ENSG00000224092	RP11-443B9.1	SMARCA2	-0.535478	0.0654316
chr21.46347450.46347911	chr21	46347451	46347911	5.29623	intron (NR_038311, intron 4 of 4)	intron (NR_038311, intron 4 of 4)	1107	NM_001127491	3689	Hs.375957	NM_000211	ENSG00000160255	ITGB2	CD18|LAD|LCAMB|LFA-1|MAC-1|MF17|MFI7	integrin, beta 2 (complement component 3 receptor 3 and 4 subunit)	protein-coding	0.019565	0.613883	ENSG00000227039	ITGB2-AS1	ITGB2	-1.42937	0.0783847
chr21.46345051.46345601	chr21	46345052	46345601	22.509	intron (NR_038311, intron 2 of 4)	(GGAA)n|Simple_repeat|Simple_repeat	3462	NM_001127491	3689	Hs.375957	NM_000211	ENSG00000160255	ITGB2	CD18|LAD|LCAMB|LFA-1|MAC-1|MF17|MFI7	integrin, beta 2 (complement component 3 receptor 3 and 4 subunit)	protein-coding	0.005464	0.412727	ENSG00000227039	ITGB2-AS1	ITGB2	-1.42937	0.0783847
chr9.137462183.137462471	chr9	137462184	137462471	4.91793	Intergenic	Intergenic	-71324	NM_001278074	1289	Hs.210283	NM_000093	ENSG00000130635	COL5A1	EDSC	collagen, type V, alpha 1	protein-coding	0.020906	0.541667	ENSG00000227150	RP11-473E2.3	COL5A1	0.95622	0.0371591
chr13.80024108.80024295	chr13	80024109	80024295	5.86369	Intergenic	GA-rich|Low_complexity|Low_complexity	-31057	NM_001161407	54602	Hs.525093	NM_019080	ENSG00000102471	NDFIP2	N4WBP5A	Nedd4 family interacting protein 2	protein-coding	0.005376	0.459893	ENSG00000227354	RBM26-AS1	NDFIP2	-3.60364	3.67743e-06
chr13.80022638.80022841	chr13	80022639	80022841	6.99859	Intergenic	Intergenic	-32519	NM_001161407	54602	Hs.525093	NM_019080	ENSG00000102471	NDFIP2	N4WBP5A	Nedd4 family interacting protein 2	protein-coding	0.00495	0.433498	ENSG00000227354	RBM26-AS1	NDFIP2	-3.60364	3.67743e-06
chr1.53846552.53846777	chr1	53846553	53846777	8.32265	Intergenic	(TTCC)n|Simple_repeat|Simple_repeat	52760	NR_131923	105378732	Hs.118609	NR_131923		LOC105378732	-	uncharacterized LOC105378732	ncRNA	0.004464	0.515556	ENSG00000230138	RP11-117D22.2	RP11-117D22.2	-2.14292	1.50112e-05
chr1.192482429.192482673	chr1	192482430	192482673	6.05284	Intergenic	(GGAA)n|Simple_repeat|Simple_repeat	-62306	NM_002922	5996	Hs.75256	NM_002922	ENSG00000090104	RGS1	1R20|BL34|HEL-S-87|IER1|IR20	regulator of G-protein signaling 1	protein-coding	0	0.45082	ENSG00000232498	RP5-1011O1.2	RGS1	-3.17923	0.00175744
chr1.192485995.192486191	chr1	192485996	192486191	6.99859	Intergenic	Intergenic	-58764	NM_002922	5996	Hs.75256	NM_002922	ENSG00000090104	RGS1	1R20|BL34|HEL-S-87|IER1|IR20	regulator of G-protein signaling 1	protein-coding	0.015385	0.408163	ENSG00000232498	RP5-1011O1.2	RGS1	-3.17923	0.00175744
chr1.199010643.199010979	chr1	199010644	199010979	12.6731	intron (NR_126351, intron 2 of 2)	intron (NR_126351, intron 2 of 2)	-22718	NR_110525	102800316	Hs.568480	NR_110525		LINC01222	TCONS_00000112	long intergenic non-protein coding RNA 1222	ncRNA	0.008955	0.392857	ENSG00000235492	LINC01221	LINC01221	-1.92374	0.035916
chr13.46962401.46962915	chr13	46962402	46962915	22.1307	intron (NM_001286761, intron 1 of 14)	GA-rich|Low_complexity|Low_complexity	-1023	NM_001286766	80183	Hs.98117	NM_025113	ENSG00000102445	KIAA0226L	C13orf18	KIAA0226-like	protein-coding	0.013645	0.521401	ENSG00000241353	PPP1R2P4	KIAA0226L	-1.5305	0.00103238
chr12.93941679.93942020	chr12	93941680	93942020	12.8623	Intergenic	(TTCC)n|Simple_repeat|Simple_repeat	-21748	NM_003877	8835	Hs.485572	NM_003877	ENSG00000120833	SOCS2	CIS2|Cish2|SOCS-2|SSI-2|SSI2|STATI2	suppressor of cytokine signaling 2	protein-coding	0.002941	0.472141	ENSG00000246985	SOCS2-AS1	SOCS2	0.924935	0.0379694
chr4.19593637.19593893	chr4	19593638	19593893	6.05284	Intergenic	(GA)n|Simple_repeat|Simple_repeat	-659763	NM_001289135	9353	Hs.29802	NM_004787	ENSG00000145147	SLIT2	SLIL3|Slit-2	slit guidance ligand 2	protein-coding	0.003922	0.5	ENSG00000248515	RP11-608O21.1	SLIT2	-1.27252	0.00167179
chr4.19975225.19975440	chr4	19975226	19975440	4.91793	Intergenic	(GGAA)n|Simple_repeat|Simple_repeat	-278195	NM_001289135	9353	Hs.29802	NM_004787	ENSG00000145147	SLIT2	SLIL3|Slit-2	slit guidance ligand 2	protein-coding	0	0.418605	ENSG00000250611	RP11-339D20.1	SLIT2	-1.27252	0.00167179
chr12.3159439.3159763	chr12	3159440	3159763	14.7538	Intergenic	polypyrimidine|Low_complexity|Low_complexity	-26920	NM_001168320	10867	Hs.504517	NM_006675	ENSG00000011105	TSPAN9	NET-5|NET5|PP1057	tetraspanin 9	protein-coding	0.012384	0.506173	ENSG00000250899	RP11-253E3.3	TSPAN9	-0.890396	0.0607601
chr15.95128077.95128273	chr15	95128078	95128273	4.91793	Intergenic	Intergenic	229011	NM_001159644	55784	Hs.33368	NM_018349	ENSG00000140563	MCTP2	-	multiple C2 domains, transmembrane 2	protein-coding	0.025641	0.489796	ENSG00000259331	RP11-57P19.1	MCTP2	0.931395	0.0716074
chr16.54407728.54408050	chr16	54407729	54408050	7.94435	Intergenic	Intergenic	-87511	NM_024336	79191	Hs.499205	NM_024336	ENSG00000177508	IRX3	IRX-1|IRXB1	iroquois homeobox 3	protein-coding	0.040498	0.546584	ENSG00000261803	RP11-434E6.2	IRX3	-1.88383	3.53308e-05
chr16.54400835.54401261	chr16	54400836	54401261	5.67454	Intergenic	Intergenic	-80670	NM_024336	79191	Hs.499205	NM_024336	ENSG00000177508	IRX3	IRX-1|IRXB1	iroquois homeobox 3	protein-coding	0.007059	0.457746	ENSG00000261803	RP11-434E6.2	IRX3	-1.88383	3.53308e-05
chr16.54490239.54490759	chr16	54490240	54490759	14.5646	Intergenic	(TTCC)n|Simple_repeat|Simple_repeat	-170121	NM_024336	79191	Hs.499205	NM_024336	ENSG00000177508	IRX3	IRX-1|IRXB1	iroquois homeobox 3	protein-coding	0.009634	0.507692	ENSG00000261803	RP11-434E6.2	IRX3	-1.88383	3.53308e-05
chr16.54508993.54509343	chr16	54508994	54509343	12.1057	Intergenic	(GGAA)n|Simple_repeat|Simple_repeat	-188790	NM_024336	79191	Hs.499205	NM_024336	ENSG00000177508	IRX3	IRX-1|IRXB1	iroquois homeobox 3	protein-coding	0.011461	0.431429	ENSG00000264079	AC009127.1	IRX3	-1.88383	3.53308e-05
