# Supplementary material for: Genome wide mapping of ETV6 binding sites in pre-B leukemic cells
Source: Sci Rep. 2018 Oct 19;8:15526. doi: 10.1038/s41598-018-33947-1 (PMC6195514; doi:10.1038/s41598-018-33947-1)
Supplement: Supplementary file 4 — Table S6 [file 41598_2018_33947_MOESM4_ESM.xlsx]

## Sheet: Description
	Table S6: Motifs enrichment of ETV6-bound regions in Reh, GM12878 and K562 cell lines
	* Motifs are shown for each cell line in separated pages

## Sheet: Reh
Motif Name	Consensus	P-value	Log P-value	q-value (Benjamini)	# of Target Sequences with Motif(of 1931)	% of Target Sequences with Motif	# of Background Sequences with Motif(of 35680)	% of Background Sequences with Motif
RUNX(Runt)/HPC7-Runx1-ChIP-Seq(GSE22178)/Homer	SAAACCACAG	1e-84	-1.949e+02	0.0000	355.0	18.38%	2008.8	5.63%
RUNX2(Runt)/PCa-RUNX2-ChIP-Seq(GSE33889)/Homer	NWAACCACADNN	1e-75	-1.741e+02	0.0000	372.0	19.26%	2362.5	6.62%
RUNX1(Runt)/Jurkat-RUNX1-ChIP-Seq(GSE29180)/Homer	AAACCACARM	1e-67	-1.557e+02	0.0000	417.0	21.60%	3064.2	8.58%
RUNX-AML(Runt)/CD4+-PolII-ChIP-Seq(Barski_et_al.)/Homer	GCTGTGGTTW	1e-65	-1.513e+02	0.0000	336.0	17.40%	2175.5	6.09%
ETV1(ETS)/GIST48-ETV1-ChIP-Seq(GSE22441)/Homer	AACCGGAAGT	1e-59	-1.374e+02	0.0000	670.0	34.70%	6742.8	18.89%
Etv2(ETS)/ES-ER71-ChIP-Seq(GSE59402)/Homer(0.967)	NNAYTTCCTGHN	1e-54	-1.258e+02	0.0000	513.0	26.57%	4699.2	13.17%
ETS1(ETS)/Jurkat-ETS1-ChIP-Seq(GSE17954)/Homer	ACAGGAAGTG	1e-52	-1.210e+02	0.0000	539.0	27.91%	5138.5	14.40%
EWS:ERG-fusion(ETS)/CADO_ES1-EWS:ERG-ChIP-Seq(SRA014231)/Homer	ATTTCCTGTN	1e-36	-8.348e+01	0.0000	353.0	18.28%	3214.7	9.01%
Fli1(ETS)/CD8-FLI-ChIP-Seq(GSE20898)/Homer	NRYTTCCGGH	1e-35	-8.075e+01	0.0000	473.0	24.50%	4940.5	13.84%
GABPA(ETS)/Jurkat-GABPa-ChIP-Seq(GSE17954)/Homer	RACCGGAAGT	1e-34	-7.938e+01	0.0000	418.0	21.65%	4179.9	11.71%
ERG(ETS)/VCaP-ERG-ChIP-Seq(GSE14097)/Homer	ACAGGAAGTG	1e-34	-7.862e+01	0.0000	697.0	36.10%	8433.6	23.63%
E2F6(E2F)/Hela-E2F6-ChIP-Seq(GSE31477)/Homer	GGCGGGAARN	1e-33	-7.749e+01	0.0000	281.0	14.55%	2370.3	6.64%
ETS:RUNX(ETS,Runt)/Jurkat-RUNX1-ChIP-Seq(GSE17954)/Homer	RCAGGATGTGGT	1e-31	-7.329e+01	0.0000	105.0	5.44%	474.9	1.33%
PU.1-IRF(ETS:IRF)/Bcell-PU.1-ChIP-Seq(GSE21512)/Homer	MGGAAGTGAAAC	1e-31	-7.314e+01	0.0000	663.0	34.33%	8034.6	22.51%
Ets1-distal(ETS)/CD4+-PolII-ChIP-Seq(Barski_et_al.)/Homer	MACAGGAAGT	1e-29	-6.798e+01	0.0000	178.0	9.22%	1253.4	3.51%
EWS:FLI1-fusion(ETS)/SK_N_MC-EWS:FLI1-ChIP-Seq(SRA014231)/Homer	VACAGGAAAT	1e-28	-6.656e+01	0.0000	268.0	13.88%	2368.9	6.64%
bZIP:IRF(bZIP,IRF)/Th17-BatF-ChIP-Seq(GSE39756)/Homer	NAGTTTCABTHTGACTNW	1e-23	-5.464e+01	0.0000	194.0	10.05%	1609.4	4.51%
Elk1(ETS)/Hela-Elk1-ChIP-Seq(GSE31477)/Homer	HACTTCCGGY	1e-21	-4.999e+01	0.0000	219.0	11.34%	2000.1	5.60%
Elk4(ETS)/Hela-Elk4-ChIP-Seq(GSE31477)/Homer	NRYTTCCGGY	1e-21	-4.866e+01	0.0000	204.0	10.56%	1827.7	5.12%
ETS(ETS)/Promoter/Homer	AACCGGAAGT	1e-19	-4.537e+01	0.0000	148.0	7.66%	1177.0	3.30%
EHF(ETS)/LoVo-EHF-ChIP-Seq(GSE49402)/Homer	AVCAGGAAGT	1e-19	-4.430e+01	0.0000	538.0	27.86%	6887.6	19.30%
PU.1(ETS)/ThioMac-PU.1-ChIP-Seq(GSE21512)/Homer	AGAGGAAGTG	1e-16	-3.767e+01	0.0000	248.0	12.84%	2640.9	7.40%
MyoD(bHLH)/Myotube-MyoD-ChIP-Seq(GSE21614)/Homer	RRCAGCTGYTSY	1e-14	-3.308e+01	0.0000	215.0	11.13%	2277.8	6.38%
Myf5(bHLH)/GM-Myf5-ChIP-Seq(GSE24852)/Homer	BAACAGCTGT	1e-14	-3.291e+01	0.0000	208.0	10.77%	2182.4	6.11%
Tcf12(bHLH)/GM12878-Tcf12-ChIP-Seq(GSE32465)/Homer	VCAGCTGYTG	1e-13	-3.158e+01	0.0000	279.0	14.45%	3248.6	9.10%
ELF1(ETS)/Jurkat-ELF1-ChIP-Seq(SRA014231)/Homer	AVCCGGAAGT	1e-13	-3.098e+01	0.0000	199.0	10.31%	2099.4	5.88%
Ascl1(bHLH)/NeuralTubes-Ascl1-ChIP-Seq(GSE55840)/Homer	NNVVCAGCTGBN	1e-12	-2.977e+01	0.0000	434.0	22.48%	5726.8	16.04%
ELF5(ETS)/T47D-ELF5-ChIP-Seq(GSE30407)/Homer	ACVAGGAAGT	1e-11	-2.705e+01	0.0000	295.0	15.28%	3628.9	10.17%
Tcf21(bHLH)/ArterySmoothMuscle-Tcf21-ChIP-Seq(GSE61369)/Homer	NAACAGCTGG	1e-11	-2.676e+01	0.0000	257.0	13.31%	3058.3	8.57%
Arnt:Ahr(bHLH)/MCF7-Arnt-ChIP-Seq(Lo_et_al.)/Homer	TBGCACGCAA	1e-11	-2.641e+01	0.0000	146.0	7.56%	1463.0	4.10%
Tlx?(NR)/NPC-H3K4me1-ChIP-Seq(GSE16256)/Homer	CTGGCAGSCTGCCA	1e-10	-2.412e+01	0.0000	160.0	8.29%	1709.0	4.79%
SpiB(ETS)/OCILY3-SPIB-ChIP-Seq(GSE56857)/Homer	AAAGRGGAAGTG	1e-09	-2.294e+01	0.0000	127.0	6.58%	1276.8	3.58%
IRF1(IRF)/PBMC-IRF1-ChIP-Seq(GSE43036)/Homer	GAAAGTGAAAGT	1e-09	-2.280e+01	0.0000	79.0	4.09%	655.1	1.84%
Ap4(bHLH)/AML-Tfap4-ChIP-Seq(GSE45738)/Homer	NAHCAGCTGD	1e-09	-2.253e+01	0.0000	303.0	15.69%	3911.0	10.96%
MyoG(bHLH)/C2C12-MyoG-ChIP-Seq(GSE36024)/Homer	AACAGCTG	1e-09	-2.209e+01	0.0000	275.0	14.24%	3487.7	9.77%
PAX5(Paired,Homeobox)/GM12878-PAX5-ChIP-Seq(GSE32465)/Homer	GCAGCCAAGCRTGACH	1e-09	-2.080e+01	0.0000	116.0	6.01%	1172.0	3.28%
Pax8(Paired,Homeobox)/Thyroid-Pax8-ChIP-Seq(GSE26938)/Homer	GTCATGCHTGRCTGS	1e-08	-1.896e+01	0.0000	124.0	6.42%	1323.8	3.71%
EBF(EBF)/proBcell-EBF-ChIP-Seq(GSE21978)/Homer	DGTCCCYRGGGA	1e-08	-1.867e+01	0.0000	100.0	5.18%	998.4	2.80%
KLF14(Zf)/HEK293-KLF14.GFP-ChIP-Seq(GSE58341)/Homer	RGKGGGCGKGGC	1e-07	-1.796e+01	0.0000	575.0	29.78%	8650.1	24.23%
ETS:E-box(ETS,bHLH)/HPC7-Scl-ChIP-Seq(GSE22178)/Homer	AGGAARCAGCTG	1e-07	-1.758e+01	0.0000	54.0	2.80%	427.9	1.20%
Atoh1(bHLH)/Cerebellum-Atoh1-ChIP-Seq(GSE22111)/Homer	VNRVCAGCTGGY	1e-07	-1.652e+01	0.0000	264.0	13.67%	3529.5	9.89%
SPDEF(ETS)/VCaP-SPDEF-ChIP-Seq(SRA014231)/Homer	ASWTCCTGBT	1e-06	-1.583e+01	0.0000	295.0	15.28%	4059.9	11.37%
E2A(bHLH)/proBcell-E2A-ChIP-Seq(GSE21978)/Homer	DNRCAGCTGY	1e-06	-1.425e+01	0.0000	426.0	22.06%	6322.8	17.71%
HEB(bHLH)/mES-Heb-ChIP-Seq(GSE53233)/Homer	VCAGCTGBNN	1e-05	-1.256e+01	0.0000	520.0	26.93%	8047.2	22.54%
c-Myc(bHLH)/mES-cMyc-ChIP-Seq(GSE11431)/Homer	VVCCACGTGG	1e-05	-1.157e+01	0.0001	112.0	5.80%	1351.8	3.79%
Ptf1a(bHLH)/Panc1-Ptf1a-ChIP-Seq(GSE47459)/Homer	ACAGCTGTTN	0.0001	-1.069e+01	0.0002	649.0	33.61%	10462.0	29.31%
NeuroD1(bHLH)/Islet-NeuroD1-ChIP-Seq(GSE30298)/Homer	GCCATCTGTT	0.0001	-1.060e+01	0.0002	193.0	9.99%	2656.0	7.44%
NRF(NRF)/Promoter/Homer	STGCGCATGCGC	0.0001	-9.402e+00	0.0005	28.0	1.45%	228.9	0.64%
n-Myc(bHLH)/mES-nMyc-ChIP-Seq(GSE11431)/Homer	VRCCACGTGG	0.0001	-9.277e+00	0.0006	143.0	7.41%	1916.4	5.37%
ZBTB18(Zf)/HEK293-ZBTB18.GFP-ChIP-Seq(GSE58341)/Homer	AACATCTGGA	0.001	-9.139e+00	0.0007	123.0	6.37%	1607.0	4.50%
Max(bHLH)/K562-Max-ChIP-Seq(GSE31477)/Homer	RCCACGTGGYYN	0.001	-8.968e+00	0.0008	134.0	6.94%	1787.3	5.01%
PRDM1(Zf)/Hela-PRDM1-ChIP-Seq(GSE31477)/Homer	ACTTTCACTTTC	0.001	-8.858e+00	0.0009	208.0	10.77%	2989.6	8.38%
MYB(HTH)/ERMYB-Myb-ChIPSeq(GSE22095)/Homer	GGCVGTTR	0.001	-8.026e+00	0.0020	291.0	15.07%	4433.6	12.42%
AMYB(HTH)/Testes-AMYB-ChIP-Seq(GSE44588)/Homer	TGGCAGTTGG	0.001	-7.215e+00	0.0043	259.0	13.41%	3948.0	11.06%
Egr2(Zf)/Thymocytes-Egr2-ChIP-Seq(GSE34254)/Homer	NGCGTGGGCGGR	0.01	-6.598e+00	0.0079	38.0	1.97%	411.7	1.15%
KLF10(Zf)/HEK293-KLF10.GFP-ChIP-Seq(GSE58341)/Homer	GGGGGTGTGTCC	0.01	-6.039e+00	0.0136	137.0	7.09%	1980.0	5.55%
p53(p53)/Saos-p53-ChIP-Seq(GSE15780)/Homer	RRCATGYCYRGRCATGYYYN	0.01	-5.975e+00	0.0140	21.0	1.09%	193.7	0.54%
p53(p53)/Saos-p53-ChIP-Seq/Homer	RRCATGYCYRGRCATGYYYN	0.01	-5.975e+00	0.0140	21.0	1.09%	193.7	0.54%
Fox:Ebox(Forkhead,bHLH)/Panc1-Foxa2-ChIP-Seq(GSE47459)/Homer	NNNVCTGWGYAAACASN	0.01	-5.890e+00	0.0150	163.0	8.44%	2420.3	6.78%
IRF:BATF(IRF:bZIP)/pDC-Irf8-ChIP-Seq(GSE66899)/Homer	CTTTCANTATGACTV	0.01	-5.876e+00	0.0150	34.0	1.76%	372.4	1.04%
CLOCK(bHLH)/Liver-Clock-ChIP-Seq(GSE39860)/Homer	GHCACGTG	0.01	-5.175e+00	0.0296	96.0	4.97%	1357.8	3.80%
BMYB(HTH)/Hela-BMYB-ChIP-Seq(GSE27030)/Homer	NHAACBGYYV	0.01	-5.136e+00	0.0303	242.0	12.53%	3819.2	10.70%
Pit1(Homeobox)/GCrat-Pit1-ChIP-Seq(GSE58009)/Homer	ATGMATATDC	0.01	-4.906e+00	0.0375	110.0	5.70%	1601.1	4.49%
BMAL1(bHLH)/Liver-Bmal1-ChIP-Seq(GSE39860)/Homer	GNCACGTG	0.01	-4.835e+00	0.0396	323.0	16.73%	5257.6	14.73%
Jun-AP1(bZIP)/K562-cJun-ChIP-Seq(GSE31477)/Homer	GATGASTCATCN	0.1	-4.564e+00	0.0512	41.0	2.12%	514.0	1.44%
Mef2d(MADS)/Retina-Mef2d-ChIP-Seq(GSE61391)/Homer	GCTATTTTTAGC	0.1	-4.440e+00	0.0570	30.0	1.55%	352.7	0.99%
c-Myc(bHLH)/LNCAP-cMyc-ChIP-Seq(Unpublished)/Homer	VCCACGTG	0.1	-4.413e+00	0.0577	70.0	3.63%	975.9	2.73%
PU.1:IRF8(ETS:IRF)/pDC-Irf8-ChIP-Seq(GSE66899)/Homer	GGAAGTGAAAST	0.1	-4.176e+00	0.0721	65.0	3.37%	906.6	2.54%
Brn2(POU,Homeobox)/NPC-Brn2-ChIP-Seq(GSE35496)/Homer	ATGAATATTC	0.1	-3.918e+00	0.0919	11.0	0.57%	98.9	0.28%
PAX5(Paired,Homeobox),condensed/GM12878-PAX5-ChIP-Seq(GSE32465)/Homer	GTCACGCTCSCTGM	0.1	-3.836e+00	0.0983	23.0	1.19%	266.3	0.75%
Tgif1(Homeobox)/mES-Tgif1-ChIP-Seq(GSE55404)/Homer	YTGWCADY	0.1	-3.428e+00	0.1457	556.0	28.79%	9600.2	26.90%
bHLHE40(bHLH)/HepG2-BHLHE40-ChIP-Seq(GSE31477)/Homer	KCACGTGMCN	0.1	-3.400e+00	0.1478	52.0	2.69%	735.0	2.06%
FOXA1:AR(Forkhead,NR)/LNCAP-AR-ChIP-Seq(GSE27824)/Homer	AGTAAACAAAAAAGAACAND	0.1	-3.210e+00	0.1764	11.0	0.57%	110.1	0.31%
PRDM9(Zf)/Testis-DMC1-ChIP-Seq(GSE35498)/Homer	ADGGYAGYAGCATCT	0.1	-3.053e+00	0.2036	80.0	4.14%	1218.3	3.41%
Olig2(bHLH)/Neuron-Olig2-ChIP-Seq(GSE30882)/Homer	RCCATMTGTT	0.1	-2.992e+00	0.2134	375.0	19.42%	6407.6	17.95%
Bach2(bZIP)/OCILy7-Bach2-ChIP-Seq(GSE44420)/Homer	TGCTGAGTCA	0.1	-2.984e+00	0.2134	32.0	1.66%	432.6	1.21%
Fosl2(bZIP)/3T3L1-Fosl2-ChIP-Seq(GSE56872)/Homer	NATGASTCABNN	0.1	-2.965e+00	0.2136	48.0	2.49%	691.3	1.94%
NPAS2(bHLH)/Liver-NPAS2-ChIP-Seq(GSE39860)/Homer	KCCACGTGAC	0.1	-2.930e+00	0.2185	213.0	11.03%	3533.4	9.90%
ZNF382(Zf)/HEK293-ZNF382.GFP-ChIP-Seq(GSE58341)/Homer	GNCTGTASTRNTGBCTCHTT	0.1	-2.911e+00	0.2198	8.0	0.41%	76.0	0.21%
Brn1(POU,Homeobox)/NPC-Brn1-ChIP-Seq(GSE35496)/Homer	TATGCWAATBAV	0.1	-2.630e+00	0.2875	29.0	1.50%	399.1	1.12%
Tbx20(T-box)/Heart-Tbx20-ChIP-Seq(GSE29636)/Homer	GGTGYTGACAGS	0.1	-2.597e+00	0.2935	42.0	2.18%	612.4	1.72%
PBX1(Homeobox)/MCF7-PBX1-ChIP-Seq(GSE28007)/Homer	GSCTGTCACTCA	0.1	-2.577e+00	0.2958	18.0	0.93%	229.0	0.64%
Nrf2(bZIP)/Lymphoblast-Nrf2-ChIP-Seq(GSE37589)/Homer	HTGCTGAGTCAT	0.1	-2.511e+00	0.3120	9.0	0.47%	97.0	0.27%
CEBP(bZIP)/ThioMac-CEBPb-ChIP-Seq(GSE21512)/Homer	ATTGCGCAAC	0.1	-2.416e+00	0.3389	113.0	5.85%	1836.0	5.14%
CEBP:AP1(bZIP)/ThioMac-CEBPb-ChIP-Seq(GSE21512)/Homer	DRTGTTGCAA	0.1	-2.370e+00	0.3509	114.0	5.90%	1859.0	5.21%
Meis1(Homeobox)/MastCells-Meis1-ChIP-Seq(GSE48085)/Homer	VGCTGWCAVB	0.1	-2.368e+00	0.3509	327.0	16.93%	5643.6	15.81%
Foxo1(Forkhead)/RAW-Foxo1-ChIP-Seq(Fan_et_al.)/Homer	CTGTTTAC	1	-2.244e+00	0.3889	380.0	19.68%	6620.0	18.55%
Oct6(POU,Homeobox)/NPC-Oct6-ChIP-Seq(GSE35496)/Homer	WATGCAAATGAG	1	-2.047e+00	0.4680	45.0	2.33%	695.4	1.95%
GLI3(Zf)/Limb-GLI3-ChIP-Chip(GSE11077)/Homer	CGTGGGTGGTCC	1	-1.991e+00	0.4895	30.0	1.55%	446.5	1.25%
HIF-1b(HLH)/T47D-HIF1b-ChIP-Seq(GSE59937)/Homer	RTACGTGC	1	-1.973e+00	0.4927	157.0	8.13%	2661.7	7.46%
Tbox:Smad(T-box,MAD)/ESCd5-Smad2_3-ChIP-Seq(GSE29422)/Homer	AGGTGHCAGACA	1	-1.944e+00	0.5018	40.0	2.07%	617.7	1.73%
RFX(HTH)/K562-RFX3-ChIP-Seq(SRA012198)/Homer	CGGTTGCCATGGCAAC	1	-1.917e+00	0.5097	13.0	0.67%	172.8	0.48%
OCT:OCT(POU,Homeobox)/NPC-Brn1-ChIP-Seq(GSE35496)/Homer	ATGAATATTCATGAG	1	-1.898e+00	0.5139	1.0	0.05%	4.0	0.01%
NF1(CTF)/LNCAP-NF1-ChIP-Seq(Unpublished)/Homer	CYTGGCABNSTGCCAR	1	-1.892e+00	0.5139	83.0	4.30%	1364.8	3.82%
Unknown-ESC-element(?)/mES-Nanog-ChIP-Seq(GSE11724)/Homer	CACAGCAGGGGG	1	-1.878e+00	0.5139	146.0	7.56%	2478.5	6.94%
CEBP:CEBP(bZIP)/MEF-Chop-ChIP-Seq(GSE35681)/Homer	NTNATGCAAYMNNHTGMAAY	1	-1.770e+00	0.5660	27.0	1.40%	408.4	1.14%
MafA(bZIP)/Islet-MafA-ChIP-Seq(GSE30298)/Homer	TGCTGACTCA	1	-1.735e+00	0.5801	131.0	6.78%	2230.1	6.25%
ZBTB33(Zf)/GM12878-ZBTB33-ChIP-Seq(GSE32465)/Homer	GGVTCTCGCGAGAAC	1	-1.712e+00	0.5875	5.0	0.26%	55.8	0.16%
OCT:OCT(POU,Homeobox,IR1)/NPC-Brn2-ChIP-Seq(GSE35496)/Homer	ATGAATWATTCATGA	1	-1.633e+00	0.6294	2.0	0.10%	15.5	0.04%
Bach1(bZIP)/K562-Bach1-ChIP-Seq(GSE31477)/Homer	AWWNTGCTGAGTCAT	1	-1.629e+00	0.6294	7.0	0.36%	87.5	0.25%
Chop(bZIP)/MEF-Chop-ChIP-Seq(GSE35681)/Homer	ATTGCATCAT	1	-1.609e+00	0.6317	34.0	1.76%	538.0	1.51%
AP-1(bZIP)/ThioMac-PU.1-ChIP-Seq(GSE21512)/Homer	VTGACTCATC	1	-1.593e+00	0.6356	103.0	5.33%	1750.6	4.90%
HOXA2(Homeobox)/mES-Hoxa2-ChIP-Seq(Donaldson_et_al.)/Homer	GYCATCMATCAT	1	-1.530e+00	0.6706	14.0	0.73%	203.8	0.57%
Atf2(bZIP)/3T3L1-Atf2-ChIP-Seq(GSE56872)/Homer	NRRTGACGTCAT	1	-1.439e+00	0.7277	55.0	2.85%	917.3	2.57%
Egr1(Zf)/K562-Egr1-ChIP-Seq(GSE32465)/Homer	TGCGTGGGYG	1	-1.437e+00	0.7277	133.0	6.89%	2308.0	6.47%
Fra1(bZIP)/BT549-Fra1-ChIP-Seq(GSE46166)/Homer	NNATGASTCATH	1	-1.398e+00	0.7439	69.0	3.57%	1169.5	3.28%
Atf3(bZIP)/GBM-ATF3-ChIP-Seq(GSE33912)/Homer	DATGASTCATHN	1	-1.393e+00	0.7439	87.0	4.51%	1490.5	4.18%
Srebp2(bHLH)/HepG2-Srebp2-ChIP-Seq(GSE31477)/Homer	CGGTCACSCCAC	1	-1.348e+00	0.7676	41.0	2.12%	679.9	1.90%
GATA(Zf),IR3/iTreg-Gata3-ChIP-Seq(GSE20898)/Homer	NNNNNBAGATAWYATCTVHN	1	-1.343e+00	0.7676	21.0	1.09%	331.2	0.93%
Sox6(HMG)/Myotubes-Sox6-ChIP-Seq(GSE32627)/Homer	CCATTGTTNY	1	-1.293e+00	0.7961	247.0	12.79%	4398.6	12.32%
CTCF-SatelliteElement(Zf?)/CD4+-CTCF-ChIP-Seq(Barski_et_al.)/Homer	TGCAGTTCCMVNWRTGGCCA	1	-1.208e+00	0.8591	4.0	0.21%	51.3	0.14%
Atf4(bZIP)/MEF-Atf4-ChIP-Seq(GSE35681)/Homer	MTGATGCAAT	1	-1.154e+00	0.8980	36.0	1.86%	608.7	1.71%
RAR:RXR(NR),DR5/ES-RAR-ChIP-Seq(GSE56893)/Homer	RGGTCADNNAGAGGTCAV	1	-1.150e+00	0.8980	7.0	0.36%	102.5	0.29%
JunD(bZIP)/K562-JunD-ChIP-Seq/Homer	ATGACGTCATCN	1	-1.148e+00	0.8980	11.0	0.57%	170.5	0.48%
NF-E2(bZIP)/K562-NFE2-ChIP-Seq(GSE31477)/Homer	GATGACTCAGCA	1	-1.097e+00	0.9261	8.0	0.41%	121.4	0.34%
Oct4(POU,Homeobox)/mES-Oct4-ChIP-Seq(GSE11431)/Homer	ATTTGCATAW	1	-1.092e+00	0.9261	43.0	2.23%	739.4	2.07%
ERE(NR),IR3/MCF7-ERa-ChIP-Seq(Unpublished)/Homer	VAGGTCACNSTGACC	1	-1.087e+00	0.9261	50.0	2.59%	865.8	2.43%
c-Jun-CRE(bZIP)/K562-cJun-ChIP-Seq(GSE31477)/Homer	ATGACGTCATCY	1	-1.069e+00	0.9281	51.0	2.64%	885.7	2.48%
X-box(HTH)/NPC-H3K4me1-ChIP-Seq(GSE16256)/Homer	GGTTGCCATGGCAA	1	-1.050e+00	0.9377	17.0	0.88%	280.6	0.79%
PAX6(Paired,Homeobox)/Forebrain-Pax6-ChIP-Seq(GSE66961)/Homer	NGTGTTCAVTSAAGCGKAAA	1	-1.011e+00	0.9676	16.0	0.83%	265.1	0.74%
DMRT1(DM)/Testis-DMRT1-ChIP-Seq(GSE64892)/Homer	TWGHWACAWTGTWDC	1	-9.851e-01	0.9844	26.0	1.35%	445.9	1.25%
p63(p53)/Keratinocyte-p63-ChIP-Seq(GSE17611)/Homer	NNDRCATGYCYNRRCATGYH	1	-9.733e-01	0.9880	55.0	2.85%	969.1	2.72%
PAX3:FKHR-fusion(Paired,Homeobox)/Rh4-PAX3:FKHR-ChIP-Seq(GSE19063)/Homer	ACCRTGACTAATTNN	1	-9.587e-01	0.9943	19.0	0.98%	322.3	0.90%
USF1(bHLH)/GM12878-Usf1-ChIP-Seq(GSE32465)/Homer	SGTCACGTGR	1	-9.483e-01	0.9966	66.0	3.42%	1172.7	3.29%
Pax7(Paired,Homeobox),long/Myoblast-Pax7-ChIP-Seq(GSE25064)/Homer	TAATCHGATTAC	1	-8.904e-01	1.0000	2.0	0.10%	26.8	0.08%
FOXP1(Forkhead)/H9-FOXP1-ChIP-Seq(GSE31006)/Homer	NYYTGTTTACHN	1	-8.763e-01	1.0000	45.0	2.33%	800.7	2.24%
IRF4(IRF)/GM12878-IRF4-ChIP-Seq(GSE32465)/Homer	ACTGAAACCA	1	-8.705e-01	1.0000	71.0	3.68%	1275.6	3.57%
Pit1+1bp(Homeobox)/GCrat-Pit1-ChIP-Seq(GSE58009)/Homer	ATGCATAATTCA	1	-8.502e-01	1.0000	22.0	1.14%	385.8	1.08%
Rfx5(HTH)/GM12878-Rfx5-ChIP-Seq(GSE31477)/Homer	SCCTAGCAACAG	1	-8.342e-01	1.0000	47.0	2.43%	842.4	2.36%
SCL(bHLH)/HPC7-Scl-ChIP-Seq(GSE13511)/Homer	AVCAGCTG	1	-8.262e-01	1.0000	867.0	44.90%	15954.0	44.70%
GATA3(Zf),DR8/iTreg-Gata3-ChIP-Seq(GSE20898)/Homer	AGATSTNDNNDSAGATAASN	1	-8.064e-01	1.0000	8.0	0.41%	135.4	0.38%
REST-NRSF(Zf)/Jurkat-NRSF-ChIP-Seq/Homer	GGMGCTGTCCATGGTGCTGA	1	-8.018e-01	1.0000	1.0	0.05%	11.5	0.03%
Pknox1(Homeobox)/ES-Prep1-ChIP-Seq(GSE63282)/Homer	SCTGTCAVTCAV	1	-7.899e-01	1.0000	34.0	1.76%	610.6	1.71%
Sox10(HMG)/SciaticNerve-Sox3-ChIP-Seq(GSE35132)/Homer	CCWTTGTYYB	1	-7.821e-01	1.0000	275.0	14.24%	5046.8	14.14%
Smad4(MAD)/ESC-SMAD4-ChIP-Seq(GSE29422)/Homer	VBSYGTCTGG	1	-7.614e-01	1.0000	300.0	15.54%	5514.3	15.45%
EBF1(EBF)/Near-E2A-ChIP-Seq(GSE21512)/Homer	GTCCCCWGGGGA	1	-7.566e-01	1.0000	303.0	15.69%	5572.0	15.61%
Reverb(NR),DR2/RAW-Reverba.biotin-ChIP-Seq(GSE45914)/Homer	GTRGGTCASTGGGTCA	1	-7.542e-01	1.0000	33.0	1.71%	596.4	1.67%
NFAT:AP1(RHD,bZIP)/Jurkat-NFATC1-ChIP-Seq(Jolma_et_al.)/Homer	SARTGGAAAAWRTGAGTCAB	1	-7.512e-01	1.0000	40.0	2.07%	725.4	2.03%
DMRT6(DM)/Testis-DMRT6-ChIP-Seq(GSE60440)/Homer	YDGHTACAWTGTADC	1	-7.357e-01	1.0000	22.0	1.14%	396.3	1.11%
Pax7(Paired,Homeobox),longest/Myoblast-Pax7-ChIP-Seq(GSE25064)/Homer	NTAATTDGCYAATTANNWWD	1	-7.287e-01	1.0000	2.0	0.10%	30.4	0.09%
Rfx2(HTH)/LoVo-RFX2-ChIP-Seq(GSE49402)/Homer	GTTGCCATGGCAACM	1	-7.195e-01	1.0000	13.0	0.67%	232.8	0.65%
TCFL2(HMG)/K562-TCF7L2-ChIP-Seq(GSE29196)/Homer	ACWTCAAAGG	1	-7.171e-01	1.0000	10.0	0.52%	177.8	0.50%
HIF-1a(bHLH)/MCF7-HIF1a-ChIP-Seq(GSE28352)/Homer	TACGTGCV	1	-7.036e-01	1.0000	30.0	1.55%	547.5	1.53%
Tgif2(Homeobox)/mES-Tgif2-ChIP-Seq(GSE55404)/Homer	TGTCANYT	1	-6.949e-01	1.0000	569.0	29.47%	10509.8	29.44%
Pbx3(Homeobox)/GM12878-PBX3-ChIP-Seq(GSE32465)/Homer	SCTGTCAMTCAN	1	-6.945e-01	1.0000	36.0	1.86%	659.0	1.85%
Oct2(POU,Homeobox)/Bcell-Oct2-ChIP-Seq(GSE21512)/Homer	ATATGCAAAT	1	-6.791e-01	1.0000	24.0	1.24%	439.6	1.23%
NFkB-p50,p52(RHD)/Monocyte-p50-ChIP-Chip(Schreiber_et_al.)/Homer	GGGGGAATCCCC	1	-6.676e-01	1.0000	29.0	1.50%	533.9	1.50%
NRF1(NRF)/MCF7-NRF1-ChIP-Seq(Unpublished)/Homer	CTGCGCATGCGC	1	-6.645e-01	1.0000	7.0	0.36%	125.5	0.35%
GFY(?)/Promoter/Homer	ACTACAATTCCC	1	-6.564e-01	1.0000	11.0	0.57%	200.6	0.56%
Gfi1b(Zf)/HPC7-Gfi1b-ChIP-Seq(GSE22178)/Homer	MAATCACTGC	1	-6.382e-01	1.0000	134.0	6.94%	2485.2	6.96%
Sox4(HMG)/proB-Sox4-ChIP-Seq(GSE50066)/Homer	YCTTTGTTCC	1	-5.824e-01	1.0000	148.0	7.66%	2761.2	7.74%
GATA:SCL(Zf,bHLH)/Ter119-SCL-ChIP-Seq(GSE18720)/Homer	CRGCTGBNGNSNNSAGATAA	1	-5.675e-01	1.0000	16.0	0.83%	302.5	0.85%
Mouse_Recombination_Hotspot(Zf)/Testis-DMC1-ChIP-Seq(GSE24438)/Homer	ACTYKNATTCGTGNTACTTC	1	-5.506e-01	1.0000	11.0	0.57%	209.9	0.59%
Smad2(MAD)/ES-SMAD2-ChIP-Seq(GSE29422)/Homer	CTGTCTGG	1	-5.363e-01	1.0000	285.0	14.76%	5323.3	14.91%
EKLF(Zf)/Erythrocyte-Klf1-ChIP-Seq(GSE20478)/Homer	NWGGGTGTGGCY	1	-5.343e-01	1.0000	42.0	2.18%	796.3	2.23%
PGR(NR)/EndoStromal-PGR-ChIP-Seq(GSE69539)/Homer	AAGAACATWHTGTTC	1	-5.287e-01	1.0000	31.0	1.61%	590.7	1.65%
GRE(NR),IR3/A549-GR-ChIP-Seq(GSE32465)/Homer	NRGVACABNVTGTYCY	1	-4.858e-01	1.0000	22.0	1.14%	426.2	1.19%
Foxa2(Forkhead)/Liver-Foxa2-ChIP-Seq(GSE25694)/Homer	CYTGTTTACWYW	1	-4.625e-01	1.0000	87.0	4.51%	1658.3	4.65%
BATF(bZIP)/Th17-BATF-ChIP-Seq(GSE39756)/Homer	DATGASTCAT	1	-4.596e-01	1.0000	76.0	3.94%	1452.3	4.07%
ZNF41(Zf)/HEK293-ZNF41.GFP-ChIP-Seq(GSE58341)/Homer	CCTCATGGTGYCYTWYTCCCTTGTG	1	-4.584e-01	1.0000	7.0	0.36%	140.9	0.39%
E2F7(E2F)/Hela-E2F7-ChIP-Seq(GSE32673)/Homer	VDTTTCCCGCCA	1	-4.393e-01	1.0000	15.0	0.78%	298.2	0.84%
MafK(bZIP)/C2C12-MafK-ChIP-Seq(GSE36030)/Homer	GCTGASTCAGCA	1	-4.295e-01	1.0000	31.0	1.61%	608.0	1.70%
NF1:FOXA1(CTF,Forkhead)/LNCAP-FOXA1-ChIP-Seq(GSE27824)/Homer	WNTGTTTRYTTTGGCA	1	-4.142e-01	1.0000	6.0	0.31%	124.4	0.35%
T1ISRE(IRF)/ThioMac-Ifnb-Expression/Homer	ACTTTCGTTTCT	1	-4.137e-01	1.0000	1.0	0.05%	20.3	0.06%
GRE(NR),IR3/RAW264.7-GRE-ChIP-Seq(Unpublished)/Homer	VAGRACAKWCTGTYC	1	-4.017e-01	1.0000	35.0	1.81%	689.5	1.93%
HIF2a(bHLH)/785_O-HIF2a-ChIP-Seq(GSE34871)/Homer	GCACGTACCC	1	-4.013e-01	1.0000	43.0	2.23%	842.1	2.36%
Sox3(HMG)/NPC-Sox3-ChIP-Seq(GSE33059)/Homer	CCWTTGTY	1	-4.009e-01	1.0000	283.0	14.66%	5351.9	14.99%
IRF2(IRF)/Erythroblas-IRF2-ChIP-Seq(GSE36985)/Homer	GAAASYGAAASY	1	-3.884e-01	1.0000	19.0	0.98%	383.9	1.08%
E2F(E2F)/Hela-CellCycle-Expression/Homer	TTSGCGCGAAAA	1	-3.883e-01	1.0000	5.0	0.26%	107.0	0.30%
Klf4(Zf)/mES-Klf4-ChIP-Seq(GSE11431)/Homer	GCCACACCCA	1	-3.872e-01	1.0000	74.0	3.83%	1435.7	4.02%
Sox2(HMG)/mES-Sox2-ChIP-Seq(GSE11431)/Homer	BCCATTGTTC	1	-3.563e-01	1.0000	141.0	7.30%	2712.4	7.60%
Klf9(Zf)/GBM-Klf9-ChIP-Seq(GSE62211)/Homer	GCCACRCCCACY	1	-3.411e-01	1.0000	63.0	3.26%	1240.6	3.48%
Atf1(bZIP)/K562-ATF1-ChIP-Seq(GSE31477)/Homer	GATGACGTCA	1	-3.296e-01	1.0000	104.0	5.39%	2024.2	5.67%
FoxL2(Forkhead)/Ovary-FoxL2-ChIP-Seq(GSE60858)/Homer	WWTRTAAACAVG	1	-3.290e-01	1.0000	76.0	3.94%	1492.3	4.18%
Srebp1a(bHLH)/HepG2-Srebp1a-ChIP-Seq(GSE31477)/Homer	RTCACSCCAY	1	-3.254e-01	1.0000	47.0	2.43%	938.0	2.63%
RARg(NR)/ES-RARg-ChIP-Seq(GSE30538)/Homer	AGGTCAAGGTCA	1	-3.230e-01	1.0000	6.0	0.31%	133.9	0.38%
MafF(bZIP)/HepG2-MafF-ChIP-Seq(GSE31477)/Homer	HWWGTCAGCAWWTTT	1	-3.156e-01	1.0000	29.0	1.50%	592.3	1.66%
ISRE(IRF)/ThioMac-LPS-Expression(GSE23622)/Homer	AGTTTCASTTTC	1	-3.125e-01	1.0000	9.0	0.47%	196.9	0.55%
Lhx2(Homeobox)/HFSC-Lhx2-ChIP-Seq(GSE48068)/Homer	TAATTAGN	1	-3.006e-01	1.0000	98.0	5.08%	1922.6	5.39%
Rfx1(HTH)/NPC-H3K4me1-ChIP-Seq(GSE16256)/Homer	KGTTGCCATGGCAA	1	-2.963e-01	1.0000	28.0	1.45%	577.9	1.62%
GFX(?)/Promoter/Homer	ATTCTCGCGAGA	1	-2.808e-01	1.0000	1.0	0.05%	26.4	0.07%
NF1-halfsite(CTF)/LNCaP-NF1-ChIP-Seq(Unpublished)/Homer	YTGCCAAG	1	-2.687e-01	1.0000	326.0	16.88%	6240.6	17.48%
Zfp809(Zf)/ES-Zfp809-ChIP-Seq(GSE70799)/Homer	GGGGCTYGKCTGGGA	1	-2.659e-01	1.0000	42.0	2.18%	859.6	2.41%
FOXM1(Forkhead)/MCF7-FOXM1-ChIP-Seq(GSE72977)/Homer	TRTTTACTTW	1	-2.559e-01	1.0000	106.0	5.49%	2095.1	5.87%
ARE(NR)/LNCAP-AR-ChIP-Seq(GSE27824)/Homer	RGRACASNSTGTYCYB	1	-2.266e-01	1.0000	40.0	2.07%	833.5	2.34%
ZNF165(Zf)/WHIM12-ZNF165-ChIP-Seq(GSE65937)/Homer	AAGGKGRCGCAGGCA	1	-1.947e-01	1.0000	29.0	1.50%	626.6	1.76%
ZNF467(Zf)/HEK293-ZNF467.GFP-ChIP-Seq(GSE58341)/Homer	TGGGGAAGGGCM	1	-1.946e-01	1.0000	276.0	14.29%	5362.5	15.02%
MITF(bHLH)/MastCells-MITF-ChIP-Seq(GSE48085)/Homer	RTCATGTGAC	1	-1.870e-01	1.0000	138.0	7.15%	2748.1	7.70%
E2F4(E2F)/K562-E2F4-ChIP-Seq(GSE31477)/Homer	GGCGGGAAAH	1	-1.763e-01	1.0000	55.0	2.85%	1149.2	3.22%
RORgt(NR)/EL4-RORgt.Flag-ChIP-Seq(GSE56019)/Homer	AAYTAGGTCA	1	-1.754e-01	1.0000	14.0	0.73%	326.4	0.91%
Atf7(bZIP)/3T3L1-Atf7-ChIP-Seq(GSE56872)/Homer	NGRTGACGTCAY	1	-1.688e-01	1.0000	76.0	3.94%	1564.3	4.38%
FOXA1(Forkhead)/MCF7-FOXA1-ChIP-Seq(GSE26831)/Homer	WAAGTAAACA	1	-1.606e-01	1.0000	91.0	4.71%	1861.5	5.22%
CRE(bZIP)/Promoter/Homer	CSGTGACGTCAC	1	-1.581e-01	1.0000	20.0	1.04%	456.5	1.28%
Zic(Zf)/Cerebellum-ZIC1.2-ChIP-Seq(GSE60731)/Homer	CCTGCTGAGH	1	-1.560e-01	1.0000	149.0	7.72%	2983.0	8.36%
OCT4-SOX2-TCF-NANOG(POU,Homeobox,HMG)/mES-Oct4-ChIP-Seq(GSE11431)/Homer	ATTTGCATAACAATG	1	-1.535e-01	1.0000	10.0	0.52%	247.8	0.69%
ZNF528(Zf)/HEK293-ZNF528.GFP-ChIP-Seq(GSE58341)/Homer	AGAAATGACTTCCCT	1	-1.450e-01	1.0000	1.0	0.05%	37.6	0.11%
E-box(bHLH)/Promoter/Homer	SSGGTCACGTGA	1	-1.395e-01	1.0000	6.0	0.31%	162.7	0.46%
ZNF692(Zf)/HEK293-ZNF692.GFP-ChIP-Seq(GSE58341)/Homer	GTGGGCCCCA	1	-1.272e-01	1.0000	24.0	1.24%	551.4	1.54%
Usf2(bHLH)/C2C12-Usf2-ChIP-Seq(GSE36030)/Homer	GTCACGTGGT	1	-1.206e-01	1.0000	41.0	2.12%	901.9	2.53%
p53(p53)/mES-cMyc-ChIP-Seq(GSE11431)/Homer	ACATGCCCGGGCAT	1	-1.199e-01	1.0000	2.0	0.10%	69.9	0.20%
Foxh1(Forkhead)/hESC-FOXH1-ChIP-Seq(GSE29422)/Homer	NNTGTGGATTSS	1	-1.170e-01	1.0000	72.0	3.73%	1521.1	4.26%
ZNF136(Zf)/HEK293-ZNF136.GFP-ChIP-Seq(GSE58341)/Homer	YTKGATAHAGTATTCTWGGTNGGCA	1	-1.090e-01	1.0000	11.0	0.57%	283.7	0.79%
Cdx2(Homeobox)/mES-Cdx2-ChIP-Seq(GSE14586)/Homer	GYMATAAAAH	1	-1.009e-01	1.0000	55.0	2.85%	1196.3	3.35%
Nkx3.1(Homeobox)/LNCaP-Nkx3.1-ChIP-Seq(GSE28264)/Homer	AAGCACTTAA	1	-9.131e-02	1.0000	414.0	21.44%	8104.7	22.71%
CTCF(Zf)/CD4+-CTCF-ChIP-Seq(Barski_et_al.)/Homer	AYAGTGCCMYCTRGTGGCCA	1	-9.103e-02	1.0000	10.0	0.52%	268.3	0.75%
FOXA1(Forkhead)/LNCAP-FOXA1-ChIP-Seq(GSE27824)/Homer	WAAGTAAACA	1	-8.658e-02	1.0000	114.0	5.90%	2376.3	6.66%
Lhx3(Homeobox)/Neuron-Lhx3-ChIP-Seq(GSE31456)/Homer	ADBTAATTAR	1	-8.407e-02	1.0000	165.0	8.54%	3371.6	9.45%
Six1(Homeobox)/Myoblast-Six1-ChIP-Chip(GSE20150)/Homer	GKVTCADRTTWC	1	-7.767e-02	1.0000	27.0	1.40%	642.6	1.80%
Brachyury(T-box)/Mesoendoderm-Brachyury-ChIP-exo(GSE54963)/Homer	ANTTMRCASBNNNGTGYKAAN	1	-7.243e-02	1.0000	28.0	1.45%	667.3	1.87%
Pdx1(Homeobox)/Islet-Pdx1-ChIP-Seq(SRA008281)/Homer	YCATYAATCA	1	-7.192e-02	1.0000	92.0	4.76%	1962.7	5.50%
Sox15(HMG)/CPA-Sox15-ChIP-Seq(GSE62909)/Homer	RAACAATGGN	1	-6.798e-02	1.0000	170.0	8.80%	3494.3	9.79%
Sp1(Zf)/Promoter/Homer	GGCCCCGCCCCC	1	-6.704e-02	1.0000	25.0	1.29%	608.6	1.70%
EBNA1(EBV-virus)/Raji-EBNA1-ChIP-Seq(GSE30709)/Homer	GGYAGCAYDTGCTDCCCNNN	1	-6.531e-02	1.0000	1.0	0.05%	51.3	0.14%
ZNF669(Zf)/HEK293-ZNF669.GFP-ChIP-Seq(GSE58341)/Homer	GARTGGTCATCGCCC	1	-6.513e-02	1.0000	5.0	0.26%	162.8	0.46%
Hoxb4(Homeobox)/ES-Hoxb4-ChIP-Seq(GSE34014)/Homer	TGATTRATGGCY	1	-5.251e-02	1.0000	12.0	0.62%	335.3	0.94%
ZNF317(Zf)/HEK293-ZNF317.GFP-ChIP-Seq(GSE58341)/Homer	GTCWGCTGTYYCTCT	1	-5.102e-02	1.0000	10.0	0.52%	290.1	0.81%
GATA(Zf),IR4/iTreg-Gata3-ChIP-Seq(GSE20898)/Homer	NAGATWNBNATCTNN	1	-4.969e-02	1.0000	4.0	0.21%	144.7	0.41%
ZNF322(Zf)/HEK293-ZNF322.GFP-ChIP-Seq(GSE58341)/Homer	GAGCCTGGTACTGWGCCTGR	1	-4.822e-02	1.0000	49.0	2.54%	1129.6	3.16%
ZNF16(Zf)/HEK293-ZNF16.GFP-ChIP-Seq(GSE58341)/Homer	MACCTTCYATGGCTCCCTAKTGCCY	1	-4.811e-02	1.0000	2.0	0.10%	89.9	0.25%
GATA3(Zf),DR4/iTreg-Gata3-ChIP-Seq(GSE20898)/Homer	AGATGKDGAGATAAG	1	-4.612e-02	1.0000	4.0	0.21%	146.3	0.41%
Oct4:Sox17(POU,Homeobox,HMG)/F9-Sox17-ChIP-Seq(GSE44553)/Homer	CCATTGTATGCAAAT	1	-4.381e-02	1.0000	8.0	0.41%	248.8	0.70%
HRE(HSF)/HepG2-HSF1-ChIP-Seq(GSE31477)/Homer	BSTTCTRGAABVTTCYAGAA	1	-4.268e-02	1.0000	27.0	1.40%	675.4	1.89%
E2F1(E2F)/Hela-E2F1-ChIP-Seq(GSE22478)/Homer	CWGGCGGGAA	1	-3.914e-02	1.0000	26.0	1.35%	658.5	1.84%
FXR(NR),IR1/Liver-FXR-ChIP-Seq(Chong_et_al.)/Homer	AGGTCANTGACCTB	1	-3.347e-02	1.0000	62.0	3.21%	1422.2	3.98%
ZNF264(Zf)/HEK293-ZNF264.GFP-ChIP-Seq(GSE58341)/Homer	RGGGCACTAACY	1	-3.288e-02	1.0000	84.0	4.35%	1871.4	5.24%
Mef2c(MADS)/GM12878-Mef2c-ChIP-Seq(GSE32465)/Homer	DCYAAAAATAGM	1	-3.041e-02	1.0000	66.0	3.42%	1511.2	4.23%
RBPJ:Ebox(?,bHLH)/Panc1-Rbpj1-ChIP-Seq(GSE47459)/Homer	GGGRAARRGRMCAGMTG	1	-2.647e-02	1.0000	74.0	3.83%	1685.9	4.72%
NFY(CCAAT)/Promoter/Homer	RGCCAATSRG	1	-2.575e-02	1.0000	85.0	4.40%	1912.0	5.36%
GFY-Staf(?,Zf)/Promoter/Homer	RACTACAATTCCCAGAAKGC	1	-2.516e-02	1.0000	2.0	0.10%	103.4	0.29%
PRDM14(Zf)/H1-PRDM14-ChIP-Seq(GSE22767)/Homer	RGGTCTCTAACY	1	-2.513e-02	1.0000	36.0	1.86%	897.8	2.52%
Tcf3(HMG)/mES-Tcf3-ChIP-Seq(GSE11724)/Homer	ASWTCAAAGG	1	-2.070e-02	1.0000	27.0	1.40%	712.7	2.00%
HRE(HSF)/Striatum-HSF1-ChIP-Seq(GSE38000)/Homer	TTCTAGAABNTTCTA	1	-2.044e-02	1.0000	37.0	1.92%	930.6	2.61%
Unknown(Homeobox)/Limb-p300-ChIP-Seq/Homer	SSCMATWAAA	1	-1.977e-02	1.0000	56.0	2.90%	1334.1	3.74%
Gata2(Zf)/K562-GATA2-ChIP-Seq(GSE18829)/Homer	BBCTTATCTS	1	-1.687e-02	1.0000	79.0	4.09%	1821.3	5.10%
YY1(Zf)/Promoter/Homer	CAAGATGGCGGC	1	-1.636e-02	1.0000	5.0	0.26%	201.6	0.56%
Mef2b(MADS)/HEK293-Mef2b.V5-ChIP-Seq(GSE67450)/Homer	GCTATTTTTGGM	1	-1.441e-02	1.0000	113.0	5.85%	2525.5	7.08%
Lhx1(Homeobox)/EmbryoCarcinoma-Lhx1-ChIP-Seq(GSE70957)/Homer	NNYTAATTAR	1	-1.367e-02	1.0000	92.0	4.76%	2103.6	5.89%
BORIS(Zf)/K562-CTCFL-ChIP-Seq(GSE32465)/Homer	CNNBRGCGCCCCCTGSTGGC	1	-1.148e-02	1.0000	19.0	0.98%	558.1	1.56%
Gata1(Zf)/K562-GATA1-ChIP-Seq(GSE18829)/Homer	SAGATAAGRV	1	-1.147e-02	1.0000	71.0	3.68%	1683.8	4.72%
Nkx6.1(Homeobox)/Islet-Nkx6.1-ChIP-Seq(GSE40975)/Homer	GKTAATGR	1	-1.104e-02	1.0000	266.0	13.78%	5574.4	15.62%
Phox2a(Homeobox)/Neuron-Phox2a-ChIP-Seq(GSE31456)/Homer	YTAATYNRATTA	1	-1.099e-02	1.0000	17.0	0.88%	513.5	1.44%
VDR(NR),DR3/GM10855-VDR+vitD-ChIP-Seq(GSE22484)/Homer	ARAGGTCANWGAGTTCANNN	1	-1.077e-02	1.0000	29.0	1.50%	788.4	2.21%
HNF6(Homeobox)/Liver-Hnf6-ChIP-Seq(ERP000394)/Homer	NTATYGATCH	1	-8.958e-03	1.0000	38.0	1.97%	996.9	2.79%
ZNF519(Zf)/HEK293-ZNF519.GFP-ChIP-Seq(GSE58341)/Homer	GAGSCCGAGC	1	-8.104e-03	1.0000	24.0	1.24%	689.0	1.93%
Tcfcp2l1(CP2)/mES-Tcfcp2l1-ChIP-Seq(GSE11431)/Homer	NRAACCRGTTYRAACCRGYT	1	-8.008e-03	1.0000	11.0	0.57%	379.0	1.06%
AP-2alpha(AP2)/Hela-AP2alpha-ChIP-Seq(GSE31477)/Homer	ATGCCCTGAGGC	1	-7.347e-03	1.0000	171.0	8.86%	3747.5	10.50%
Nur77(NR)/K562-NR4A1-ChIP-Seq(GSE31363)/Homer	TGACCTTTNCNT	1	-7.095e-03	1.0000	16.0	0.83%	506.8	1.42%
Hnf1(Homeobox)/Liver-Foxa2-Chip-Seq(GSE25694)/Homer	GGTTAAWCATTAA	1	-6.268e-03	1.0000	3.0	0.16%	166.7	0.47%
E2A(bHLH),near_PU.1/Bcell-PU.1-ChIP-Seq(GSE21512)/Homer	NVCACCTGBN	1	-5.208e-03	1.0000	325.0	16.83%	6805.2	19.07%
Tcf4(HMG)/Hct116-Tcf4-ChIP-Seq(SRA012054)/Homer	ASATCAAAGGVA	1	-3.847e-03	1.0000	53.0	2.74%	1368.5	3.83%
NFkB-p65-Rel(RHD)/ThioMac-LPS-Expression(GSE23622)/Homer	GGAAATTCCC	1	-3.047e-03	1.0000	5.0	0.26%	245.6	0.69%
Sox9(HMG)/Limb-SOX9-ChIP-Seq(GSE73225)/Homer	AGGVNCCTTTGT	1	-2.626e-03	1.0000	125.0	6.47%	2903.7	8.13%
HOXB13(Homeobox)/ProstateTumor-HOXB13-ChIP-Seq(GSE56288)/Homer	TTTTATKRGG	1	-2.488e-03	1.0000	97.0	5.02%	2328.4	6.52%
Hoxc9(Homeobox)/Ainv15-Hoxc9-ChIP-Seq(GSE21812)/Homer	GGCCATAAATCA	1	-2.325e-03	1.0000	29.0	1.50%	857.1	2.40%
HOXD13(Homeobox)/Chicken-Hoxd13-ChIP-Seq(GSE38910)/Homer	NCYAATAAAA	1	-2.254e-03	1.0000	89.0	4.61%	2167.6	6.07%
Smad3(MAD)/NPC-Smad3-ChIP-Seq(GSE36673)/Homer	TWGTCTGV	1	-2.071e-03	1.0000	482.0	24.96%	9934.3	27.83%
ZSCAN22(Zf)/HEK293-ZSCAN22.GFP-ChIP-Seq(GSE58341)/Homer	SMCAGTCWGAKGGAGGAGGC	1	-1.672e-03	1.0000	14.0	0.73%	507.3	1.42%
ZNF415(Zf)/HEK293-ZNF415.GFP-ChIP-Seq(GSE58341)/Homer	GRTGMTRGAGCC	1	-1.640e-03	1.0000	75.0	3.88%	1890.9	5.30%
RAR:RXR(NR),DR5/ES-RAR-ChIP-Seq(GSE56893)/Homer	AGGTCAAGGTCA	1	-1.563e-03	1.0000	16.0	0.83%	561.0	1.57%
ZNF675(Zf)/HEK293-ZNF675.GFP-ChIP-Seq(GSE58341)/Homer	ARGAGGMCAAAATGW	1	-1.243e-03	1.0000	17.0	0.88%	593.3	1.66%
CArG(MADS)/PUER-Srf-ChIP-Seq(Sullivan_et_al.)/Homer	CCATATATGGNM	1	-1.012e-03	1.0000	28.0	1.45%	868.7	2.43%
Maz(Zf)/HepG2-Maz-ChIP-Seq(GSE31477)/Homer	GGGGGGGG	1	-9.140e-04	1.0000	295.0	15.28%	6397.4	17.92%
Pax7(Paired,Homeobox)/Myoblast-Pax7-ChIP-Seq(GSE25064)/Homer	TAATCAATTA	1	-4.790e-04	1.0000	1.0	0.05%	141.6	0.40%
NFkB-p65(RHD)/GM12787-p65-ChIP-Seq(GSE19485)/Homer	WGGGGATTTCCC	1	-4.740e-04	1.0000	91.0	4.71%	2305.7	6.46%
Bapx1(Homeobox)/VertebralCol-Bapx1-ChIP-Seq(GSE36672)/Homer	TTRAGTGSYK	1	-4.300e-04	1.0000	421.0	21.80%	8929.7	25.02%
PR(NR)/T47D-PR-ChIP-Seq(GSE31130)/Homer	VAGRACAKNCTGTBC	1	-3.660e-04	1.0000	343.0	17.76%	7425.1	20.80%
GRHL2(CP2)/HBE-GRHL2-ChIP-Seq(GSE46194)/Homer	AAACYKGTTWDACMRGTTTB	1	-3.050e-04	1.0000	35.0	1.81%	1082.8	3.03%
Mef2a(MADS)/HL1-Mef2a.biotin-ChIP-Seq(GSE21529)/Homer	CYAAAAATAG	1	-2.950e-04	1.0000	57.0	2.95%	1588.8	4.45%
Isl1(Homeobox)/Neuron-Isl1-ChIP-Seq(GSE31456)/Homer	CTAATKGV	1	-1.470e-04	1.0000	220.0	11.39%	5055.6	14.16%
Nr5a2(NR)/mES-Nr5a2-ChIP-Seq(GSE19019)/Homer	BTCAAGGTCA	1	-1.340e-04	1.0000	80.0	4.14%	2137.4	5.99%
AP-2gamma(AP2)/MCF7-TFAP2C-ChIP-Seq(GSE21234)/Homer	SCCTSAGGSCAW	1	-1.240e-04	1.0000	211.0	10.93%	4886.0	13.69%
Tbet(T-box)/CD8-Tbet-ChIP-Seq(GSE33802)/Homer	AGGTGTGAAM	1	-1.220e-04	1.0000	162.0	8.39%	3882.7	10.88%
LXRE(NR),DR4/RAW-LXRb.biotin-ChIP-Seq(GSE21512)/Homer	RGGTTACTANAGGTCA	1	-1.150e-04	1.0000	11.0	0.57%	507.2	1.42%
HOXA9(Homeobox)/HSC-Hoxa9-ChIP-Seq(GSE33509)/Homer	GGCCATAAATCA	1	-1.010e-04	1.0000	44.0	2.28%	1339.5	3.75%
THRa(NR)/C17.2-THRa-ChIP-Seq(GSE38347)/Homer	GGTCANYTGAGGWCA	1	-6.000e-05	1.0000	81.0	4.19%	2201.0	6.17%
ZBTB12(Zf)/HEK293-ZBTB12.GFP-ChIP-Seq(GSE58341)/Homer	NGNTCTAGAACCNGV	1	-5.200e-05	1.0000	44.0	2.28%	1367.6	3.83%
Gata4(Zf)/Heart-Gata4-ChIP-Seq(GSE35151)/Homer	NBWGATAAGR	1	-5.000e-05	1.0000	109.0	5.64%	2820.4	7.90%
CHR(?)/Hela-CellCycle-Expression/Homer	SRGTTTCAAA	1	-2.200e-05	1.0000	50.0	2.59%	1543.2	4.32%
TR4(NR),DR1/Hela-TR4-ChIP-Seq(GSE24685)/Homer	GAGGTCAAAGGTCA	1	-1.400e-05	1.0000	8.0	0.41%	473.5	1.33%
ZNF189(Zf)/HEK293-ZNF189.GFP-ChIP-Seq(GSE58341)/Homer	TGGAACAGMA	1	-1.300e-05	1.0000	177.0	9.17%	4340.3	12.16%
Nr5a2(NR)/Pancreas-LRH1-ChIP-Seq(GSE34295)/Homer	BTCAAGGTCA	1	-1.200e-05	1.0000	106.0	5.49%	2830.7	7.93%
Stat3(Stat)/mES-Stat3-ChIP-Seq(GSE11431)/Homer	CTTCCGGGAA	1	-8.000e-06	1.0000	71.0	3.68%	2072.5	5.81%
STAT1(Stat)/HelaS3-STAT1-ChIP-Seq(GSE12782)/Homer	NATTTCCNGGAAAT	1	-7.000e-06	1.0000	29.0	1.50%	1074.7	3.01%
GATA3(Zf)/iTreg-Gata3-ChIP-Seq(GSE20898)/Homer	AGATAASR	1	-6.000e-06	1.0000	166.0	8.60%	4153.4	11.64%
Tbx5(T-box)/HL1-Tbx5.biotin-ChIP-Seq(GSE21529)/Homer	AGGTGTCA	1	-5.000e-06	1.0000	632.0	32.73%	13387.5	37.51%
ZNF143|STAF(Zf)/CUTLL-ZNF143-ChIP-Seq(GSE29600)/Homer	ATTTCCCAGVAKSCY	1	-2.000e-06	1.0000	48.0	2.49%	1588.1	4.45%
Eomes(T-box)/H9-Eomes-ChIP-Seq(GSE26097)/Homer	ATTAACACCT	1	-2.000e-06	1.0000	334.0	17.30%	7662.4	21.47%
Nkx2.1(Homeobox)/LungAC-Nkx2.1-ChIP-Seq(GSE43252)/Homer	RSCACTYRAG	1	-1.000e-06	1.0000	526.0	27.24%	11470.0	32.13%
Nkx2.5(Homeobox)/HL1-Nkx2.5.biotin-ChIP-Seq(GSE21529)/Homer	RRSCACTYAA	1	-1.000e-06	1.0000	383.0	19.83%	8705.3	24.39%
Esrrb(NR)/mES-Esrrb-ChIP-Seq(GSE11431)/Homer	KTGACCTTGA	1	-1.000e-06	1.0000	84.0	4.35%	2473.4	6.93%
STAT6(Stat)/CD4-Stat6-ChIP-Seq(GSE22104)/Homer	ABTTCYYRRGAA	1	-1.000e-06	1.0000	63.0	3.26%	1988.4	5.57%
Nkx2.2(Homeobox)/NPC-Nkx2.2-ChIP-Seq(GSE61673)/Homer	BTBRAGTGSN	1	-1.000e-06	1.0000	380.0	19.68%	8665.2	24.28%
Stat3+il21(Stat)/CD4-Stat3-ChIP-Seq(GSE19198)/Homer	SVYTTCCNGGAARB	1	-0.000e+00	1.0000	97.0	5.02%	2801.6	7.85%
KLF5(Zf)/LoVo-KLF5-ChIP-Seq(GSE49402)/Homer	DGGGYGKGGC	1	-0.000e+00	1.0000	216.0	11.19%	5394.1	15.11%
HNF4a(NR),DR1/HepG2-HNF4a-ChIP-Seq(GSE25021)/Homer	CARRGKBCAAAGTYCA	1	-0.000e+00	1.0000	52.0	2.69%	1775.1	4.97%
Otx2(Homeobox)/EpiLC-Otx2-ChIP-Seq(GSE56098)/Homer	NYTAATCCYB	1	-0.000e+00	1.0000	71.0	3.68%	2247.9	6.30%
TEAD2(TEA)/Py2T-Tead2-ChIP-Seq(GSE55709)/Homer	CCWGGAATGY	1	-0.000e+00	1.0000	62.0	3.21%	2037.2	5.71%
STAT5(Stat)/mCD4+-Stat5-ChIP-Seq(GSE12346)/Homer	RTTTCTNAGAAA	1	-0.000e+00	1.0000	30.0	1.55%	1254.4	3.51%
STAT6(Stat)/Macrophage-Stat6-ChIP-Seq(GSE38377)/Homer	TTCCKNAGAA	1	-0.000e+00	1.0000	63.0	3.26%	2090.6	5.86%
ZFX(Zf)/mES-Zfx-ChIP-Seq(GSE11431)/Homer	AGGCCTRG	1	-0.000e+00	1.0000	243.0	12.58%	6169.3	17.28%
STAT4(Stat)/CD4-Stat4-ChIP-Seq(GSE22104)/Homer	NYTTCCWGGAAR	1	-0.000e+00	1.0000	117.0	6.06%	3510.7	9.84%
AR-halfsite(NR)/LNCaP-AR-ChIP-Seq(GSE27824)/Homer	CCAGGAACAG	1	-0.000e+00	1.0000	649.0	33.61%	14430.4	40.43%
ZNF416(Zf)/HEK293-ZNF416.GFP-ChIP-Seq(GSE58341)/Homer	WDNCTGGGCA	1	-0.000e+00	1.0000	258.0	13.36%	6642.8	18.61%
Nanog(Homeobox)/mES-Nanog-ChIP-Seq(GSE11724)/Homer	RGCCATTAAC	1	-0.000e+00	1.0000	550.0	28.48%	12587.9	35.27%
NFAT(RHD)/Jurkat-NFATC1-ChIP-Seq(Jolma_et_al.)/Homer	ATTTTCCATT	1	-0.000e+00	1.0000	98.0	5.08%	3170.0	8.88%
TATA-Box(TBP)/Promoter/Homer	CCTTTTAWAGSC	1	-0.000e+00	1.0000	119.0	6.16%	3680.5	10.31%
TEAD4(TEA)/Tropoblast-Tead4-ChIP-Seq(GSE37350)/Homer	CCWGGAATGY	1	-0.000e+00	1.0000	99.0	5.13%	3244.2	9.09%
ZNF711(Zf)/SHSY5Y-ZNF711-ChIP-Seq(GSE20673)/Homer	AGGCCTAG	1	-0.000e+00	1.0000	318.0	16.47%	8113.5	22.73%
GSC(Homeobox)/FrogEmbryos-GSC-ChIP-Seq(DRA000576)/Homer	RGGATTAR	1	-0.000e+00	1.0000	156.0	8.08%	4787.2	13.41%
TEAD(TEA)/Fibroblast-PU.1-ChIP-Seq(Unpublished)/Homer	YCWGGAATGY	1	-0.000e+00	1.0000	63.0	3.26%	2556.2	7.16%
PPARE(NR),DR1/3T3L1-Pparg-ChIP-Seq(GSE13511)/Homer	TGACCTTTGCCCCA	1	-0.000e+00	1.0000	140.0	7.25%	4453.3	12.48%
Erra(NR)/HepG2-Erra-ChIP-Seq(GSE31477)/Homer	CAAAGGTCAG	1	-0.000e+00	1.0000	363.0	18.80%	9360.6	26.22%
RXR(NR),DR1/3T3L1-RXR-ChIP-Seq(GSE13511)/Homer	TAGGGCAAAGGTCA	1	-0.000e+00	1.0000	177.0	9.17%	5529.1	15.49%
Bcl6(Zf)/Liver-Bcl6-ChIP-Seq(GSE31578)/Homer	NNNCTTTCCAGGAAA	1	0.000e+00	1.0000	175.0	9.06%	6168.1	17.28%
CRX(Homeobox)/Retina-Crx-ChIP-Seq(GSE20012)/Homer	GCTAATCC	1	0.000e+00	1.0000	295.0	15.28%	8323.5	23.32%
Pitx1(Homeobox)/Chicken-Pitx1-ChIP-Seq(GSE38910)/Homer	TAATCCCN	1	0.000e+00	1.0000	553.0	28.64%	14870.7	41.66%
Rbpj1(?)/Panc1-Rbpj1-ChIP-Seq(GSE47459)/Homer	HTTTCCCASG	1	0.000e+00	1.0000	187.0	9.68%	6632.4	18.58%
ZFP3(Zf)/HEK293-ZFP3.GFP-ChIP-Seq(GSE58341)/Homer	GGGTTTTGAAGGATGARTAGGAGTT	1	0.000e+00	1.0000	0.0	0.00%	56.1	0.16%
Znf263(Zf)/K562-Znf263-ChIP-Seq(GSE31477)/Homer	CVGTSCTCCC	1	0.000e+00	1.0000	341.0	17.66%	10498.6	29.41%

## Sheet: GM12878
Motif Name	Consensus	P-value	Log P-value	q-value (Benjamini)	# of Target Sequences with Motif(of 10817)	% of Target Sequences with Motif	# of Background Sequences with Motif(of 37375)	% of Background Sequences with Motif
Fli1(ETS)/CD8-FLI-ChIP-Seq(GSE20898)/Homer	NRYTTCCGGH	1e-1792	-4.127e+03	0.0000	5045.0	46.64%	4320.5	11.56%
ETS1(ETS)/Jurkat-ETS1-ChIP-Seq(GSE17954)/Homer	ACAGGAAGTG	1e-1740	-4.007e+03	0.0000	4847.0	44.81%	4065.9	10.88%
Etv2(ETS)/ES-ER71-ChIP-Seq(GSE59402)/Homer(0.967)	NNAYTTCCTGHN	1e-1615	-3.721e+03	0.0000	4464.0	41.27%	3641.6	9.74%
ETV1(ETS)/GIST48-ETV1-ChIP-Seq(GSE22441)/Homer	AACCGGAAGT	1e-1605	-3.698e+03	0.0000	5333.0	49.31%	5381.2	14.40%
ERG(ETS)/VCaP-ERG-ChIP-Seq(GSE14097)/Homer	ACAGGAAGTG	1e-1582	-3.645e+03	0.0000	5787.0	53.50%	6464.5	17.29%
GABPA(ETS)/Jurkat-GABPa-ChIP-Seq(GSE17954)/Homer	RACCGGAAGT	1e-1494	-3.441e+03	0.0000	4232.0	39.13%	3495.9	9.35%
PU.1(ETS)/ThioMac-PU.1-ChIP-Seq(GSE21512)/Homer	AGAGGAAGTG	1e-1327	-3.056e+03	0.0000	3043.0	28.13%	1895.9	5.07%
EHF(ETS)/LoVo-EHF-ChIP-Seq(GSE49402)/Homer	AVCAGGAAGT	1e-1214	-2.796e+03	0.0000	4775.0	44.15%	5353.1	14.32%
ELF5(ETS)/T47D-ELF5-ChIP-Seq(GSE30407)/Homer	ACVAGGAAGT	1e-1087	-2.503e+03	0.0000	3347.0	30.94%	2868.2	7.67%
Elk1(ETS)/Hela-Elk1-ChIP-Seq(GSE31477)/Homer	HACTTCCGGY	1e-1056	-2.433e+03	0.0000	2801.0	25.90%	2023.3	5.41%
EWS:ERG-fusion(ETS)/CADO_ES1-EWS:ERG-ChIP-Seq(SRA014231)/Homer	ATTTCCTGTN	1e-1029	-2.371e+03	0.0000	3194.0	29.53%	2737.7	7.32%
ELF1(ETS)/Jurkat-ELF1-ChIP-Seq(SRA014231)/Homer	AVCCGGAAGT	1e-1014	-2.337e+03	0.0000	2676.0	24.74%	1912.8	5.12%
Elk4(ETS)/Hela-Elk4-ChIP-Seq(GSE31477)/Homer	NRYTTCCGGY	1e-972	-2.240e+03	0.0000	2681.0	24.79%	2005.4	5.36%
ETS(ETS)/Promoter/Homer	AACCGGAAGT	1e-916	-2.110e+03	0.0000	2055.0	19.00%	1192.1	3.19%
EWS:FLI1-fusion(ETS)/SK_N_MC-EWS:FLI1-ChIP-Seq(SRA014231)/Homer	VACAGGAAAT	1e-894	-2.061e+03	0.0000	2625.0	24.27%	2082.4	5.57%
PU.1:IRF8(ETS:IRF)/pDC-Irf8-ChIP-Seq(GSE66899)/Homer	GGAAGTGAAAST	1e-886	-2.041e+03	0.0000	1688.0	15.61%	782.3	2.09%
Ets1-distal(ETS)/CD4+-PolII-ChIP-Seq(Barski_et_al.)/Homer	MACAGGAAGT	1e-869	-2.002e+03	0.0000	1823.0	16.85%	964.9	2.58%
SpiB(ETS)/OCILY3-SPIB-ChIP-Seq(GSE56857)/Homer	AAAGRGGAAGTG	1e-840	-1.936e+03	0.0000	1789.0	16.54%	962.6	2.57%
BATF(bZIP)/Th17-BATF-ChIP-Seq(GSE39756)/Homer	DATGASTCAT	1e-812	-1.871e+03	0.0000	2492.0	23.04%	2050.8	5.49%
Fra1(bZIP)/BT549-Fra1-ChIP-Seq(GSE46166)/Homer	NNATGASTCATH	1e-800	-1.843e+03	0.0000	2205.0	20.39%	1615.8	4.32%
PU.1-IRF(ETS:IRF)/Bcell-PU.1-ChIP-Seq(GSE21512)/Homer	MGGAAGTGAAAC	1e-792	-1.825e+03	0.0000	4424.0	40.90%	6142.5	16.43%
Atf3(bZIP)/GBM-ATF3-ChIP-Seq(GSE33912)/Homer	DATGASTCATHN	1e-791	-1.823e+03	0.0000	2474.0	22.87%	2069.0	5.53%
AP-1(bZIP)/ThioMac-PU.1-ChIP-Seq(GSE21512)/Homer	VTGACTCATC	1e-695	-1.601e+03	0.0000	2514.0	23.24%	2391.6	6.40%
Fosl2(bZIP)/3T3L1-Fosl2-ChIP-Seq(GSE56872)/Homer	NATGASTCABNN	1e-576	-1.329e+03	0.0000	1454.0	13.44%	940.4	2.52%
SPDEF(ETS)/VCaP-SPDEF-ChIP-Seq(SRA014231)/Homer	ASWTCCTGBT	1e-538	-1.240e+03	0.0000	2824.0	26.11%	3550.1	9.50%
IRF1(IRF)/PBMC-IRF1-ChIP-Seq(GSE43036)/Homer	GAAAGTGAAAGT	1e-509	-1.172e+03	0.0000	1129.0	10.44%	622.4	1.66%
Jun-AP1(bZIP)/K562-cJun-ChIP-Seq(GSE31477)/Homer	GATGASTCATCN	1e-505	-1.164e+03	0.0000	1151.0	10.64%	655.2	1.75%
IRF2(IRF)/Erythroblas-IRF2-ChIP-Seq(GSE36985)/Homer	GAAASYGAAASY	1e-475	-1.095e+03	0.0000	920.0	8.51%	422.8	1.13%
RUNX(Runt)/HPC7-Runx1-ChIP-Seq(GSE22178)/Homer	SAAACCACAG	1e-425	-9.806e+02	0.0000	2040.0	18.86%	2352.0	6.29%
RUNX1(Runt)/Jurkat-RUNX1-ChIP-Seq(GSE29180)/Homer	AAACCACARM	1e-424	-9.776e+02	0.0000	2565.0	23.71%	3476.9	9.30%
IRF4(IRF)/GM12878-IRF4-ChIP-Seq(GSE32465)/Homer	ACTGAAACCA	1e-376	-8.678e+02	0.0000	1601.0	14.80%	1669.7	4.47%
ETS:RUNX(ETS,Runt)/Jurkat-RUNX1-ChIP-Seq(GSE17954)/Homer	RCAGGATGTGGT	1e-374	-8.627e+02	0.0000	743.0	6.87%	350.9	0.94%
bZIP:IRF(bZIP,IRF)/Th17-BatF-ChIP-Seq(GSE39756)/Homer	NAGTTTCABTHTGACTNW	1e-353	-8.146e+02	0.0000	1592.0	14.72%	1730.1	4.63%
RUNX2(Runt)/PCa-RUNX2-ChIP-Seq(GSE33889)/Homer	NWAACCACADNN	1e-349	-8.046e+02	0.0000	2132.0	19.71%	2864.4	7.66%
RUNX-AML(Runt)/CD4+-PolII-ChIP-Seq(Barski_et_al.)/Homer	GCTGTGGTTW	1e-333	-7.688e+02	0.0000	1891.0	17.48%	2413.2	6.46%
IRF:BATF(IRF:bZIP)/pDC-Irf8-ChIP-Seq(GSE66899)/Homer	CTTTCANTATGACTV	1e-330	-7.606e+02	0.0000	712.0	6.58%	373.4	1.00%
ISRE(IRF)/ThioMac-LPS-Expression(GSE23622)/Homer	AGTTTCASTTTC	1e-298	-6.865e+02	0.0000	568.0	5.25%	252.8	0.68%
Bach2(bZIP)/OCILy7-Bach2-ChIP-Seq(GSE44420)/Homer	TGCTGAGTCA	1e-245	-5.645e+02	0.0000	753.0	6.96%	581.9	1.56%
NFkB-p65(RHD)/GM12787-p65-ChIP-Seq(GSE19485)/Homer	WGGGGATTTCCC	1e-153	-3.541e+02	0.0000	1222.0	11.30%	1838.1	4.92%
PRDM1(Zf)/Hela-PRDM1-ChIP-Seq(GSE31477)/Homer	ACTTTCACTTTC	1e-142	-3.270e+02	0.0000	1441.0	13.32%	2432.1	6.51%
NF-E2(bZIP)/K562-NFE2-ChIP-Seq(GSE31477)/Homer	GATGACTCAGCA	1e-107	-2.470e+02	0.0000	255.0	2.36%	149.8	0.40%
Bach1(bZIP)/K562-Bach1-ChIP-Seq(GSE31477)/Homer	AWWNTGCTGAGTCAT	1e-94	-2.186e+02	0.0000	242.0	2.24%	153.8	0.41%
NFkB-p65-Rel(RHD)/ThioMac-LPS-Expression(GSE23622)/Homer	GGAAATTCCC	1e-93	-2.145e+02	0.0000	255.0	2.36%	174.5	0.47%
Nrf2(bZIP)/Lymphoblast-Nrf2-ChIP-Seq(GSE37589)/Homer	HTGCTGAGTCAT	1e-73	-1.693e+02	0.0000	203.0	1.88%	140.0	0.37%
NFkB-p50,p52(RHD)/Monocyte-p50-ChIP-Chip(Schreiber_et_al.)/Homer	GGGGGAATCCCC	1e-62	-1.438e+02	0.0000	316.0	2.92%	361.3	0.97%
Tcf12(bHLH)/GM12878-Tcf12-ChIP-Seq(GSE32465)/Homer	VCAGCTGYTG	1e-56	-1.291e+02	0.0000	1412.0	13.05%	3178.1	8.50%
MyoD(bHLH)/Myotube-MyoD-ChIP-Seq(GSE21614)/Homer	RRCAGCTGYTSY	1e-52	-1.210e+02	0.0000	1121.0	10.36%	2410.4	6.45%
SCL(bHLH)/HPC7-Scl-ChIP-Seq(GSE13511)/Homer	AVCAGCTG	1e-51	-1.190e+02	0.0000	5391.0	49.84%	15916.3	42.58%
Myf5(bHLH)/GM-Myf5-ChIP-Seq(GSE24852)/Homer	BAACAGCTGT	1e-49	-1.138e+02	0.0000	1057.0	9.77%	2272.1	6.08%
BMYB(HTH)/Hela-BMYB-ChIP-Seq(GSE27030)/Homer	NHAACBGYYV	1e-48	-1.123e+02	0.0000	1985.0	18.35%	4973.9	13.31%
Mef2d(MADS)/Retina-Mef2d-ChIP-Seq(GSE61391)/Homer	GCTATTTTTAGC	1e-47	-1.084e+02	0.0000	344.0	3.18%	489.7	1.31%
Egr1(Zf)/K562-Egr1-ChIP-Seq(GSE32465)/Homer	TGCGTGGGYG	1e-46	-1.071e+02	0.0000	1041.0	9.62%	2264.2	6.06%
Ap4(bHLH)/AML-Tfap4-ChIP-Seq(GSE45738)/Homer	NAHCAGCTGD	1e-46	-1.064e+02	0.0000	1679.0	15.52%	4103.4	10.98%
MyoG(bHLH)/C2C12-MyoG-ChIP-Seq(GSE36024)/Homer	AACAGCTG	1e-45	-1.056e+02	0.0000	1511.0	13.97%	3614.5	9.67%
Tcf21(bHLH)/ArterySmoothMuscle-Tcf21-ChIP-Seq(GSE61369)/Homer	NAACAGCTGG	1e-45	-1.056e+02	0.0000	1348.0	12.46%	3141.9	8.40%
Foxo1(Forkhead)/RAW-Foxo1-ChIP-Seq(Fan_et_al.)/Homer	CTGTTTAC	1e-44	-1.021e+02	0.0000	2625.0	24.27%	7032.6	18.81%
Ascl1(bHLH)/NeuralTubes-Ascl1-ChIP-Seq(GSE55840)/Homer	NNVVCAGCTGBN	1e-42	-9.808e+01	0.0000	2175.0	20.11%	5671.9	15.17%
MafK(bZIP)/C2C12-MafK-ChIP-Seq(GSE36030)/Homer	GCTGASTCAGCA	1e-42	-9.797e+01	0.0000	426.0	3.94%	703.2	1.88%
Stat3(Stat)/mES-Stat3-ChIP-Seq(GSE11431)/Homer	CTTCCGGGAA	1e-42	-9.795e+01	0.0000	814.0	7.53%	1692.6	4.53%
MafA(bZIP)/Islet-MafA-ChIP-Seq(GSE30298)/Homer	TGCTGACTCA	1e-41	-9.578e+01	0.0000	1076.0	9.95%	2427.3	6.49%
Atoh1(bHLH)/Cerebellum-Atoh1-ChIP-Seq(GSE22111)/Homer	VNRVCAGCTGGY	1e-39	-9.200e+01	0.0000	1427.0	13.19%	3465.6	9.27%
MYB(HTH)/ERMYB-Myb-ChIPSeq(GSE22095)/Homer	GGCVGTTR	1e-39	-9.047e+01	0.0000	2217.0	20.50%	5871.6	15.71%
T1ISRE(IRF)/ThioMac-Ifnb-Expression/Homer	ACTTTCGTTTCT	1e-37	-8.625e+01	0.0000	73.0	0.67%	34.6	0.09%
Egr2(Zf)/Thymocytes-Egr2-ChIP-Seq(GSE34254)/Homer	NGCGTGGGCGGR	1e-36	-8.342e+01	0.0000	317.0	2.93%	493.9	1.32%
Stat3+il21(Stat)/CD4-Stat3-ChIP-Seq(GSE19198)/Homer	SVYTTCCNGGAARB	1e-35	-8.273e+01	0.0000	1045.0	9.66%	2421.3	6.48%
ETS:E-box(ETS,bHLH)/HPC7-Scl-ChIP-Seq(GSE22178)/Homer	AGGAARCAGCTG	1e-35	-8.152e+01	0.0000	224.0	2.07%	295.7	0.79%
Atf2(bZIP)/3T3L1-Atf2-ChIP-Seq(GSE56872)/Homer	NRRTGACGTCAT	1e-32	-7.481e+01	0.0000	579.0	5.35%	1177.8	3.15%
Arnt:Ahr(bHLH)/MCF7-Arnt-ChIP-Seq(Lo_et_al.)/Homer	TBGCACGCAA	1e-30	-7.130e+01	0.0000	895.0	8.27%	2068.8	5.53%
AMYB(HTH)/Testes-AMYB-ChIP-Seq(GSE44588)/Homer	TGGCAGTTGG	1e-28	-6.603e+01	0.0000	1870.0	17.29%	5037.0	13.47%
c-Jun-CRE(bZIP)/K562-cJun-ChIP-Seq(GSE31477)/Homer	ATGACGTCATCY	1e-28	-6.469e+01	0.0000	561.0	5.19%	1179.9	3.16%
NFAT:AP1(RHD,bZIP)/Jurkat-NFATC1-ChIP-Seq(Jolma_et_al.)/Homer	SARTGGAAAAWRTGAGTCAB	1e-24	-5.552e+01	0.0000	329.0	3.04%	614.8	1.64%
STAT4(Stat)/CD4-Stat4-ChIP-Seq(GSE22104)/Homer	NYTTCCWGGAAR	1e-23	-5.452e+01	0.0000	1304.0	12.06%	3411.3	9.13%
Tgif2(Homeobox)/mES-Tgif2-ChIP-Seq(GSE55404)/Homer	TGTCANYT	1e-23	-5.366e+01	0.0000	4021.0	37.18%	12185.0	32.60%
JunD(bZIP)/K562-JunD-ChIP-Seq/Homer	ATGACGTCATCN	1e-23	-5.338e+01	0.0000	163.0	1.51%	229.1	0.61%
CTCF(Zf)/CD4+-CTCF-ChIP-Seq(Barski_et_al.)/Homer	AYAGTGCCMYCTRGTGGCCA	1e-22	-5.223e+01	0.0000	193.0	1.78%	298.7	0.80%
NeuroD1(bHLH)/Islet-NeuroD1-ChIP-Seq(GSE30298)/Homer	GCCATCTGTT	1e-22	-5.151e+01	0.0000	1034.0	9.56%	2624.3	7.02%
BORIS(Zf)/K562-CTCFL-ChIP-Seq(GSE32465)/Homer	CNNBRGCGCCCCCTGSTGGC	1e-20	-4.736e+01	0.0000	276.0	2.55%	513.4	1.37%
STAT1(Stat)/HelaS3-STAT1-ChIP-Seq(GSE12782)/Homer	NATTTCCNGGAAAT	1e-19	-4.527e+01	0.0000	448.0	4.14%	977.9	2.62%
EBF(EBF)/proBcell-EBF-ChIP-Seq(GSE21978)/Homer	DGTCCCYRGGGA	1e-19	-4.436e+01	0.0000	329.0	3.04%	662.6	1.77%
Atf7(bZIP)/3T3L1-Atf7-ChIP-Seq(GSE56872)/Homer	NGRTGACGTCAY	1e-18	-4.320e+01	0.0000	798.0	7.38%	1994.2	5.33%
STAT5(Stat)/mCD4+-Stat5-ChIP-Seq(GSE12346)/Homer	RTTTCTNAGAAA	1e-18	-4.273e+01	0.0000	503.0	4.65%	1145.3	3.06%
PAX5(Paired,Homeobox)/GM12878-PAX5-ChIP-Seq(GSE32465)/Homer	GCAGCCAAGCRTGACH	1e-18	-4.273e+01	0.0000	542.0	5.01%	1255.9	3.36%
Tgif1(Homeobox)/mES-Tgif1-ChIP-Seq(GSE55404)/Homer	YTGWCADY	1e-17	-4.101e+01	0.0000	3716.0	34.36%	11385.5	30.46%
Pdx1(Homeobox)/Islet-Pdx1-ChIP-Seq(SRA008281)/Homer	YCATYAATCA	1e-17	-3.927e+01	0.0000	1036.0	9.58%	2747.1	7.35%
Oct4(POU,Homeobox)/mES-Oct4-ChIP-Seq(GSE11431)/Homer	ATTTGCATAW	1e-16	-3.913e+01	0.0000	520.0	4.81%	1217.8	3.26%
Oct2(POU,Homeobox)/Bcell-Oct2-ChIP-Seq(GSE21512)/Homer	ATATGCAAAT	1e-16	-3.865e+01	0.0000	339.0	3.13%	717.4	1.92%
Ptf1a(bHLH)/Panc1-Ptf1a-ChIP-Seq(GSE47459)/Homer	ACAGCTGTTN	1e-15	-3.508e+01	0.0000	3554.0	32.86%	10957.8	29.31%
EBF1(EBF)/Near-E2A-ChIP-Seq(GSE21512)/Homer	GTCCCCWGGGGA	1e-14	-3.303e+01	0.0000	1309.0	12.10%	3667.8	9.81%
E2F4(E2F)/K562-E2F4-ChIP-Seq(GSE31477)/Homer	GGCGGGAAAH	1e-14	-3.293e+01	0.0000	633.0	5.85%	1594.1	4.26%
Tbet(T-box)/CD8-Tbet-ChIP-Seq(GSE33802)/Homer	AGGTGTGAAM	1e-14	-3.284e+01	0.0000	1509.0	13.95%	4302.6	11.51%
ZBTB18(Zf)/HEK293-ZBTB18.GFP-ChIP-Seq(GSE58341)/Homer	AACATCTGGA	1e-13	-3.207e+01	0.0000	622.0	5.75%	1569.1	4.20%
Maz(Zf)/HepG2-Maz-ChIP-Seq(GSE31477)/Homer	GGGGGGGG	1e-13	-3.078e+01	0.0000	1667.0	15.41%	4837.8	12.94%
MITF(bHLH)/MastCells-MITF-ChIP-Seq(GSE48085)/Homer	RTCATGTGAC	1e-12	-2.890e+01	0.0000	1098.0	10.15%	3059.5	8.18%
Mef2b(MADS)/HEK293-Mef2b.V5-ChIP-Seq(GSE67450)/Homer	GCTATTTTTGGM	1e-11	-2.739e+01	0.0000	1161.0	10.73%	3278.0	8.77%
CEBP:AP1(bZIP)/ThioMac-CEBPb-ChIP-Seq(GSE21512)/Homer	DRTGTTGCAA	1e-11	-2.711e+01	0.0000	932.0	8.62%	2564.4	6.86%
Oct6(POU,Homeobox)/NPC-Oct6-ChIP-Seq(GSE35496)/Homer	WATGCAAATGAG	1e-11	-2.580e+01	0.0000	446.0	4.12%	1104.1	2.95%
Olig2(bHLH)/Neuron-Olig2-ChIP-Seq(GSE30882)/Homer	RCCATMTGTT	1e-11	-2.551e+01	0.0000	2168.0	20.04%	6555.4	17.54%
Atf1(bZIP)/K562-ATF1-ChIP-Seq(GSE31477)/Homer	GATGACGTCA	1e-11	-2.542e+01	0.0000	970.0	8.97%	2704.2	7.23%
Brn1(POU,Homeobox)/NPC-Brn1-ChIP-Seq(GSE35496)/Homer	TATGCWAATBAV	1e-09	-2.241e+01	0.0000	328.0	3.03%	788.1	2.11%
Hoxb4(Homeobox)/ES-Hoxb4-ChIP-Seq(GSE34014)/Homer	TGATTRATGGCY	1e-09	-2.218e+01	0.0000	212.0	1.96%	463.7	1.24%
CRE(bZIP)/Promoter/Homer	CSGTGACGTCAC	1e-08	-2.059e+01	0.0000	259.0	2.39%	604.7	1.62%
Six1(Homeobox)/Myoblast-Six1-ChIP-Chip(GSE20150)/Homer	GKVTCADRTTWC	1e-08	-2.020e+01	0.0000	301.0	2.78%	727.3	1.95%
Unknown-ESC-element(?)/mES-Nanog-ChIP-Seq(GSE11724)/Homer	CACAGCAGGGGG	1e-08	-2.014e+01	0.0000	719.0	6.65%	1990.9	5.33%
PRDM9(Zf)/Testis-DMC1-ChIP-Seq(GSE35498)/Homer	ADGGYAGYAGCATCT	1e-08	-1.993e+01	0.0000	459.0	4.24%	1196.7	3.20%
E2A(bHLH)/proBcell-E2A-ChIP-Seq(GSE21978)/Homer	DNRCAGCTGY	1e-08	-1.925e+01	0.0000	2142.0	19.80%	6601.9	17.66%
HEB(bHLH)/mES-Heb-ChIP-Seq(GSE53233)/Homer	VCAGCTGBNN	1e-08	-1.910e+01	0.0000	2639.0	24.40%	8255.0	22.08%
Atf4(bZIP)/MEF-Atf4-ChIP-Seq(GSE35681)/Homer	MTGATGCAAT	1e-08	-1.909e+01	0.0000	352.0	3.25%	885.7	2.37%
ZFX(Zf)/mES-Zfx-ChIP-Seq(GSE11431)/Homer	AGGCCTRG	1e-07	-1.801e+01	0.0000	1559.0	14.41%	4713.4	12.61%
Chop(bZIP)/MEF-Chop-ChIP-Seq(GSE35681)/Homer	ATTGCATCAT	1e-07	-1.776e+01	0.0000	295.0	2.73%	729.9	1.95%
Eomes(T-box)/H9-Eomes-ChIP-Seq(GSE26097)/Homer	ATTAACACCT	1e-07	-1.730e+01	0.0000	2673.0	24.71%	8415.5	22.51%
ZNF467(Zf)/HEK293-ZNF467.GFP-ChIP-Seq(GSE58341)/Homer	TGGGGAAGGGCM	1e-07	-1.681e+01	0.0000	1118.0	10.34%	3306.5	8.85%
Tbx20(T-box)/Heart-Tbx20-ChIP-Seq(GSE29636)/Homer	GGTGYTGACAGS	1e-07	-1.638e+01	0.0000	263.0	2.43%	647.2	1.73%
PAX6(Paired,Homeobox)/Forebrain-Pax6-ChIP-Seq(GSE66961)/Homer	NGTGTTCAVTSAAGCGKAAA	1e-07	-1.626e+01	0.0000	148.0	1.37%	322.5	0.86%
Nkx6.1(Homeobox)/Islet-Nkx6.1-ChIP-Seq(GSE40975)/Homer	GKTAATGR	1e-06	-1.544e+01	0.0000	2553.0	23.60%	8064.7	21.57%
ZNF41(Zf)/HEK293-ZNF41.GFP-ChIP-Seq(GSE58341)/Homer	CCTCATGGTGYCYTWYTCCCTTGTG	1e-06	-1.477e+01	0.0000	47.0	0.43%	71.3	0.19%
RBPJ:Ebox(?,bHLH)/Panc1-Rbpj1-ChIP-Seq(GSE47459)/Homer	GGGRAARRGRMCAGMTG	1e-06	-1.384e+01	0.0000	421.0	3.89%	1148.0	3.07%
Meis1(Homeobox)/MastCells-Meis1-ChIP-Seq(GSE48085)/Homer	VGCTGWCAVB	1e-05	-1.312e+01	0.0000	2048.0	18.93%	6443.1	17.24%
Lhx2(Homeobox)/HFSC-Lhx2-ChIP-Seq(GSE48068)/Homer	TAATTAGN	1e-05	-1.294e+01	0.0000	998.0	9.23%	2992.3	8.00%
RFX(HTH)/K562-RFX3-ChIP-Seq(SRA012198)/Homer	CGGTTGCCATGGCAAC	1e-05	-1.278e+01	0.0000	94.0	0.87%	196.0	0.52%
Rfx2(HTH)/LoVo-RFX2-ChIP-Seq(GSE49402)/Homer	GTTGCCATGGCAACM	1e-05	-1.187e+01	0.0000	107.0	0.99%	235.2	0.63%
E-box(bHLH)/Promoter/Homer	SSGGTCACGTGA	1e-05	-1.167e+01	0.0000	100.0	0.92%	217.3	0.58%
RORgt(NR)/EL4-RORgt.Flag-ChIP-Seq(GSE56019)/Homer	AAYTAGGTCA	0.0001	-1.102e+01	0.0000	156.0	1.44%	379.2	1.01%
HIF-1b(HLH)/T47D-HIF1b-ChIP-Seq(GSE59937)/Homer	RTACGTGC	0.0001	-1.036e+01	0.0001	1203.0	11.12%	3719.4	9.95%
EBNA1(EBV-virus)/Raji-EBNA1-ChIP-Seq(GSE30709)/Homer	GGYAGCAYDTGCTDCCCNNN	0.0001	-1.019e+01	0.0001	24.0	0.22%	32.2	0.09%
KLF14(Zf)/HEK293-KLF14.GFP-ChIP-Seq(GSE58341)/Homer	RGKGGGCGKGGC	0.0001	-1.010e+01	0.0001	2286.0	21.14%	7332.5	19.61%
PAX3:FKHR-fusion(Paired,Homeobox)/Rh4-PAX3:FKHR-ChIP-Seq(GSE19063)/Homer	ACCRTGACTAATTNN	0.0001	-9.932e+00	0.0001	209.0	1.93%	545.4	1.46%
Pax8(Paired,Homeobox)/Thyroid-Pax8-ChIP-Seq(GSE26938)/Homer	GTCATGCHTGRCTGS	0.0001	-9.788e+00	0.0001	420.0	3.88%	1198.5	3.21%
Tcf4(HMG)/Hct116-Tcf4-ChIP-Seq(SRA012054)/Homer	ASATCAAAGGVA	0.0001	-9.302e+00	0.0002	526.0	4.86%	1542.4	4.13%
Nur77(NR)/K562-NR4A1-ChIP-Seq(GSE31363)/Homer	TGACCTTTNCNT	0.001	-8.961e+00	0.0003	209.0	1.93%	555.4	1.49%
Tcf3(HMG)/mES-Tcf3-ChIP-Seq(GSE11724)/Homer	ASWTCAAAGG	0.001	-8.283e+00	0.0006	278.0	2.57%	775.5	2.07%
Rfx1(HTH)/NPC-H3K4me1-ChIP-Seq(GSE16256)/Homer	KGTTGCCATGGCAA	0.001	-8.245e+00	0.0006	212.0	1.96%	572.6	1.53%
BMAL1(bHLH)/Liver-Bmal1-ChIP-Seq(GSE39860)/Homer	GNCACGTG	0.001	-8.243e+00	0.0006	1986.0	18.36%	6389.4	17.09%
CTCF-SatelliteElement(Zf?)/CD4+-CTCF-ChIP-Seq(Barski_et_al.)/Homer	TGCAGTTCCMVNWRTGGCCA	0.001	-8.200e+00	0.0007	21.0	0.19%	30.2	0.08%
n-Myc(bHLH)/mES-nMyc-ChIP-Seq(GSE11431)/Homer	VRCCACGTGG	0.001	-8.194e+00	0.0007	725.0	6.70%	2206.5	5.90%
HOXA2(Homeobox)/mES-Hoxa2-ChIP-Seq(Donaldson_et_al.)/Homer	GYCATCMATCAT	0.001	-8.171e+00	0.0007	94.0	0.87%	222.2	0.59%
KLF10(Zf)/HEK293-KLF10.GFP-ChIP-Seq(GSE58341)/Homer	GGGGGTGTGTCC	0.001	-8.163e+00	0.0007	734.0	6.79%	2236.8	5.98%
CHR(?)/Hela-CellCycle-Expression/Homer	SRGTTTCAAA	0.001	-8.124e+00	0.0007	671.0	6.20%	2032.5	5.44%
Rfx5(HTH)/GM12878-Rfx5-ChIP-Seq(GSE31477)/Homer	SCCTAGCAACAG	0.001	-8.104e+00	0.0007	350.0	3.24%	1003.3	2.68%
STAT6(Stat)/CD4-Stat6-ChIP-Seq(GSE22104)/Homer	ABTTCYYRRGAA	0.001	-7.852e+00	0.0009	639.0	5.91%	1934.4	5.17%
GFX(?)/Promoter/Homer	ATTCTCGCGAGA	0.001	-7.688e+00	0.0010	27.0	0.25%	45.7	0.12%
Zic(Zf)/Cerebellum-ZIC1.2-ChIP-Seq(GSE60731)/Homer	CCTGCTGAGH	0.001	-7.529e+00	0.0012	900.0	8.32%	2795.2	7.48%
USF1(bHLH)/GM12878-Usf1-ChIP-Seq(GSE32465)/Homer	SGTCACGTGR	0.001	-7.452e+00	0.0013	501.0	4.63%	1496.7	4.00%
p63(p53)/Keratinocyte-p63-ChIP-Seq(GSE17611)/Homer	NNDRCATGYCYNRRCATGYH	0.001	-7.107e+00	0.0018	345.0	3.19%	1003.0	2.68%
PAX5(Paired,Homeobox),condensed/GM12878-PAX5-ChIP-Seq(GSE32465)/Homer	GTCACGCTCSCTGM	0.001	-7.093e+00	0.0018	132.0	1.22%	342.1	0.92%
GATA(Zf),IR4/iTreg-Gata3-ChIP-Seq(GSE20898)/Homer	NAGATWNBNATCTNN	0.01	-6.881e+00	0.0023	63.0	0.58%	143.4	0.38%
E2F6(E2F)/Hela-E2F6-ChIP-Seq(GSE31477)/Homer	GGCGGGAARN	0.01	-6.607e+00	0.0030	675.0	6.24%	2080.8	5.57%
Max(bHLH)/K562-Max-ChIP-Seq(GSE31477)/Homer	RCCACGTGGYYN	0.01	-6.506e+00	0.0032	702.0	6.49%	2171.8	5.81%
STAT6(Stat)/Macrophage-Stat6-ChIP-Seq(GSE38377)/Homer	TTCCKNAGAA	0.01	-6.384e+00	0.0036	644.0	5.95%	1984.3	5.31%
E2F(E2F)/Hela-CellCycle-Expression/Homer	TTSGCGCGAAAA	0.01	-6.252e+00	0.0041	63.0	0.58%	147.5	0.39%
AP-2alpha(AP2)/Hela-AP2alpha-ChIP-Seq(GSE31477)/Homer	ATGCCCTGAGGC	0.01	-5.963e+00	0.0055	906.0	8.38%	2859.4	7.65%
Tcfcp2l1(CP2)/mES-Tcfcp2l1-ChIP-Seq(GSE11431)/Homer	NRAACCRGTTYRAACCRGYT	0.01	-5.433e+00	0.0092	127.0	1.17%	344.1	0.92%
AP-2gamma(AP2)/MCF7-TFAP2C-ChIP-Seq(GSE21234)/Homer	SCCTSAGGSCAW	0.01	-5.360e+00	0.0099	1197.0	11.07%	3849.1	10.30%
ZNF692(Zf)/HEK293-ZNF692.GFP-ChIP-Seq(GSE58341)/Homer	GTGGGCCCCA	0.01	-4.979e+00	0.0144	162.0	1.50%	458.5	1.23%
Tlx?(NR)/NPC-H3K4me1-ChIP-Seq(GSE16256)/Homer	CTGGCAGSCTGCCA	0.01	-4.935e+00	0.0149	409.0	3.78%	1251.8	3.35%
Rbpj1(?)/Panc1-Rbpj1-ChIP-Seq(GSE47459)/Homer	HTTTCCCASG	0.01	-4.856e+00	0.0160	1720.0	15.90%	5630.6	15.06%
CArG(MADS)/PUER-Srf-ChIP-Seq(Sullivan_et_al.)/Homer	CCATATATGGNM	0.01	-4.814e+00	0.0166	286.0	2.64%	855.6	2.29%
CEBP:CEBP(bZIP)/MEF-Chop-ChIP-Seq(GSE35681)/Homer	NTNATGCAAYMNNHTGMAAY	0.01	-4.705e+00	0.0184	183.0	1.69%	529.0	1.42%
TCFL2(HMG)/K562-TCF7L2-ChIP-Seq(GSE29196)/Homer	ACWTCAAAGG	0.1	-4.502e+00	0.0224	85.0	0.79%	226.6	0.61%
Lhx3(Homeobox)/Neuron-Lhx3-ChIP-Seq(GSE31456)/Homer	ADBTAATTAR	0.1	-4.403e+00	0.0246	1543.0	14.27%	5053.5	13.52%
ZNF165(Zf)/WHIM12-ZNF165-ChIP-Seq(GSE65937)/Homer	AAGGKGRCGCAGGCA	0.1	-4.387e+00	0.0248	159.0	1.47%	457.6	1.22%
X-box(HTH)/NPC-H3K4me1-ChIP-Seq(GSE16256)/Homer	GGTTGCCATGGCAA	0.1	-4.041e+00	0.0348	109.0	1.01%	305.8	0.82%
NF1-halfsite(CTF)/LNCaP-NF1-ChIP-Seq(Unpublished)/Homer	YTGCCAAG	0.1	-3.932e+00	0.0386	1777.0	16.43%	5869.4	15.70%
Mef2c(MADS)/GM12878-Mef2c-ChIP-Seq(GSE32465)/Homer	DCYAAAAATAGM	0.1	-3.715e+00	0.0476	692.0	6.40%	2221.4	5.94%
ZNF189(Zf)/HEK293-ZNF189.GFP-ChIP-Seq(GSE58341)/Homer	TGGAACAGMA	0.1	-3.713e+00	0.0476	996.0	9.21%	3240.2	8.67%
ZNF711(Zf)/SHSY5Y-ZNF711-ChIP-Seq(GSE20673)/Homer	AGGCCTAG	0.1	-3.599e+00	0.0529	2080.0	19.23%	6918.4	18.51%
Mef2a(MADS)/HL1-Mef2a.biotin-ChIP-Seq(GSE21529)/Homer	CYAAAAATAG	0.1	-3.598e+00	0.0529	653.0	6.04%	2096.0	5.61%
ZNF264(Zf)/HEK293-ZNF264.GFP-ChIP-Seq(GSE58341)/Homer	RGGGCACTAACY	0.1	-3.586e+00	0.0529	616.0	5.70%	1972.8	5.28%
Nanog(Homeobox)/mES-Nanog-ChIP-Seq(GSE11724)/Homer	RGCCATTAAC	0.1	-3.585e+00	0.0529	4214.0	38.96%	14228.9	38.06%
Sox10(HMG)/SciaticNerve-Sox3-ChIP-Seq(GSE35132)/Homer	CCWTTGTYYB	0.1	-3.500e+00	0.0570	1742.0	16.11%	5774.8	15.45%
p53(p53)/Saos-p53-ChIP-Seq(GSE15780)/Homer	RRCATGYCYRGRCATGYYYN	0.1	-3.493e+00	0.0570	100.0	0.92%	284.0	0.76%
p53(p53)/Saos-p53-ChIP-Seq/Homer	RRCATGYCYRGRCATGYYYN	0.1	-3.493e+00	0.0570	100.0	0.92%	284.0	0.76%
Pknox1(Homeobox)/ES-Prep1-ChIP-Seq(GSE63282)/Homer	SCTGTCAVTCAV	0.1	-3.361e+00	0.0643	213.0	1.97%	648.4	1.73%
GATA:SCL(Zf,bHLH)/Ter119-SCL-ChIP-Seq(GSE18720)/Homer	CRGCTGBNGNSNNSAGATAA	0.1	-3.306e+00	0.0676	103.0	0.95%	296.7	0.79%
YY1(Zf)/Promoter/Homer	CAAGATGGCGGC	0.1	-3.279e+00	0.0690	78.0	0.72%	218.8	0.59%
ZNF528(Zf)/HEK293-ZNF528.GFP-ChIP-Seq(GSE58341)/Homer	AGAAATGACTTCCCT	0.1	-3.084e+00	0.0835	11.0	0.10%	21.4	0.06%
Sox9(HMG)/Limb-SOX9-ChIP-Seq(GSE73225)/Homer	AGGVNCCTTTGT	0.1	-3.077e+00	0.0835	838.0	7.75%	2736.4	7.32%
Bcl6(Zf)/Liver-Bcl6-ChIP-Seq(GSE31578)/Homer	NNNCTTTCCAGGAAA	0.1	-2.992e+00	0.0905	1467.0	13.56%	4869.4	13.03%
Nkx3.1(Homeobox)/LNCaP-Nkx3.1-ChIP-Seq(GSE28264)/Homer	AAGCACTTAA	0.1	-2.896e+00	0.0990	2966.0	27.42%	9995.5	26.74%
c-Myc(bHLH)/LNCAP-cMyc-ChIP-Seq(Unpublished)/Homer	VCCACGTG	0.1	-2.856e+00	0.1025	466.0	4.31%	1497.5	4.01%
c-Myc(bHLH)/mES-cMyc-ChIP-Seq(GSE11431)/Homer	VVCCACGTGG	0.1	-2.814e+00	0.1063	491.0	4.54%	1582.5	4.23%
Mouse_Recombination_Hotspot(Zf)/Testis-DMC1-ChIP-Seq(GSE24438)/Homer	ACTYKNATTCGTGNTACTTC	0.1	-2.726e+00	0.1154	77.0	0.71%	222.9	0.60%
Pbx3(Homeobox)/GM12878-PBX3-ChIP-Seq(GSE32465)/Homer	SCTGTCAMTCAN	0.1	-2.702e+00	0.1176	221.0	2.04%	689.3	1.84%
GATA3(Zf),DR4/iTreg-Gata3-ChIP-Seq(GSE20898)/Homer	AGATGKDGAGATAAG	0.1	-2.540e+00	0.1374	61.0	0.56%	175.0	0.47%
E2F7(E2F)/Hela-E2F7-ChIP-Seq(GSE32673)/Homer	VDTTTCCCGCCA	0.1	-2.507e+00	0.1413	135.0	1.25%	412.1	1.10%
HIF-1a(bHLH)/MCF7-HIF1a-ChIP-Seq(GSE28352)/Homer	TACGTGCV	0.1	-2.469e+00	0.1460	254.0	2.35%	804.8	2.15%
PR(NR)/T47D-PR-ChIP-Seq(GSE31130)/Homer	VAGRACAKNCTGTBC	0.1	-2.355e+00	0.1627	2335.0	21.59%	7876.9	21.07%
RAR:RXR(NR),DR5/ES-RAR-ChIP-Seq(GSE56893)/Homer	RGGTCADNNAGAGGTCAV	1	-2.234e+00	0.1826	31.0	0.29%	84.3	0.23%
HIF2a(bHLH)/785_O-HIF2a-ChIP-Seq(GSE34871)/Homer	GCACGTACCC	1	-2.161e+00	0.1955	362.0	3.35%	1174.3	3.14%
Smad3(MAD)/NPC-Smad3-ChIP-Seq(GSE36673)/Homer	TWGTCTGV	1	-2.100e+00	0.2066	2978.0	27.53%	10105.7	27.03%
NF1(CTF)/LNCAP-NF1-ChIP-Seq(Unpublished)/Homer	CYTGGCABNSTGCCAR	1	-2.003e+00	0.2265	351.0	3.25%	1143.9	3.06%
CLOCK(bHLH)/Liver-Clock-ChIP-Seq(GSE39860)/Homer	GHCACGTG	1	-1.993e+00	0.2277	557.0	5.15%	1838.1	4.92%
ZNF16(Zf)/HEK293-ZNF16.GFP-ChIP-Seq(GSE58341)/Homer	MACCTTCYATGGCTCCCTAKTGCCY	1	-1.928e+00	0.2417	15.0	0.14%	38.3	0.10%
Tbox:Smad(T-box,MAD)/ESCd5-Smad2_3-ChIP-Seq(GSE29422)/Homer	AGGTGHCAGACA	1	-1.834e+00	0.2641	200.0	1.85%	643.1	1.72%
CEBP(bZIP)/ThioMac-CEBPb-ChIP-Seq(GSE21512)/Homer	ATTGCGCAAC	1	-1.802e+00	0.2713	790.0	7.30%	2639.3	7.06%
bHLHE40(bHLH)/HepG2-BHLHE40-ChIP-Seq(GSE31477)/Homer	KCACGTGMCN	1	-1.780e+00	0.2758	319.0	2.95%	1044.7	2.79%
GRHL2(CP2)/HBE-GRHL2-ChIP-Seq(GSE46194)/Homer	AAACYKGTTWDACMRGTTTB	1	-1.672e+00	0.3057	350.0	3.24%	1153.8	3.09%
Smad2(MAD)/ES-SMAD2-ChIP-Seq(GSE29422)/Homer	CTGTCTGG	1	-1.471e+00	0.3720	1580.0	14.61%	5366.8	14.36%
Pit1(Homeobox)/GCrat-Pit1-ChIP-Seq(GSE58009)/Homer	ATGMATATDC	1	-1.385e+00	0.4033	810.0	7.49%	2735.8	7.32%
Hoxc9(Homeobox)/Ainv15-Hoxc9-ChIP-Seq(GSE21812)/Homer	GGCCATAAATCA	1	-1.379e+00	0.4036	399.0	3.69%	1333.2	3.57%
ZBTB33(Zf)/GM12878-ZBTB33-ChIP-Seq(GSE32465)/Homer	GGVTCTCGCGAGAAC	1	-1.332e+00	0.4210	37.0	0.34%	114.1	0.31%
ZNF382(Zf)/HEK293-ZNF382.GFP-ChIP-Seq(GSE58341)/Homer	GNCTGTASTRNTGBCTCHTT	1	-1.323e+00	0.4227	29.0	0.27%	88.5	0.24%
Lhx1(Homeobox)/EmbryoCarcinoma-Lhx1-ChIP-Seq(GSE70957)/Homer	NNYTAATTAR	1	-1.309e+00	0.4265	959.0	8.87%	3251.6	8.70%
Fox:Ebox(Forkhead,bHLH)/Panc1-Foxa2-ChIP-Seq(GSE47459)/Homer	NNNVCTGWGYAAACASN	1	-1.268e+00	0.4421	848.0	7.84%	2874.0	7.69%
Zfp809(Zf)/ES-Zfp809-ChIP-Seq(GSE70799)/Homer	GGGGCTYGKCTGGGA	1	-1.234e+00	0.4552	198.0	1.83%	657.3	1.76%
OCT:OCT(POU,Homeobox,IR1)/NPC-Brn2-ChIP-Seq(GSE35496)/Homer	ATGAATWATTCATGA	1	-1.217e+00	0.4606	10.0	0.09%	28.7	0.08%
Smad4(MAD)/ESC-SMAD4-ChIP-Seq(GSE29422)/Homer	VBSYGTCTGG	1	-1.210e+00	0.4619	1604.0	14.83%	5476.0	14.65%
Foxa2(Forkhead)/Liver-Foxa2-ChIP-Seq(GSE25694)/Homer	CYTGTTTACWYW	1	-1.159e+00	0.4834	685.0	6.33%	2324.4	6.22%
NRF(NRF)/Promoter/Homer	STGCGCATGCGC	1	-1.148e+00	0.4866	146.0	1.35%	484.5	1.30%
HOXA9(Homeobox)/HSC-Hoxa9-ChIP-Seq(GSE33509)/Homer	GGCCATAAATCA	1	-1.079e+00	0.5188	547.0	5.06%	1857.6	4.97%
Oct4:Sox17(POU,Homeobox,HMG)/F9-Sox17-ChIP-Seq(GSE44553)/Homer	CCATTGTATGCAAAT	1	-9.938e-01	0.5623	102.0	0.94%	340.2	0.91%
Sox3(HMG)/NPC-Sox3-ChIP-Seq(GSE33059)/Homer	CCWTTGTY	1	-9.615e-01	0.5780	1805.0	16.69%	6198.0	16.58%
PBX1(Homeobox)/MCF7-PBX1-ChIP-Seq(GSE28007)/Homer	GSCTGTCACTCA	1	-9.429e-01	0.5861	68.0	0.63%	226.8	0.61%
Isl1(Homeobox)/Neuron-Isl1-ChIP-Seq(GSE31456)/Homer	CTAATKGV	1	-8.817e-01	0.6202	1825.0	16.87%	6277.3	16.79%
NFAT(RHD)/Jurkat-NFATC1-ChIP-Seq(Jolma_et_al.)/Homer	ATTTTCCATT	1	-8.668e-01	0.6265	991.0	9.16%	3404.0	9.11%
Gata1(Zf)/K562-GATA1-ChIP-Seq(GSE18829)/Homer	SAGATAAGRV	1	-7.508e-01	0.7003	512.0	4.73%	1763.2	4.72%
Brn2(POU,Homeobox)/NPC-Brn2-ChIP-Seq(GSE35496)/Homer	ATGAATATTC	1	-7.372e-01	0.7066	65.0	0.60%	222.3	0.59%
Sox6(HMG)/Myotubes-Sox6-ChIP-Seq(GSE32627)/Homer	CCATTGTTNY	1	-7.097e-01	0.7230	1565.0	14.47%	5405.7	14.46%
Gata2(Zf)/K562-GATA2-ChIP-Seq(GSE18829)/Homer	BBCTTATCTS	1	-7.012e-01	0.7258	570.0	5.27%	1968.7	5.27%
NRF1(NRF)/MCF7-NRF1-ChIP-Seq(Unpublished)/Homer	CTGCGCATGCGC	1	-6.973e-01	0.7258	95.0	0.88%	327.9	0.88%
PGR(NR)/EndoStromal-PGR-ChIP-Seq(GSE69539)/Homer	AAGAACATWHTGTTC	1	-6.930e-01	0.7258	213.0	1.97%	736.0	1.97%
RXR(NR),DR1/3T3L1-RXR-ChIP-Seq(GSE13511)/Homer	TAGGGCAAAGGTCA	1	-6.894e-01	0.7258	1181.0	10.92%	4081.6	10.92%
Usf2(bHLH)/C2C12-Usf2-ChIP-Seq(GSE36030)/Homer	GTCACGTGGT	1	-6.773e-01	0.7300	344.0	3.18%	1189.1	3.18%
GATA3(Zf),DR8/iTreg-Gata3-ChIP-Seq(GSE20898)/Homer	AGATSTNDNNDSAGATAASN	1	-6.692e-01	0.7326	47.0	0.43%	162.1	0.43%
MafF(bZIP)/HepG2-MafF-ChIP-Seq(GSE31477)/Homer	HWWGTCAGCAWWTTT	1	-5.865e-01	0.7922	268.0	2.48%	933.1	2.50%
TR4(NR),DR1/Hela-TR4-ChIP-Seq(GSE24685)/Homer	GAGGTCAAAGGTCA	1	-4.963e-01	0.8631	94.0	0.87%	333.9	0.89%
GFY-Staf(?,Zf)/Promoter/Homer	RACTACAATTCCCAGAAKGC	1	-4.793e-01	0.8740	46.0	0.43%	165.1	0.44%
OCT:OCT(POU,Homeobox)/NPC-Brn1-ChIP-Seq(GSE35496)/Homer	ATGAATATTCATGAG	1	-4.620e-01	0.8854	4.0	0.04%	15.1	0.04%
GATA(Zf),IR3/iTreg-Gata3-ChIP-Seq(GSE20898)/Homer	NNNNNBAGATAWYATCTVHN	1	-4.435e-01	0.8979	131.0	1.21%	466.6	1.25%
GRE(NR),IR3/A549-GR-ChIP-Seq(GSE32465)/Homer	NRGVACABNVTGTYCY	1	-4.045e-01	0.9296	118.0	1.09%	423.9	1.13%
HOXB13(Homeobox)/ProstateTumor-HOXB13-ChIP-Seq(GSE56288)/Homer	TTTTATKRGG	1	-4.008e-01	0.9296	971.0	8.98%	3400.8	9.10%
ZNF675(Zf)/HEK293-ZNF675.GFP-ChIP-Seq(GSE58341)/Homer	ARGAGGMCAAAATGW	1	-3.858e-01	0.9389	144.0	1.33%	516.7	1.38%
PPARE(NR),DR1/3T3L1-Pparg-ChIP-Seq(GSE13511)/Homer	TGACCTTTGCCCCA	1	-3.755e-01	0.9445	969.0	8.96%	3398.1	9.09%
TATA-Box(TBP)/Promoter/Homer	CCTTTTAWAGSC	1	-3.676e-01	0.9480	1204.0	11.13%	4217.6	11.28%
DMRT6(DM)/Testis-DMRT6-ChIP-Seq(GSE60440)/Homer	YDGHTACAWTGTADC	1	-3.551e-01	0.9558	160.0	1.48%	575.9	1.54%
Sox2(HMG)/mES-Sox2-ChIP-Seq(GSE11431)/Homer	BCCATTGTTC	1	-2.765e-01	1.0000	822.0	7.60%	2907.4	7.78%
PRDM14(Zf)/H1-PRDM14-ChIP-Seq(GSE22767)/Homer	RGGTCTCTAACY	1	-2.711e-01	1.0000	267.0	2.47%	963.0	2.58%
Pax7(Paired,Homeobox),long/Myoblast-Pax7-ChIP-Seq(GSE25064)/Homer	TAATCHGATTAC	1	-2.603e-01	1.0000	10.0	0.09%	42.3	0.11%
ZNF519(Zf)/HEK293-ZNF519.GFP-ChIP-Seq(GSE58341)/Homer	GAGSCCGAGC	1	-2.365e-01	1.0000	206.0	1.90%	751.8	2.01%
Klf9(Zf)/GBM-Klf9-ChIP-Seq(GSE62211)/Homer	GCCACRCCCACY	1	-2.292e-01	1.0000	364.0	3.37%	1311.1	3.51%
KLF5(Zf)/LoVo-KLF5-ChIP-Seq(GSE49402)/Homer	DGGGYGKGGC	1	-2.267e-01	1.0000	1453.0	13.43%	5123.6	13.71%
VDR(NR),DR3/GM10855-VDR+vitD-ChIP-Seq(GSE22484)/Homer	ARAGGTCANWGAGTTCANNN	1	-2.113e-01	1.0000	187.0	1.73%	687.8	1.84%
GFY(?)/Promoter/Homer	ACTACAATTCCC	1	-2.065e-01	1.0000	68.0	0.63%	260.5	0.70%
GLI3(Zf)/Limb-GLI3-ChIP-Chip(GSE11077)/Homer	CGTGGGTGGTCC	1	-2.011e-01	1.0000	109.0	1.01%	409.6	1.10%
REST-NRSF(Zf)/Jurkat-NRSF-ChIP-Seq/Homer	GGMGCTGTCCATGGTGCTGA	1	-1.878e-01	1.0000	4.0	0.04%	20.8	0.06%
Brachyury(T-box)/Mesoendoderm-Brachyury-ChIP-exo(GSE54963)/Homer	ANTTMRCASBNNNGTGYKAAN	1	-1.790e-01	1.0000	238.0	2.20%	874.7	2.34%
Gata4(Zf)/Heart-Gata4-ChIP-Seq(GSE35151)/Homer	NBWGATAAGR	1	-1.696e-01	1.0000	877.0	8.11%	3130.0	8.37%
Hnf1(Homeobox)/Liver-Foxa2-Chip-Seq(GSE25694)/Homer	GGTTAAWCATTAA	1	-1.497e-01	1.0000	74.0	0.68%	288.0	0.77%
DMRT1(DM)/Testis-DMRT1-ChIP-Seq(GSE64892)/Homer	TWGHWACAWTGTWDC	1	-1.346e-01	1.0000	195.0	1.80%	729.1	1.95%
Sp1(Zf)/Promoter/Homer	GGCCCCGCCCCC	1	-1.256e-01	1.0000	258.0	2.39%	957.2	2.56%
OCT4-SOX2-TCF-NANOG(POU,Homeobox,HMG)/mES-Oct4-ChIP-Seq(GSE11431)/Homer	ATTTGCATAACAATG	1	-1.155e-01	1.0000	116.0	1.07%	447.2	1.20%
ZNF317(Zf)/HEK293-ZNF317.GFP-ChIP-Seq(GSE58341)/Homer	GTCWGCTGTYYCTCT	1	-1.112e-01	1.0000	82.0	0.76%	323.8	0.87%
ZSCAN22(Zf)/HEK293-ZSCAN22.GFP-ChIP-Seq(GSE58341)/Homer	SMCAGTCWGAKGGAGGAGGC	1	-1.040e-01	1.0000	76.0	0.70%	302.1	0.81%
p53(p53)/mES-cMyc-ChIP-Seq(GSE11431)/Homer	ACATGCCCGGGCAT	1	-1.000e-01	1.0000	15.0	0.14%	70.7	0.19%
Pit1+1bp(Homeobox)/GCrat-Pit1-ChIP-Seq(GSE58009)/Homer	ATGCATAATTCA	1	-8.312e-02	1.0000	214.0	1.98%	811.3	2.17%
HRE(HSF)/HepG2-HSF1-ChIP-Seq(GSE31477)/Homer	BSTTCTRGAABVTTCYAGAA	1	-6.962e-02	1.0000	118.0	1.09%	465.2	1.24%
GRE(NR),IR3/RAW264.7-GRE-ChIP-Seq(Unpublished)/Homer	VAGRACAKWCTGTYC	1	-6.777e-02	1.0000	188.0	1.74%	722.6	1.93%
ERE(NR),IR3/MCF7-ERa-ChIP-Seq(Unpublished)/Homer	VAGGTCACNSTGACC	1	-5.970e-02	1.0000	219.0	2.02%	838.7	2.24%
NF1:FOXA1(CTF,Forkhead)/LNCAP-FOXA1-ChIP-Seq(GSE27824)/Homer	WNTGTTTRYTTTGGCA	1	-5.436e-02	1.0000	29.0	0.27%	132.1	0.35%
ZFP3(Zf)/HEK293-ZFP3.GFP-ChIP-Seq(GSE58341)/Homer	GGGTTTTGAAGGATGARTAGGAGTT	1	-3.296e-02	1.0000	4.0	0.04%	29.9	0.08%
Reverb(NR),DR2/RAW-Reverba.biotin-ChIP-Seq(GSE45914)/Homer	GTRGGTCASTGGGTCA	1	-3.050e-02	1.0000	125.0	1.16%	507.0	1.36%
GATA3(Zf)/iTreg-Gata3-ChIP-Seq(GSE20898)/Homer	AGATAASR	1	-2.928e-02	1.0000	1329.0	12.29%	4819.9	12.89%
ARE(NR)/LNCAP-AR-ChIP-Seq(GSE27824)/Homer	RGRACASNSTGTYCYB	1	-2.159e-02	1.0000	199.0	1.84%	789.9	2.11%
E2F1(E2F)/Hela-E2F1-ChIP-Seq(GSE22478)/Homer	CWGGCGGGAA	1	-2.157e-02	1.0000	231.0	2.14%	907.4	2.43%
ZNF669(Zf)/HEK293-ZNF669.GFP-ChIP-Seq(GSE58341)/Homer	GARTGGTCATCGCCC	1	-1.954e-02	1.0000	44.0	0.41%	203.5	0.54%
Pax7(Paired,Homeobox)/Myoblast-Pax7-ChIP-Seq(GSE25064)/Homer	TAATCAATTA	1	-1.787e-02	1.0000	45.0	0.42%	208.9	0.56%
Esrrb(NR)/mES-Esrrb-ChIP-Seq(GSE11431)/Homer	KTGACCTTGA	1	-1.415e-02	1.0000	610.0	5.64%	2294.8	6.14%
ZNF322(Zf)/HEK293-ZNF322.GFP-ChIP-Seq(GSE58341)/Homer	GAGCCTGGTACTGWGCCTGR	1	-1.371e-02	1.0000	245.0	2.27%	969.8	2.59%
NPAS2(bHLH)/Liver-NPAS2-ChIP-Seq(GSE39860)/Homer	KCCACGTGAC	1	-1.251e-02	1.0000	1122.0	10.37%	4127.1	11.04%
HRE(HSF)/Striatum-HSF1-ChIP-Seq(GSE38000)/Homer	TTCTAGAABNTTCTA	1	-1.094e-02	1.0000	181.0	1.67%	736.0	1.97%
FoxL2(Forkhead)/Ovary-FoxL2-ChIP-Seq(GSE60858)/Homer	WWTRTAAACAVG	1	-1.051e-02	1.0000	630.0	5.82%	2376.2	6.36%
RARg(NR)/ES-RARg-ChIP-Seq(GSE30538)/Homer	AGGTCAAGGTCA	1	-8.145e-03	1.0000	21.0	0.19%	116.7	0.31%
Pax7(Paired,Homeobox),longest/Myoblast-Pax7-ChIP-Seq(GSE25064)/Homer	NTAATTDGCYAATTANNWWD	1	-4.326e-03	1.0000	8.0	0.07%	60.2	0.16%
RAR:RXR(NR),DR5/ES-RAR-ChIP-Seq(GSE56893)/Homer	AGGTCAAGGTCA	1	-3.399e-03	1.0000	109.0	1.01%	481.3	1.29%
Sox4(HMG)/proB-Sox4-ChIP-Seq(GSE50066)/Homer	YCTTTGTTCC	1	-2.794e-03	1.0000	782.0	7.23%	2967.5	7.94%
EKLF(Zf)/Erythrocyte-Klf1-ChIP-Seq(GSE20478)/Homer	NWGGGTGTGGCY	1	-2.746e-03	1.0000	186.0	1.72%	781.0	2.09%
ZBTB12(Zf)/HEK293-ZBTB12.GFP-ChIP-Seq(GSE58341)/Homer	NGNTCTAGAACCNGV	1	-2.467e-03	1.0000	322.0	2.98%	1292.3	3.46%
Tbx5(T-box)/HL1-Tbx5.biotin-ChIP-Seq(GSE21529)/Homer	AGGTGTCA	1	-2.190e-03	1.0000	3998.0	36.96%	14313.6	38.29%
ZNF143|STAF(Zf)/CUTLL-ZNF143-ChIP-Seq(GSE29600)/Homer	ATTTCCCAGVAKSCY	1	-1.375e-03	1.0000	285.0	2.63%	1166.3	3.12%
HNF6(Homeobox)/Liver-Hnf6-ChIP-Seq(ERP000394)/Homer	NTATYGATCH	1	-1.172e-03	1.0000	328.0	3.03%	1330.0	3.56%
HNF4a(NR),DR1/HepG2-HNF4a-ChIP-Seq(GSE25021)/Homer	CARRGKBCAAAGTYCA	1	-1.120e-03	1.0000	378.0	3.49%	1517.8	4.06%
FOXP1(Forkhead)/H9-FOXP1-ChIP-Seq(GSE31006)/Homer	NYYTGTTTACHN	1	-3.680e-04	1.0000	306.0	2.83%	1270.7	3.40%
Sox15(HMG)/CPA-Sox15-ChIP-Seq(GSE62909)/Homer	RAACAATGGN	1	-2.160e-04	1.0000	1026.0	9.49%	3928.0	10.51%
E2A(bHLH),near_PU.1/Bcell-PU.1-ChIP-Seq(GSE21512)/Homer	NVCACCTGBN	1	-1.290e-04	1.0000	1830.0	16.92%	6826.9	18.26%
Cdx2(Homeobox)/mES-Cdx2-ChIP-Seq(GSE14586)/Homer	GYMATAAAAH	1	-1.060e-04	1.0000	496.0	4.59%	2006.2	5.37%
Nr5a2(NR)/mES-Nr5a2-ChIP-Seq(GSE19019)/Homer	BTCAAGGTCA	1	-8.000e-05	1.0000	415.0	3.84%	1709.4	4.57%
AR-halfsite(NR)/LNCaP-AR-ChIP-Seq(GSE27824)/Homer	CCAGGAACAG	1	-7.300e-05	1.0000	3912.0	36.17%	14179.6	37.93%
FXR(NR),IR1/Liver-FXR-ChIP-Seq(Chong_et_al.)/Homer	AGGTCANTGACCTB	1	-3.300e-05	1.0000	316.0	2.92%	1350.7	3.61%
Unknown(Homeobox)/Limb-p300-ChIP-Seq/Homer	SSCMATWAAA	1	-1.600e-05	1.0000	477.0	4.41%	1972.2	5.28%
FOXA1(Forkhead)/MCF7-FOXA1-ChIP-Seq(GSE26831)/Homer	WAAGTAAACA	1	-1.200e-05	1.0000	744.0	6.88%	2972.4	7.95%
NFY(CCAAT)/Promoter/Homer	RGCCAATSRG	1	-2.000e-06	1.0000	546.0	5.05%	2271.6	6.08%
FOXA1(Forkhead)/LNCAP-FOXA1-ChIP-Seq(GSE27824)/Homer	WAAGTAAACA	1	-2.000e-06	1.0000	926.0	8.56%	3685.5	9.86%
ZNF415(Zf)/HEK293-ZNF415.GFP-ChIP-Seq(GSE58341)/Homer	GRTGMTRGAGCC	1	-1.000e-06	1.0000	377.0	3.49%	1649.3	4.41%
FOXM1(Forkhead)/MCF7-FOXM1-ChIP-Seq(GSE72977)/Homer	TRTTTACTTW	1	-0.000e+00	1.0000	786.0	7.27%	3208.0	8.58%
Klf4(Zf)/mES-Klf4-ChIP-Seq(GSE11431)/Homer	GCCACACCCA	1	-0.000e+00	1.0000	342.0	3.16%	1538.1	4.11%
Nr5a2(NR)/Pancreas-LRH1-ChIP-Seq(GSE34295)/Homer	BTCAAGGTCA	1	-0.000e+00	1.0000	563.0	5.21%	2398.4	6.42%
FOXA1:AR(Forkhead,NR)/LNCAP-AR-ChIP-Seq(GSE27824)/Homer	AGTAAACAAAAAAGAACAND	1	-0.000e+00	1.0000	37.0	0.34%	275.0	0.74%
Phox2a(Homeobox)/Neuron-Phox2a-ChIP-Seq(GSE31456)/Homer	YTAATYNRATTA	1	-0.000e+00	1.0000	195.0	1.80%	966.1	2.58%
Foxh1(Forkhead)/hESC-FOXH1-ChIP-Seq(GSE29422)/Homer	NNTGTGGATTSS	1	-0.000e+00	1.0000	434.0	4.01%	1916.5	5.13%
Srebp1a(bHLH)/HepG2-Srebp1a-ChIP-Seq(GSE31477)/Homer	RTCACSCCAY	1	-0.000e+00	1.0000	223.0	2.06%	1084.9	2.90%
Srebp2(bHLH)/HepG2-Srebp2-ChIP-Seq(GSE31477)/Homer	CGGTCACSCCAC	1	-0.000e+00	1.0000	160.0	1.48%	842.3	2.25%
HOXD13(Homeobox)/Chicken-Hoxd13-ChIP-Seq(GSE38910)/Homer	NCYAATAAAA	1	-0.000e+00	1.0000	782.0	7.23%	3291.2	8.80%
ZNF136(Zf)/HEK293-ZNF136.GFP-ChIP-Seq(GSE58341)/Homer	YTKGATAHAGTATTCTWGGTNGGCA	1	-0.000e+00	1.0000	53.0	0.49%	381.2	1.02%
Erra(NR)/HepG2-Erra-ChIP-Seq(GSE31477)/Homer	CAAAGGTCAG	1	-0.000e+00	1.0000	2183.0	20.18%	8577.3	22.94%
Znf263(Zf)/K562-Znf263-ChIP-Seq(GSE31477)/Homer	CVGTSCTCCC	1	-0.000e+00	1.0000	1827.0	16.89%	7332.7	19.62%
Gfi1b(Zf)/HPC7-Gfi1b-ChIP-Seq(GSE22178)/Homer	MAATCACTGC	1	-0.000e+00	1.0000	701.0	6.48%	3122.6	8.35%
Bapx1(Homeobox)/VertebralCol-Bapx1-ChIP-Seq(GSE36672)/Homer	TTRAGTGSYK	1	0.000e+00	1.0000	2352.0	21.75%	10827.6	28.96%
CRX(Homeobox)/Retina-Crx-ChIP-Seq(GSE20012)/Homer	GCTAATCC	1	0.000e+00	1.0000	1939.0	17.93%	9635.5	25.78%
GSC(Homeobox)/FrogEmbryos-GSC-ChIP-Seq(DRA000576)/Homer	RGGATTAR	1	0.000e+00	1.0000	921.0	8.52%	5991.6	16.03%
LXRE(NR),DR4/RAW-LXRb.biotin-ChIP-Seq(GSE21512)/Homer	RGGTTACTANAGGTCA	1	0.000e+00	1.0000	52.0	0.48%	730.7	1.95%
Nkx2.1(Homeobox)/LungAC-Nkx2.1-ChIP-Seq(GSE43252)/Homer	RSCACTYRAG	1	0.000e+00	1.0000	3083.0	28.50%	12630.1	33.79%
Nkx2.2(Homeobox)/NPC-Nkx2.2-ChIP-Seq(GSE61673)/Homer	BTBRAGTGSN	1	0.000e+00	1.0000	2095.0	19.37%	9284.6	24.84%
Nkx2.5(Homeobox)/HL1-Nkx2.5.biotin-ChIP-Seq(GSE21529)/Homer	RRSCACTYAA	1	0.000e+00	1.0000	2314.0	21.39%	9962.9	26.65%
Otx2(Homeobox)/EpiLC-Otx2-ChIP-Seq(GSE56098)/Homer	NYTAATCCYB	1	0.000e+00	1.0000	515.0	4.76%	2647.4	7.08%
Pitx1(Homeobox)/Chicken-Pitx1-ChIP-Seq(GSE38910)/Homer	TAATCCCN	1	0.000e+00	1.0000	4225.0	39.06%	16849.0	45.07%
TEAD2(TEA)/Py2T-Tead2-ChIP-Seq(GSE55709)/Homer	CCWGGAATGY	1	0.000e+00	1.0000	286.0	2.64%	2000.5	5.35%
TEAD4(TEA)/Tropoblast-Tead4-ChIP-Seq(GSE37350)/Homer	CCWGGAATGY	1	0.000e+00	1.0000	502.0	4.64%	3075.1	8.23%
TEAD(TEA)/Fibroblast-PU.1-ChIP-Seq(Unpublished)/Homer	YCWGGAATGY	1	0.000e+00	1.0000	344.0	3.18%	2509.7	6.71%
THRa(NR)/C17.2-THRa-ChIP-Seq(GSE38347)/Homer	GGTCANYTGAGGWCA	1	0.000e+00	1.0000	416.0	3.85%	2184.6	5.84%
ZNF416(Zf)/HEK293-ZNF416.GFP-ChIP-Seq(GSE58341)/Homer	WDNCTGGGCA	1	0.000e+00	1.0000	1306.0	12.07%	6141.7	16.43%

## Sheet: K562
Motif Name	Consensus	P-value	Log P-value	q-value (Benjamini)	# of Target Sequences with Motif(of 3260)	% of Target Sequences with Motif	# of Background Sequences with Motif(of 43917)	% of Background Sequences with Motif
ETS1(ETS)/Jurkat-ETS1-ChIP-Seq(GSE17954)/Homer	ACAGGAAGTG	1e-662	-1.526e+03	0.0000	1696.0	52.02%	5331.5	12.14%
Fli1(ETS)/CD8-FLI-ChIP-Seq(GSE20898)/Homer	NRYTTCCGGH	1e-622	-1.433e+03	0.0000	1702.0	52.21%	5725.9	13.04%
GABPA(ETS)/Jurkat-GABPa-ChIP-Seq(GSE17954)/Homer	RACCGGAAGT	1e-615	-1.417e+03	0.0000	1551.0	47.58%	4669.2	10.63%
ETV1(ETS)/GIST48-ETV1-ChIP-Seq(GSE22441)/Homer	AACCGGAAGT	1e-601	-1.384e+03	0.0000	1859.0	57.02%	7222.8	16.44%
EHF(ETS)/LoVo-EHF-ChIP-Seq(GSE49402)/Homer	AVCAGGAAGT	1e-565	-1.302e+03	0.0000	1780.0	54.60%	6916.5	15.75%
Etv2(ETS)/ES-ER71-ChIP-Seq(GSE59402)/Homer(0.967)	NNAYTTCCTGHN	1e-545	-1.256e+03	0.0000	1487.0	45.61%	4795.4	10.92%
ELF5(ETS)/T47D-ELF5-ChIP-Seq(GSE30407)/Homer	ACVAGGAAGT	1e-530	-1.223e+03	0.0000	1309.0	40.15%	3686.5	8.39%
ERG(ETS)/VCaP-ERG-ChIP-Seq(GSE14097)/Homer	ACAGGAAGTG	1e-526	-1.213e+03	0.0000	1893.0	58.07%	8379.6	19.08%
ELF1(ETS)/Jurkat-ELF1-ChIP-Seq(SRA014231)/Homer	AVCCGGAAGT	1e-490	-1.129e+03	0.0000	1124.0	34.48%	2828.5	6.44%
PU.1(ETS)/ThioMac-PU.1-ChIP-Seq(GSE21512)/Homer	AGAGGAAGTG	1e-447	-1.030e+03	0.0000	1017.0	31.20%	2492.8	5.68%
ETS(ETS)/Promoter/Homer	AACCGGAAGT	1e-422	-9.737e+02	0.0000	855.0	26.23%	1768.2	4.03%
Elk1(ETS)/Hela-Elk1-ChIP-Seq(GSE31477)/Homer	HACTTCCGGY	1e-414	-9.537e+02	0.0000	1061.0	32.55%	2989.5	6.81%
Gata2(Zf)/K562-GATA2-ChIP-Seq(GSE18829)/Homer	BBCTTATCTS	1e-395	-9.095e+02	0.0000	950.0	29.14%	2456.6	5.59%
Gata1(Zf)/K562-GATA1-ChIP-Seq(GSE18829)/Homer	SAGATAAGRV	1e-380	-8.767e+02	0.0000	889.0	27.27%	2202.1	5.01%
Gata4(Zf)/Heart-Gata4-ChIP-Seq(GSE35151)/Homer	NBWGATAAGR	1e-379	-8.743e+02	0.0000	1157.0	35.49%	3927.3	8.94%
GATA3(Zf)/iTreg-Gata3-ChIP-Seq(GSE20898)/Homer	AGATAASR	1e-360	-8.307e+02	0.0000	1400.0	42.94%	6035.5	13.74%
Elk4(ETS)/Hela-Elk4-ChIP-Seq(GSE31477)/Homer	NRYTTCCGGY	1e-345	-7.957e+02	0.0000	967.0	29.66%	2940.6	6.69%
EWS:ERG-fusion(ETS)/CADO_ES1-EWS:ERG-ChIP-Seq(SRA014231)/Homer	ATTTCCTGTN	1e-313	-7.214e+02	0.0000	978.0	30.00%	3304.9	7.52%
Ets1-distal(ETS)/CD4+-PolII-ChIP-Seq(Barski_et_al.)/Homer	MACAGGAAGT	1e-309	-7.127e+02	0.0000	630.0	19.33%	1271.5	2.89%
SpiB(ETS)/OCILY3-SPIB-ChIP-Seq(GSE56857)/Homer	AAAGRGGAAGTG	1e-294	-6.788e+02	0.0000	624.0	19.14%	1322.7	3.01%
EWS:FLI1-fusion(ETS)/SK_N_MC-EWS:FLI1-ChIP-Seq(SRA014231)/Homer	VACAGGAAAT	1e-255	-5.890e+02	0.0000	819.0	25.12%	2769.2	6.30%
SPDEF(ETS)/VCaP-SPDEF-ChIP-Seq(SRA014231)/Homer	ASWTCCTGBT	1e-237	-5.479e+02	0.0000	1045.0	32.06%	4683.4	10.66%
GATA:SCL(Zf,bHLH)/Ter119-SCL-ChIP-Seq(GSE18720)/Homer	CRGCTGBNGNSNNSAGATAA	1e-211	-4.859e+02	0.0000	319.0	9.79%	399.4	0.91%
Fosl2(bZIP)/3T3L1-Fosl2-ChIP-Seq(GSE56872)/Homer	NATGASTCABNN	1e-170	-3.935e+02	0.0000	403.0	12.36%	945.9	2.15%
Jun-AP1(bZIP)/K562-cJun-ChIP-Seq(GSE31477)/Homer	GATGASTCATCN	1e-162	-3.741e+02	0.0000	334.0	10.25%	657.2	1.50%
Fra1(bZIP)/BT549-Fra1-ChIP-Seq(GSE46166)/Homer	NNATGASTCATH	1e-159	-3.672e+02	0.0000	507.0	15.55%	1637.0	3.73%
BATF(bZIP)/Th17-BATF-ChIP-Seq(GSE39756)/Homer	DATGASTCAT	1e-145	-3.358e+02	0.0000	545.0	16.72%	2032.2	4.63%
Atf3(bZIP)/GBM-ATF3-ChIP-Seq(GSE33912)/Homer	DATGASTCATHN	1e-143	-3.306e+02	0.0000	546.0	16.75%	2065.7	4.70%
AP-1(bZIP)/ThioMac-PU.1-ChIP-Seq(GSE21512)/Homer	VTGACTCATC	1e-139	-3.207e+02	0.0000	579.0	17.76%	2355.8	5.36%
PU.1-IRF(ETS:IRF)/Bcell-PU.1-ChIP-Seq(GSE21512)/Homer	MGGAAGTGAAAC	1e-126	-2.924e+02	0.0000	1136.0	34.85%	7602.8	17.31%
ETS:RUNX(ETS,Runt)/Jurkat-RUNX1-ChIP-Seq(GSE17954)/Homer	RCAGGATGTGGT	1e-120	-2.766e+02	0.0000	238.0	7.30%	442.1	1.01%
Bach2(bZIP)/OCILy7-Bach2-ChIP-Seq(GSE44420)/Homer	TGCTGAGTCA	1e-114	-2.638e+02	0.0000	265.0	8.13%	599.9	1.37%
STAT1(Stat)/HelaS3-STAT1-ChIP-Seq(GSE12782)/Homer	NATTTCCNGGAAAT	1e-98	-2.259e+02	0.0000	340.0	10.43%	1165.5	2.65%
Stat3(Stat)/mES-Stat3-ChIP-Seq(GSE11431)/Homer	CTTCCGGGAA	1e-97	-2.252e+02	0.0000	497.0	15.25%	2307.2	5.25%
Stat3+il21(Stat)/CD4-Stat3-ChIP-Seq(GSE19198)/Homer	SVYTTCCNGGAARB	1e-97	-2.242e+02	0.0000	588.0	18.04%	3062.3	6.97%
STAT5(Stat)/mCD4+-Stat5-ChIP-Seq(GSE12346)/Homer	RTTTCTNAGAAA	1e-85	-1.980e+02	0.0000	350.0	10.74%	1369.8	3.12%
STAT4(Stat)/CD4-Stat4-ChIP-Seq(GSE22104)/Homer	NYTTCCWGGAAR	1e-67	-1.562e+02	0.0000	624.0	19.14%	4027.5	9.17%
Bach1(bZIP)/K562-Bach1-ChIP-Seq(GSE31477)/Homer	AWWNTGCTGAGTCAT	1e-64	-1.481e+02	0.0000	101.0	3.10%	133.5	0.30%
RUNX(Runt)/HPC7-Runx1-ChIP-Seq(GSE22178)/Homer	SAAACCACAG	1e-56	-1.294e+02	0.0000	422.0	12.94%	2438.3	5.55%
NF-E2(bZIP)/K562-NFE2-ChIP-Seq(GSE31477)/Homer	GATGACTCAGCA	1e-54	-1.266e+02	0.0000	97.0	2.98%	154.0	0.35%
RUNX1(Runt)/Jurkat-RUNX1-ChIP-Seq(GSE29180)/Homer	AAACCACARM	1e-52	-1.210e+02	0.0000	544.0	16.69%	3667.8	8.35%
PU.1:IRF8(ETS:IRF)/pDC-Irf8-ChIP-Seq(GSE66899)/Homer	GGAAGTGAAAST	1e-48	-1.115e+02	0.0000	223.0	6.84%	948.2	2.16%
Nrf2(bZIP)/Lymphoblast-Nrf2-ChIP-Seq(GSE37589)/Homer	HTGCTGAGTCAT	1e-45	-1.059e+02	0.0000	81.0	2.48%	128.3	0.29%
RUNX2(Runt)/PCa-RUNX2-ChIP-Seq(GSE33889)/Homer	NWAACCACADNN	1e-44	-1.016e+02	0.0000	434.0	13.31%	2843.5	6.47%
RUNX-AML(Runt)/CD4+-PolII-ChIP-Seq(Barski_et_al.)/Homer	GCTGTGGTTW	1e-41	-9.454e+01	0.0000	391.0	11.99%	2520.9	5.74%
Foxo1(Forkhead)/RAW-Foxo1-ChIP-Seq(Fan_et_al.)/Homer	CTGTTTAC	1e-34	-7.987e+01	0.0000	876.0	26.87%	7938.3	18.07%
BMYB(HTH)/Hela-BMYB-ChIP-Seq(GSE27030)/Homer	NHAACBGYYV	1e-32	-7.432e+01	0.0000	665.0	20.40%	5666.5	12.90%
MYB(HTH)/ERMYB-Myb-ChIPSeq(GSE22095)/Homer	GGCVGTTR	1e-31	-7.143e+01	0.0000	757.0	23.22%	6761.3	15.39%
AMYB(HTH)/Testes-AMYB-ChIP-Seq(GSE44588)/Homer	TGGCAGTTGG	1e-27	-6.357e+01	0.0000	657.0	20.15%	5803.0	13.21%
Egr1(Zf)/K562-Egr1-ChIP-Seq(GSE32465)/Homer	TGCGTGGGYG	1e-23	-5.330e+01	0.0000	391.0	11.99%	3109.2	7.08%
MafK(bZIP)/C2C12-MafK-ChIP-Seq(GSE36030)/Homer	GCTGASTCAGCA	1e-18	-4.363e+01	0.0000	138.0	4.23%	780.5	1.78%
Bcl6(Zf)/Liver-Bcl6-ChIP-Seq(GSE31578)/Homer	NNNCTTTCCAGGAAA	1e-17	-4.118e+01	0.0000	653.0	20.03%	6322.9	14.39%
MafA(bZIP)/Islet-MafA-ChIP-Seq(GSE30298)/Homer	TGCTGACTCA	1e-17	-3.946e+01	0.0000	333.0	10.21%	2756.8	6.28%
Egr2(Zf)/Thymocytes-Egr2-ChIP-Seq(GSE34254)/Homer	NGCGTGGGCGGR	1e-13	-3.173e+01	0.0000	118.0	3.62%	726.6	1.65%
KLF14(Zf)/HEK293-KLF14.GFP-ChIP-Seq(GSE58341)/Homer	RGKGGGCGKGGC	1e-13	-3.099e+01	0.0000	927.0	28.44%	10004.3	22.78%
ETS:E-box(ETS,bHLH)/HPC7-Scl-ChIP-Seq(GSE22178)/Homer	AGGAARCAGCTG	1e-12	-2.955e+01	0.0000	79.0	2.42%	412.5	0.94%
Maz(Zf)/HepG2-Maz-ChIP-Seq(GSE31477)/Homer	GGGGGGGG	1e-12	-2.934e+01	0.0000	696.0	21.35%	7224.7	16.45%
E2F4(E2F)/K562-E2F4-ChIP-Seq(GSE31477)/Homer	GGCGGGAAAH	1e-12	-2.925e+01	0.0000	277.0	8.50%	2367.4	5.39%
GATA3(Zf),DR4/iTreg-Gata3-ChIP-Seq(GSE20898)/Homer	AGATGKDGAGATAAG	1e-11	-2.762e+01	0.0000	52.0	1.60%	218.3	0.50%
SCL(bHLH)/HPC7-Scl-ChIP-Seq(GSE13511)/Homer	AVCAGCTG	1e-11	-2.721e+01	0.0000	1608.0	49.33%	18989.1	43.23%
Tcf21(bHLH)/ArterySmoothMuscle-Tcf21-ChIP-Seq(GSE61369)/Homer	NAACAGCTGG	1e-11	-2.602e+01	0.0000	400.0	12.27%	3826.0	8.71%
NF1(CTF)/LNCAP-NF1-ChIP-Seq(Unpublished)/Homer	CYTGGCABNSTGCCAR	1e-10	-2.464e+01	0.0000	183.0	5.61%	1463.8	3.33%
NeuroD1(bHLH)/Islet-NeuroD1-ChIP-Seq(GSE30298)/Homer	GCCATCTGTT	1e-10	-2.362e+01	0.0000	339.0	10.40%	3197.8	7.28%
ZNF467(Zf)/HEK293-ZNF467.GFP-ChIP-Seq(GSE58341)/Homer	TGGGGAAGGGCM	1e-09	-2.211e+01	0.0000	476.0	14.60%	4845.8	11.03%
Ap4(bHLH)/AML-Tfap4-ChIP-Seq(GSE45738)/Homer	NAHCAGCTGD	1e-09	-2.186e+01	0.0000	476.0	14.60%	4854.2	11.05%
CTCF(Zf)/CD4+-CTCF-ChIP-Seq(Barski_et_al.)/Homer	AYAGTGCCMYCTRGTGGCCA	1e-09	-2.121e+01	0.0000	64.0	1.96%	361.0	0.82%
MyoD(bHLH)/Myotube-MyoD-ChIP-Seq(GSE21614)/Homer	RRCAGCTGYTSY	1e-08	-2.002e+01	0.0000	318.0	9.75%	3063.7	6.97%
IRF2(IRF)/Erythroblas-IRF2-ChIP-Seq(GSE36985)/Homer	GAAASYGAAASY	1e-08	-1.939e+01	0.0000	70.0	2.15%	432.4	0.98%
BORIS(Zf)/K562-CTCFL-ChIP-Seq(GSE32465)/Homer	CNNBRGCGCCCCCTGSTGGC	1e-07	-1.711e+01	0.0000	101.0	3.10%	758.8	1.73%
Pdx1(Homeobox)/Islet-Pdx1-ChIP-Seq(SRA008281)/Homer	YCATYAATCA	1e-07	-1.688e+01	0.0000	298.0	9.14%	2932.6	6.68%
GATA(Zf),IR4/iTreg-Gata3-ChIP-Seq(GSE20898)/Homer	NAGATWNBNATCTNN	1e-07	-1.659e+01	0.0000	44.0	1.35%	235.8	0.54%
Atf4(bZIP)/MEF-Atf4-ChIP-Seq(GSE35681)/Homer	MTGATGCAAT	1e-06	-1.526e+01	0.0000	110.0	3.37%	882.8	2.01%
Tcf12(bHLH)/GM12878-Tcf12-ChIP-Seq(GSE32465)/Homer	VCAGCTGYTG	1e-06	-1.521e+01	0.0000	380.0	11.66%	3962.6	9.02%
Olig2(bHLH)/Neuron-Olig2-ChIP-Seq(GSE30882)/Homer	RCCATMTGTT	1e-06	-1.514e+01	0.0000	679.0	20.83%	7645.8	17.41%
CEBP:AP1(bZIP)/ThioMac-CEBPb-ChIP-Seq(GSE21512)/Homer	DRTGTTGCAA	1e-06	-1.479e+01	0.0000	258.0	7.91%	2537.3	5.78%
Atoh1(bHLH)/Cerebellum-Atoh1-ChIP-Seq(GSE22111)/Homer	VNRVCAGCTGGY	1e-06	-1.412e+01	0.0000	408.0	12.52%	4346.3	9.89%
KLF5(Zf)/LoVo-KLF5-ChIP-Seq(GSE49402)/Homer	DGGGYGKGGC	1e-05	-1.358e+01	0.0000	604.0	18.53%	6792.0	15.46%
Tlx?(NR)/NPC-H3K4me1-ChIP-Seq(GSE16256)/Homer	CTGGCAGSCTGCCA	1e-05	-1.305e+01	0.0000	173.0	5.31%	1618.5	3.68%
KLF10(Zf)/HEK293-KLF10.GFP-ChIP-Seq(GSE58341)/Homer	GGGGGTGTGTCC	1e-05	-1.276e+01	0.0000	228.0	6.99%	2257.1	5.14%
Tgif1(Homeobox)/mES-Tgif1-ChIP-Seq(GSE55404)/Homer	YTGWCADY	1e-05	-1.239e+01	0.0000	987.0	30.28%	11755.8	26.76%
Chop(bZIP)/MEF-Chop-ChIP-Seq(GSE35681)/Homer	ATTGCATCAT	1e-05	-1.232e+01	0.0000	86.0	2.64%	689.1	1.57%
ZBTB18(Zf)/HEK293-ZBTB18.GFP-ChIP-Seq(GSE58341)/Homer	AACATCTGGA	1e-05	-1.215e+01	0.0000	203.0	6.23%	1988.0	4.53%
E2F6(E2F)/Hela-E2F6-ChIP-Seq(GSE31477)/Homer	GGCGGGAARN	1e-05	-1.192e+01	0.0000	299.0	9.17%	3127.8	7.12%
Tgif2(Homeobox)/mES-Tgif2-ChIP-Seq(GSE55404)/Homer	TGTCANYT	1e-05	-1.184e+01	0.0000	1062.0	32.58%	12771.8	29.08%
STAT6(Stat)/Macrophage-Stat6-ChIP-Seq(GSE38377)/Homer	TTCCKNAGAA	0.0001	-1.134e+01	0.0000	218.0	6.69%	2190.7	4.99%
IRF1(IRF)/PBMC-IRF1-ChIP-Seq(GSE43036)/Homer	GAAAGTGAAAGT	0.0001	-1.132e+01	0.0000	81.0	2.48%	656.9	1.50%
FOXP1(Forkhead)/H9-FOXP1-ChIP-Seq(GSE31006)/Homer	NYYTGTTTACHN	0.0001	-1.108e+01	0.0001	137.0	4.20%	1269.9	2.89%
CRE(bZIP)/Promoter/Homer	CSGTGACGTCAC	0.0001	-1.048e+01	0.0001	85.0	2.61%	715.2	1.63%
Fox:Ebox(Forkhead,bHLH)/Panc1-Foxa2-ChIP-Seq(GSE47459)/Homer	NNNVCTGWGYAAACASN	0.0001	-1.044e+01	0.0001	280.0	8.59%	2962.3	6.74%
Myf5(bHLH)/GM-Myf5-ChIP-Seq(GSE24852)/Homer	BAACAGCTGT	0.0001	-1.040e+01	0.0001	257.0	7.88%	2689.0	6.12%
GATA(Zf),IR3/iTreg-Gata3-ChIP-Seq(GSE20898)/Homer	NNNNNBAGATAWYATCTVHN	0.0001	-1.021e+01	0.0001	70.0	2.15%	563.5	1.28%
Unknown-ESC-element(?)/mES-Nanog-ChIP-Seq(GSE11724)/Homer	CACAGCAGGGGG	0.0001	-1.007e+01	0.0001	238.0	7.30%	2475.2	5.64%
Hoxb4(Homeobox)/ES-Hoxb4-ChIP-Seq(GSE34014)/Homer	TGATTRATGGCY	0.0001	-9.763e+00	0.0002	63.0	1.93%	499.2	1.14%
E2F7(E2F)/Hela-E2F7-ChIP-Seq(GSE32673)/Homer	VDTTTCCCGCCA	0.0001	-9.667e+00	0.0002	75.0	2.30%	626.0	1.43%
Hoxc9(Homeobox)/Ainv15-Hoxc9-ChIP-Seq(GSE21812)/Homer	GGCCATAAATCA	0.0001	-9.649e+00	0.0002	141.0	4.33%	1356.0	3.09%
Eomes(T-box)/H9-Eomes-ChIP-Seq(GSE26097)/Homer	ATTAACACCT	0.0001	-9.231e+00	0.0003	774.0	23.74%	9238.5	21.03%
STAT6(Stat)/CD4-Stat6-ChIP-Seq(GSE22104)/Homer	ABTTCYYRRGAA	0.001	-9.198e+00	0.0003	204.0	6.26%	2106.0	4.79%
PR(NR)/T47D-PR-ChIP-Seq(GSE31130)/Homer	VAGRACAKNCTGTBC	0.001	-8.930e+00	0.0004	728.0	22.33%	8669.3	19.74%
Atf2(bZIP)/3T3L1-Atf2-ChIP-Seq(GSE56872)/Homer	NRRTGACGTCAT	0.001	-8.849e+00	0.0005	127.0	3.90%	1221.4	2.78%
CEBP(bZIP)/ThioMac-CEBPb-ChIP-Seq(GSE21512)/Homer	ATTGCGCAAC	0.001	-8.259e+00	0.0008	240.0	7.36%	2579.0	5.87%
RAR:RXR(NR),DR5/ES-RAR-ChIP-Seq(GSE56893)/Homer	RGGTCADNNAGAGGTCAV	0.001	-7.859e+00	0.0012	18.0	0.55%	95.9	0.22%
MyoG(bHLH)/C2C12-MyoG-ChIP-Seq(GSE36024)/Homer	AACAGCTG	0.001	-7.682e+00	0.0014	377.0	11.56%	4298.3	9.79%
Nkx6.1(Homeobox)/Islet-Nkx6.1-ChIP-Seq(GSE40975)/Homer	GKTAATGR	0.001	-7.546e+00	0.0016	723.0	22.18%	8718.0	19.85%
E2F(E2F)/Hela-CellCycle-Expression/Homer	TTSGCGCGAAAA	0.001	-7.428e+00	0.0018	33.0	1.01%	236.5	0.54%
HOXA2(Homeobox)/mES-Hoxa2-ChIP-Seq(Donaldson_et_al.)/Homer	GYCATCMATCAT	0.001	-7.135e+00	0.0024	35.0	1.07%	260.7	0.59%
MITF(bHLH)/MastCells-MITF-ChIP-Seq(GSE48085)/Homer	RTCATGTGAC	0.001	-7.097e+00	0.0025	294.0	9.02%	3300.6	7.51%
Nanog(Homeobox)/mES-Nanog-ChIP-Seq(GSE11724)/Homer	RGCCATTAAC	0.01	-6.801e+00	0.0033	1266.0	38.83%	15915.0	36.23%
Sp1(Zf)/Promoter/Homer	GGCCCCGCCCCC	0.01	-6.666e+00	0.0038	154.0	4.72%	1615.9	3.68%
c-Myc(bHLH)/LNCAP-cMyc-ChIP-Seq(Unpublished)/Homer	VCCACGTG	0.01	-6.591e+00	0.0040	158.0	4.85%	1666.2	3.79%
ISRE(IRF)/ThioMac-LPS-Expression(GSE23622)/Homer	AGTTTCASTTTC	0.01	-6.385e+00	0.0049	34.0	1.04%	262.5	0.60%
E2F1(E2F)/Hela-E2F1-ChIP-Seq(GSE22478)/Homer	CWGGCGGGAA	0.01	-6.179e+00	0.0060	127.0	3.90%	1314.6	2.99%
E-box(bHLH)/Promoter/Homer	SSGGTCACGTGA	0.01	-5.919e+00	0.0077	34.0	1.04%	270.3	0.62%
GATA3(Zf),DR8/iTreg-Gata3-ChIP-Seq(GSE20898)/Homer	AGATSTNDNNDSAGATAASN	0.01	-5.739e+00	0.0091	28.0	0.86%	212.3	0.48%
FoxL2(Forkhead)/Ovary-FoxL2-ChIP-Seq(GSE60858)/Homer	WWTRTAAACAVG	0.01	-5.737e+00	0.0091	234.0	7.18%	2636.0	6.00%
Foxa2(Forkhead)/Liver-Foxa2-ChIP-Seq(GSE25694)/Homer	CYTGTTTACWYW	0.01	-5.629e+00	0.0100	217.0	6.66%	2432.2	5.54%
Zic(Zf)/Cerebellum-ZIC1.2-ChIP-Seq(GSE60731)/Homer	CCTGCTGAGH	0.01	-5.381e+00	0.0127	289.0	8.87%	3345.6	7.62%
Nur77(NR)/K562-NR4A1-ChIP-Seq(GSE31363)/Homer	TGACCTTTNCNT	0.01	-5.357e+00	0.0129	67.0	2.06%	644.7	1.47%
Oct4(POU,Homeobox)/mES-Oct4-ChIP-Seq(GSE11431)/Homer	ATTTGCATAW	0.01	-5.234e+00	0.0144	114.0	3.50%	1198.2	2.73%
NFkB-p65-Rel(RHD)/ThioMac-LPS-Expression(GSE23622)/Homer	GGAAATTCCC	0.01	-5.051e+00	0.0172	26.0	0.80%	203.2	0.46%
HOXA9(Homeobox)/HSC-Hoxa9-ChIP-Seq(GSE33509)/Homer	GGCCATAAATCA	0.01	-5.030e+00	0.0174	172.0	5.28%	1911.5	4.35%
ZFX(Zf)/mES-Zfx-ChIP-Seq(GSE11431)/Homer	AGGCCTRG	0.01	-4.996e+00	0.0178	515.0	15.80%	6260.2	14.25%
CLOCK(bHLH)/Liver-Clock-ChIP-Seq(GSE39860)/Homer	GHCACGTG	0.01	-4.883e+00	0.0198	165.0	5.06%	1833.6	4.17%
Atf1(bZIP)/K562-ATF1-ChIP-Seq(GSE31477)/Homer	GATGACGTCA	0.01	-4.837e+00	0.0206	244.0	7.48%	2817.6	6.41%
Max(bHLH)/K562-Max-ChIP-Seq(GSE31477)/Homer	RCCACGTGGYYN	0.01	-4.658e+00	0.0244	191.0	5.86%	2167.4	4.93%
c-Jun-CRE(bZIP)/K562-cJun-ChIP-Seq(GSE31477)/Homer	ATGACGTCATCY	0.1	-4.544e+00	0.0271	109.0	3.34%	1169.0	2.66%
Klf9(Zf)/GBM-Klf9-ChIP-Seq(GSE62211)/Homer	GCCACRCCCACY	0.1	-4.361e+00	0.0323	153.0	4.69%	1714.9	3.90%
RBPJ:Ebox(?,bHLH)/Panc1-Rbpj1-ChIP-Seq(GSE47459)/Homer	GGGRAARRGRMCAGMTG	0.1	-4.300e+00	0.0341	135.0	4.14%	1496.9	3.41%
YY1(Zf)/Promoter/Homer	CAAGATGGCGGC	0.1	-4.286e+00	0.0343	36.0	1.10%	325.1	0.74%
n-Myc(bHLH)/mES-nMyc-ChIP-Seq(GSE11431)/Homer	VRCCACGTGG	0.1	-4.244e+00	0.0355	207.0	6.35%	2393.4	5.45%
Atf7(bZIP)/3T3L1-Atf7-ChIP-Seq(GSE56872)/Homer	NGRTGACGTCAY	0.1	-4.191e+00	0.0371	178.0	5.46%	2034.3	4.63%
IRF4(IRF)/GM12878-IRF4-ChIP-Seq(GSE32465)/Homer	ACTGAAACCA	0.1	-4.142e+00	0.0387	146.0	4.48%	1640.7	3.74%
Lhx3(Homeobox)/Neuron-Lhx3-ChIP-Seq(GSE31456)/Homer	ADBTAATTAR	0.1	-4.118e+00	0.0393	437.0	13.40%	5338.5	12.15%
Klf4(Zf)/mES-Klf4-ChIP-Seq(GSE11431)/Homer	GCCACACCCA	0.1	-4.085e+00	0.0404	156.0	4.79%	1767.3	4.02%
Smad3(MAD)/NPC-Smad3-ChIP-Seq(GSE36673)/Homer	TWGTCTGV	0.1	-4.060e+00	0.0411	924.0	28.34%	11720.3	26.68%
JunD(bZIP)/K562-JunD-ChIP-Seq/Homer	ATGACGTCATCN	0.1	-3.951e+00	0.0454	29.0	0.89%	256.6	0.58%
PRDM9(Zf)/Testis-DMC1-ChIP-Seq(GSE35498)/Homer	ADGGYAGYAGCATCT	0.1	-3.927e+00	0.0462	137.0	4.20%	1541.3	3.51%
Lhx2(Homeobox)/HFSC-Lhx2-ChIP-Seq(GSE48068)/Homer	TAATTAGN	0.1	-3.912e+00	0.0466	269.0	8.25%	3201.7	7.29%
USF1(bHLH)/GM12878-Usf1-ChIP-Seq(GSE32465)/Homer	SGTCACGTGR	0.1	-3.835e+00	0.0499	144.0	4.42%	1633.1	3.72%
Mef2d(MADS)/Retina-Mef2d-ChIP-Seq(GSE61391)/Homer	GCTATTTTTAGC	0.1	-3.782e+00	0.0523	59.0	1.81%	603.1	1.37%
Tbx20(T-box)/Heart-Tbx20-ChIP-Seq(GSE29636)/Homer	GGTGYTGACAGS	0.1	-3.546e+00	0.0657	65.0	1.99%	683.5	1.56%
Ascl1(bHLH)/NeuralTubes-Ascl1-ChIP-Seq(GSE55840)/Homer	NNVVCAGCTGBN	0.1	-3.507e+00	0.0679	547.0	16.78%	6835.2	15.56%
Rfx2(HTH)/LoVo-RFX2-ChIP-Seq(GSE49402)/Homer	GTTGCCATGGCAACM	0.1	-3.459e+00	0.0707	31.0	0.95%	290.8	0.66%
X-box(HTH)/NPC-H3K4me1-ChIP-Seq(GSE16256)/Homer	GGTTGCCATGGCAA	0.1	-3.455e+00	0.0707	34.0	1.04%	324.9	0.74%
Smad2(MAD)/ES-SMAD2-ChIP-Seq(GSE29422)/Homer	CTGTCTGG	0.1	-3.258e+00	0.0852	510.0	15.64%	6382.4	14.53%
MafF(bZIP)/HepG2-MafF-ChIP-Seq(GSE31477)/Homer	HWWGTCAGCAWWTTT	0.1	-3.178e+00	0.0917	87.0	2.67%	966.8	2.20%
Arnt:Ahr(bHLH)/MCF7-Arnt-ChIP-Seq(Lo_et_al.)/Homer	TBGCACGCAA	0.1	-3.127e+00	0.0958	191.0	5.86%	2273.0	5.17%
PGR(NR)/EndoStromal-PGR-ChIP-Seq(GSE69539)/Homer	AAGAACATWHTGTTC	0.1	-3.026e+00	0.1053	65.0	1.99%	705.9	1.61%
Oct6(POU,Homeobox)/NPC-Oct6-ChIP-Seq(GSE35496)/Homer	WATGCAAATGAG	0.1	-3.019e+00	0.1053	95.0	2.91%	1073.9	2.44%
Smad4(MAD)/ESC-SMAD4-ChIP-Seq(GSE29422)/Homer	VBSYGTCTGG	0.1	-2.964e+00	0.1105	516.0	15.83%	6498.1	14.79%
Meis1(Homeobox)/MastCells-Meis1-ChIP-Seq(GSE48085)/Homer	VGCTGWCAVB	0.1	-2.932e+00	0.1133	540.0	16.56%	6817.3	15.52%
PAX5(Paired,Homeobox),condensed/GM12878-PAX5-ChIP-Seq(GSE32465)/Homer	GTCACGCTCSCTGM	0.1	-2.922e+00	0.1137	36.0	1.10%	363.3	0.83%
c-Myc(bHLH)/mES-cMyc-ChIP-Seq(GSE11431)/Homer	VVCCACGTGG	0.1	-2.920e+00	0.1137	142.0	4.36%	1667.2	3.80%
NFAT:AP1(RHD,bZIP)/Jurkat-NFATC1-ChIP-Seq(Jolma_et_al.)/Homer	SARTGGAAAAWRTGAGTCAB	0.1	-2.887e+00	0.1162	63.0	1.93%	687.8	1.57%
ZNF165(Zf)/WHIM12-ZNF165-ChIP-Seq(GSE65937)/Homer	AAGGKGRCGCAGGCA	0.1	-2.859e+00	0.1187	61.0	1.87%	664.9	1.51%
Mouse_Recombination_Hotspot(Zf)/Testis-DMC1-ChIP-Seq(GSE24438)/Homer	ACTYKNATTCGTGNTACTTC	0.1	-2.859e+00	0.1187	25.0	0.77%	238.0	0.54%
Brachyury(T-box)/Mesoendoderm-Brachyury-ChIP-exo(GSE54963)/Homer	ANTTMRCASBNNNGTGYKAAN	0.1	-2.825e+00	0.1212	76.0	2.33%	850.0	1.94%
EKLF(Zf)/Erythrocyte-Klf1-ChIP-Seq(GSE20478)/Homer	NWGGGTGTGGCY	0.1	-2.812e+00	0.1221	77.0	2.36%	862.8	1.96%
Six1(Homeobox)/Myoblast-Six1-ChIP-Chip(GSE20150)/Homer	GKVTCADRTTWC	0.1	-2.787e+00	0.1244	76.0	2.33%	851.9	1.94%
RORgt(NR)/EL4-RORgt.Flag-ChIP-Seq(GSE56019)/Homer	AAYTAGGTCA	0.1	-2.676e+00	0.1381	38.0	1.17%	395.3	0.90%
Rfx5(HTH)/GM12878-Rfx5-ChIP-Seq(GSE31477)/Homer	SCCTAGCAACAG	0.1	-2.634e+00	0.1432	94.0	2.88%	1083.2	2.47%
Pbx3(Homeobox)/GM12878-PBX3-ChIP-Seq(GSE32465)/Homer	SCTGTCAMTCAN	0.1	-2.519e+00	0.1596	67.0	2.06%	754.7	1.72%
HRE(HSF)/HepG2-HSF1-ChIP-Seq(GSE31477)/Homer	BSTTCTRGAABVTTCYAGAA	0.1	-2.495e+00	0.1624	52.0	1.60%	571.5	1.30%
ZNF528(Zf)/HEK293-ZNF528.GFP-ChIP-Seq(GSE58341)/Homer	AGAAATGACTTCCCT	0.1	-2.480e+00	0.1639	5.0	0.15%	31.8	0.07%
TR4(NR),DR1/Hela-TR4-ChIP-Seq(GSE24685)/Homer	GAGGTCAAAGGTCA	0.1	-2.411e+00	0.1746	39.0	1.20%	417.1	0.95%
BMAL1(bHLH)/Liver-Bmal1-ChIP-Seq(GSE39860)/Homer	GNCACGTG	0.1	-2.401e+00	0.1753	495.0	15.18%	6301.5	14.35%
bHLHE40(bHLH)/HepG2-BHLHE40-ChIP-Seq(GSE31477)/Homer	KCACGTGMCN	0.1	-2.374e+00	0.1789	88.0	2.70%	1024.1	2.33%
ZNF675(Zf)/HEK293-ZNF675.GFP-ChIP-Seq(GSE58341)/Homer	ARGAGGMCAAAATGW	0.1	-2.368e+00	0.1790	48.0	1.47%	528.4	1.20%
PRDM1(Zf)/Hela-PRDM1-ChIP-Seq(GSE31477)/Homer	ACTTTCACTTTC	1	-2.283e+00	0.1936	215.0	6.60%	2656.8	6.05%
Usf2(bHLH)/C2C12-Usf2-ChIP-Seq(GSE36030)/Homer	GTCACGTGGT	1	-2.258e+00	0.1974	113.0	3.47%	1348.3	3.07%
Rfx1(HTH)/NPC-H3K4me1-ChIP-Seq(GSE16256)/Homer	KGTTGCCATGGCAA	1	-2.061e+00	0.2389	58.0	1.78%	667.1	1.52%
CArG(MADS)/PUER-Srf-ChIP-Seq(Sullivan_et_al.)/Homer	CCATATATGGNM	1	-2.054e+00	0.2393	86.0	2.64%	1020.3	2.32%
ZNF669(Zf)/HEK293-ZNF669.GFP-ChIP-Seq(GSE58341)/Homer	GARTGGTCATCGCCC	1	-2.040e+00	0.2413	23.0	0.71%	239.8	0.55%
RFX(HTH)/K562-RFX3-ChIP-Seq(SRA012198)/Homer	CGGTTGCCATGGCAAC	1	-2.008e+00	0.2476	24.0	0.74%	252.1	0.57%
Pknox1(Homeobox)/ES-Prep1-ChIP-Seq(GSE63282)/Homer	SCTGTCAVTCAV	1	-1.943e+00	0.2626	62.0	1.90%	724.2	1.65%
PPARE(NR),DR1/3T3L1-Pparg-ChIP-Seq(GSE13511)/Homer	TGACCTTTGCCCCA	1	-1.757e+00	0.3144	321.0	9.85%	4107.9	9.35%
ZNF189(Zf)/HEK293-ZNF189.GFP-ChIP-Seq(GSE58341)/Homer	TGGAACAGMA	1	-1.717e+00	0.3257	320.0	9.82%	4100.8	9.34%
NFkB-p65(RHD)/GM12787-p65-ChIP-Seq(GSE19485)/Homer	WGGGGATTTCCC	1	-1.690e+00	0.3325	194.0	5.95%	2449.2	5.58%
Lhx1(Homeobox)/EmbryoCarcinoma-Lhx1-ChIP-Seq(GSE70957)/Homer	NNYTAATTAR	1	-1.598e+00	0.3624	270.0	8.28%	3459.5	7.88%
Oct2(POU,Homeobox)/Bcell-Oct2-ChIP-Seq(GSE21512)/Homer	ATATGCAAAT	1	-1.573e+00	0.3695	63.0	1.93%	761.4	1.73%
FOXA1(Forkhead)/LNCAP-FOXA1-ChIP-Seq(GSE27824)/Homer	WAAGTAAACA	1	-1.531e+00	0.3832	300.0	9.20%	3865.9	8.80%
Nr5a2(NR)/mES-Nr5a2-ChIP-Seq(GSE19019)/Homer	BTCAAGGTCA	1	-1.525e+00	0.3835	160.0	4.91%	2024.7	4.61%
HOXB13(Homeobox)/ProstateTumor-HOXB13-ChIP-Seq(GSE56288)/Homer	TTTTATKRGG	1	-1.522e+00	0.3835	283.0	8.68%	3642.7	8.29%
Znf263(Zf)/K562-Znf263-ChIP-Seq(GSE31477)/Homer	CVGTSCTCCC	1	-1.495e+00	0.3910	770.0	23.62%	10123.5	23.05%
RXR(NR),DR1/3T3L1-RXR-ChIP-Seq(GSE13511)/Homer	TAGGGCAAAGGTCA	1	-1.396e+00	0.4294	393.0	12.06%	5121.2	11.66%
ZBTB33(Zf)/GM12878-ZBTB33-ChIP-Seq(GSE32465)/Homer	GGVTCTCGCGAGAAC	1	-1.350e+00	0.4468	17.0	0.52%	191.6	0.44%
EBNA1(EBV-virus)/Raji-EBNA1-ChIP-Seq(GSE30709)/Homer	GGYAGCAYDTGCTDCCCNNN	1	-1.334e+00	0.4518	4.0	0.12%	35.1	0.08%
TCFL2(HMG)/K562-TCF7L2-ChIP-Seq(GSE29196)/Homer	ACWTCAAAGG	1	-1.320e+00	0.4556	24.0	0.74%	281.0	0.64%
FOXA1(Forkhead)/MCF7-FOXA1-ChIP-Seq(GSE26831)/Homer	WAAGTAAACA	1	-1.302e+00	0.4617	242.0	7.42%	3136.0	7.14%
FOXM1(Forkhead)/MCF7-FOXM1-ChIP-Seq(GSE72977)/Homer	TRTTTACTTW	1	-1.298e+00	0.4617	256.0	7.85%	3321.5	7.56%
Otx2(Homeobox)/EpiLC-Otx2-ChIP-Seq(GSE56098)/Homer	NYTAATCCYB	1	-1.275e+00	0.4690	253.0	7.76%	3285.9	7.48%
ZSCAN22(Zf)/HEK293-ZSCAN22.GFP-ChIP-Seq(GSE58341)/Homer	SMCAGTCWGAKGGAGGAGGC	1	-1.267e+00	0.4707	30.0	0.92%	359.4	0.82%
ZNF382(Zf)/HEK293-ZNF382.GFP-ChIP-Seq(GSE58341)/Homer	GNCTGTASTRNTGBCTCHTT	1	-1.241e+00	0.4802	6.0	0.18%	60.9	0.14%
Brn1(POU,Homeobox)/NPC-Brn1-ChIP-Seq(GSE35496)/Homer	TATGCWAATBAV	1	-1.192e+00	0.5018	60.0	1.84%	752.3	1.71%
IRF:BATF(IRF:bZIP)/pDC-Irf8-ChIP-Seq(GSE66899)/Homer	CTTTCANTATGACTV	1	-1.176e+00	0.5071	32.0	0.98%	390.2	0.89%
Esrrb(NR)/mES-Esrrb-ChIP-Seq(GSE11431)/Homer	KTGACCTTGA	1	-1.157e+00	0.5142	205.0	6.29%	2668.6	6.08%
GFX(?)/Promoter/Homer	ATTCTCGCGAGA	1	-1.157e+00	0.5142	6.0	0.18%	62.7	0.14%
PRDM14(Zf)/H1-PRDM14-ChIP-Seq(GSE22767)/Homer	RGGTCTCTAACY	1	-1.143e+00	0.5162	92.0	2.82%	1176.2	2.68%
Nkx3.1(Homeobox)/LNCaP-Nkx3.1-ChIP-Seq(GSE28264)/Homer	AAGCACTTAA	1	-1.133e+00	0.5191	822.0	25.21%	10916.5	24.85%
Tcf3(HMG)/mES-Tcf3-ChIP-Seq(GSE11724)/Homer	ASWTCAAAGG	1	-1.073e+00	0.5481	70.0	2.15%	894.6	2.04%
GFY(?)/Promoter/Homer	ACTACAATTCCC	1	-1.056e+00	0.5547	24.0	0.74%	294.3	0.67%
NFY(CCAAT)/Promoter/Homer	RGCCAATSRG	1	-9.112e-01	0.6381	196.0	6.01%	2591.5	5.90%
ZNF317(Zf)/HEK293-ZNF317.GFP-ChIP-Seq(GSE58341)/Homer	GTCWGCTGTYYCTCT	1	-9.045e-01	0.6392	28.0	0.86%	356.6	0.81%
PAX3:FKHR-fusion(Paired,Homeobox)/Rh4-PAX3:FKHR-ChIP-Seq(GSE19063)/Homer	ACCRTGACTAATTNN	1	-8.969e-01	0.6409	40.0	1.23%	515.0	1.17%
Tbet(T-box)/CD8-Tbet-ChIP-Seq(GSE33802)/Homer	AGGTGTGAAM	1	-8.948e-01	0.6409	335.0	10.28%	4455.9	10.14%
NFAT(RHD)/Jurkat-NFATC1-ChIP-Seq(Jolma_et_al.)/Homer	ATTTTCCATT	1	-8.702e-01	0.6518	263.0	8.07%	3496.6	7.96%
Tbox:Smad(T-box,MAD)/ESCd5-Smad2_3-ChIP-Seq(GSE29422)/Homer	AGGTGHCAGACA	1	-8.366e-01	0.6708	55.0	1.69%	720.7	1.64%
Tcfcp2l1(CP2)/mES-Tcfcp2l1-ChIP-Seq(GSE11431)/Homer	NRAACCRGTTYRAACCRGYT	1	-7.857e-01	0.7024	34.0	1.04%	445.6	1.01%
T1ISRE(IRF)/ThioMac-Ifnb-Expression/Homer	ACTTTCGTTTCT	1	-7.405e-01	0.7313	4.0	0.12%	48.6	0.11%
bZIP:IRF(bZIP,IRF)/Th17-BatF-ChIP-Seq(GSE39756)/Homer	NAGTTTCABTHTGACTNW	1	-7.176e-01	0.7447	138.0	4.23%	1850.4	4.21%
GLI3(Zf)/Limb-GLI3-ChIP-Chip(GSE11077)/Homer	CGTGGGTGGTCC	1	-7.095e-01	0.7472	34.0	1.04%	452.1	1.03%
NF1:FOXA1(CTF,Forkhead)/LNCAP-FOXA1-ChIP-Seq(GSE27824)/Homer	WNTGTTTRYTTTGGCA	1	-6.981e-01	0.7522	10.0	0.31%	130.1	0.30%
ZNF519(Zf)/HEK293-ZNF519.GFP-ChIP-Seq(GSE58341)/Homer	GAGSCCGAGC	1	-6.855e-01	0.7582	77.0	2.36%	1034.6	2.36%
AR-halfsite(NR)/LNCaP-AR-ChIP-Seq(GSE27824)/Homer	CCAGGAACAG	1	-6.819e-01	0.7582	1199.0	36.78%	16154.3	36.78%
Pit1+1bp(Homeobox)/GCrat-Pit1-ChIP-Seq(GSE58009)/Homer	ATGCATAATTCA	1	-6.727e-01	0.7607	63.0	1.93%	847.5	1.93%
ZNF692(Zf)/HEK293-ZNF692.GFP-ChIP-Seq(GSE58341)/Homer	GTGGGCCCCA	1	-6.605e-01	0.7664	46.0	1.41%	619.5	1.41%
HRE(HSF)/Striatum-HSF1-ChIP-Seq(GSE38000)/Homer	TTCTAGAABNTTCTA	1	-6.541e-01	0.7678	60.0	1.84%	809.9	1.84%
NF1-halfsite(CTF)/LNCaP-NF1-ChIP-Seq(Unpublished)/Homer	YTGCCAAG	1	-6.082e-01	0.8002	509.0	15.61%	6884.4	15.67%
GRHL2(CP2)/HBE-GRHL2-ChIP-Seq(GSE46194)/Homer	AAACYKGTTWDACMRGTTTB	1	-5.788e-01	0.8203	93.0	2.85%	1268.1	2.89%
ZNF264(Zf)/HEK293-ZNF264.GFP-ChIP-Seq(GSE58341)/Homer	RGGGCACTAACY	1	-5.189e-01	0.8669	168.0	5.15%	2300.8	5.24%
p63(p53)/Keratinocyte-p63-ChIP-Seq(GSE17611)/Homer	NNDRCATGYCYNRRCATGYH	1	-4.984e-01	0.8809	80.0	2.45%	1106.8	2.52%
CRX(Homeobox)/Retina-Crx-ChIP-Seq(GSE20012)/Homer	GCTAATCC	1	-4.933e-01	0.8814	856.0	26.26%	11623.6	26.46%
Zfp809(Zf)/ES-Zfp809-ChIP-Seq(GSE70799)/Homer	GGGGCTYGKCTGGGA	1	-4.853e-01	0.8844	72.0	2.21%	999.8	2.28%
GFY-Staf(?,Zf)/Promoter/Homer	RACTACAATTCCCAGAAKGC	1	-4.750e-01	0.8896	16.0	0.49%	228.2	0.52%
ZNF16(Zf)/HEK293-ZNF16.GFP-ChIP-Seq(GSE58341)/Homer	MACCTTCYATGGCTCCCTAKTGCCY	1	-4.561e-01	0.9025	3.0	0.09%	44.8	0.10%
DMRT6(DM)/Testis-DMRT6-ChIP-Seq(GSE60440)/Homer	YDGHTACAWTGTADC	1	-4.542e-01	0.9025	40.0	1.23%	564.7	1.29%
PBX1(Homeobox)/MCF7-PBX1-ChIP-Seq(GSE28007)/Homer	GSCTGTCACTCA	1	-4.439e-01	0.9055	17.0	0.52%	245.3	0.56%
OCT:OCT(POU,Homeobox)/NPC-Brn1-ChIP-Seq(GSE35496)/Homer	ATGAATATTCATGAG	1	-4.365e-01	0.9082	1.0	0.03%	14.4	0.03%
ERE(NR),IR3/MCF7-ERa-ChIP-Seq(Unpublished)/Homer	VAGGTCACNSTGACC	1	-4.163e-01	0.9227	65.0	1.99%	916.5	2.09%
FXR(NR),IR1/Liver-FXR-ChIP-Seq(Chong_et_al.)/Homer	AGGTCANTGACCTB	1	-4.112e-01	0.9233	108.0	3.31%	1509.5	3.44%
Nr5a2(NR)/Pancreas-LRH1-ChIP-Seq(GSE34295)/Homer	BTCAAGGTCA	1	-3.597e-01	0.9679	202.0	6.20%	2814.9	6.41%
ZNF711(Zf)/SHSY5Y-ZNF711-ChIP-Seq(GSE20673)/Homer	AGGCCTAG	1	-3.417e-01	0.9813	682.0	20.92%	9358.7	21.31%
GRE(NR),IR3/RAW264.7-GRE-ChIP-Seq(Unpublished)/Homer	VAGRACAKWCTGTYC	1	-3.353e-01	0.9832	55.0	1.69%	794.9	1.81%
CTCF-SatelliteElement(Zf?)/CD4+-CTCF-ChIP-Seq(Barski_et_al.)/Homer	TGCAGTTCCMVNWRTGGCCA	1	-3.163e-01	0.9979	3.0	0.09%	51.6	0.12%
Reverb(NR),DR2/RAW-Reverba.biotin-ChIP-Seq(GSE45914)/Homer	GTRGGTCASTGGGTCA	1	-3.068e-01	1.0000	38.0	1.17%	561.2	1.28%
Isl1(Homeobox)/Neuron-Isl1-ChIP-Seq(GSE31456)/Homer	CTAATKGV	1	-2.556e-01	1.0000	509.0	15.61%	7065.1	16.08%
Tcf4(HMG)/Hct116-Tcf4-ChIP-Seq(SRA012054)/Homer	ASATCAAAGGVA	1	-2.551e-01	1.0000	117.0	3.59%	1682.2	3.83%
Oct4:Sox17(POU,Homeobox,HMG)/F9-Sox17-ChIP-Seq(GSE44553)/Homer	CCATTGTATGCAAAT	1	-2.495e-01	1.0000	21.0	0.64%	328.6	0.75%
HIF2a(bHLH)/785_O-HIF2a-ChIP-Seq(GSE34871)/Homer	GCACGTACCC	1	-2.083e-01	1.0000	95.0	2.91%	1393.8	3.17%
Rbpj1(?)/Panc1-Rbpj1-ChIP-Seq(GSE47459)/Homer	HTTTCCCASG	1	-2.039e-01	1.0000	485.0	14.88%	6778.1	15.43%
TATA-Box(TBP)/Promoter/Homer	CCTTTTAWAGSC	1	-1.960e-01	1.0000	348.0	10.67%	4906.9	11.17%
HIF-1b(HLH)/T47D-HIF1b-ChIP-Seq(GSE59937)/Homer	RTACGTGC	1	-1.893e-01	1.0000	297.0	9.11%	4209.7	9.58%
NRF1(NRF)/MCF7-NRF1-ChIP-Seq(Unpublished)/Homer	CTGCGCATGCGC	1	-1.874e-01	1.0000	35.0	1.07%	546.0	1.24%
Pax7(Paired,Homeobox)/Myoblast-Pax7-ChIP-Seq(GSE25064)/Homer	TAATCAATTA	1	-1.867e-01	1.0000	12.0	0.37%	205.4	0.47%
ZNF41(Zf)/HEK293-ZNF41.GFP-ChIP-Seq(GSE58341)/Homer	CCTCATGGTGYCYTWYTCCCTTGTG	1	-1.864e-01	1.0000	6.0	0.18%	111.8	0.25%
Pax7(Paired,Homeobox),long/Myoblast-Pax7-ChIP-Seq(GSE25064)/Homer	TAATCHGATTAC	1	-1.668e-01	1.0000	2.0	0.06%	45.6	0.10%
NPAS2(bHLH)/Liver-NPAS2-ChIP-Seq(GSE39860)/Homer	KCCACGTGAC	1	-1.635e-01	1.0000	298.0	9.14%	4243.8	9.66%
RARg(NR)/ES-RARg-ChIP-Seq(GSE30538)/Homer	AGGTCAAGGTCA	1	-1.609e-01	1.0000	8.0	0.25%	147.4	0.34%
Ptf1a(bHLH)/Panc1-Ptf1a-ChIP-Seq(GSE47459)/Homer	ACAGCTGTTN	1	-1.606e-01	1.0000	906.0	27.79%	12563.0	28.60%
Srebp1a(bHLH)/HepG2-Srebp1a-ChIP-Seq(GSE31477)/Homer	RTCACSCCAY	1	-1.433e-01	1.0000	69.0	2.12%	1053.0	2.40%
p53(p53)/mES-cMyc-ChIP-Seq(GSE11431)/Homer	ACATGCCCGGGCAT	1	-1.285e-01	1.0000	3.0	0.09%	69.0	0.16%
NFkB-p50,p52(RHD)/Monocyte-p50-ChIP-Chip(Schreiber_et_al.)/Homer	GGGGGAATCCCC	1	-1.249e-01	1.0000	35.0	1.07%	567.4	1.29%
Cdx2(Homeobox)/mES-Cdx2-ChIP-Seq(GSE14586)/Homer	GYMATAAAAH	1	-1.243e-01	1.0000	141.0	4.33%	2087.8	4.75%
NRF(NRF)/Promoter/Homer	STGCGCATGCGC	1	-1.221e-01	1.0000	40.0	1.23%	642.3	1.46%
HNF4a(NR),DR1/HepG2-HNF4a-ChIP-Seq(GSE25021)/Homer	CARRGKBCAAAGTYCA	1	-1.200e-01	1.0000	118.0	3.62%	1765.7	4.02%
p53(p53)/Saos-p53-ChIP-Seq(GSE15780)/Homer	RRCATGYCYRGRCATGYYYN	1	-1.125e-01	1.0000	14.0	0.43%	253.3	0.58%
p53(p53)/Saos-p53-ChIP-Seq/Homer	RRCATGYCYRGRCATGYYYN	1	-1.125e-01	1.0000	14.0	0.43%	253.3	0.58%
Brn2(POU,Homeobox)/NPC-Brn2-ChIP-Seq(GSE35496)/Homer	ATGAATATTC	1	-1.104e-01	1.0000	11.0	0.34%	206.0	0.47%
FOXA1:AR(Forkhead,NR)/LNCAP-AR-ChIP-Seq(GSE27824)/Homer	AGTAAACAAAAAAGAACAND	1	-1.068e-01	1.0000	11.0	0.34%	207.4	0.47%
DMRT1(DM)/Testis-DMRT1-ChIP-Seq(GSE64892)/Homer	TWGHWACAWTGTWDC	1	-1.026e-01	1.0000	45.0	1.38%	725.6	1.65%
ARE(NR)/LNCAP-AR-ChIP-Seq(GSE27824)/Homer	RGRACASNSTGTYCYB	1	-9.222e-02	1.0000	58.0	1.78%	922.9	2.10%
CHR(?)/Hela-CellCycle-Expression/Homer	SRGTTTCAAA	1	-9.099e-02	1.0000	135.0	4.14%	2030.9	4.62%
AP-2alpha(AP2)/Hela-AP2alpha-ChIP-Seq(GSE31477)/Homer	ATGCCCTGAGGC	1	-8.333e-02	1.0000	275.0	8.44%	4008.7	9.13%
HNF6(Homeobox)/Liver-Hnf6-ChIP-Seq(ERP000394)/Homer	NTATYGATCH	1	-7.427e-02	1.0000	96.0	2.94%	1488.4	3.39%
ZBTB12(Zf)/HEK293-ZBTB12.GFP-ChIP-Seq(GSE58341)/Homer	NGNTCTAGAACCNGV	1	-7.294e-02	1.0000	105.0	3.22%	1619.2	3.69%
HIF-1a(bHLH)/MCF7-HIF1a-ChIP-Seq(GSE28352)/Homer	TACGTGCV	1	-7.070e-02	1.0000	60.0	1.84%	967.1	2.20%
AP-2gamma(AP2)/MCF7-TFAP2C-ChIP-Seq(GSE21234)/Homer	SCCTSAGGSCAW	1	-6.809e-02	1.0000	368.0	11.29%	5328.8	12.13%
ZNF322(Zf)/HEK293-ZNF322.GFP-ChIP-Seq(GSE58341)/Homer	GAGCCTGGTACTGWGCCTGR	1	-5.696e-02	1.0000	79.0	2.42%	1259.1	2.87%
Unknown(Homeobox)/Limb-p300-ChIP-Seq/Homer	SSCMATWAAA	1	-5.571e-02	1.0000	136.0	4.17%	2085.3	4.75%
HEB(bHLH)/mES-Heb-ChIP-Seq(GSE53233)/Homer	VCAGCTGBNN	1	-5.377e-02	1.0000	670.0	20.55%	9533.8	21.71%
OCT4-SOX2-TCF-NANOG(POU,Homeobox,HMG)/mES-Oct4-ChIP-Seq(GSE11431)/Homer	ATTTGCATAACAATG	1	-5.083e-02	1.0000	23.0	0.71%	423.0	0.96%
PAX6(Paired,Homeobox)/Forebrain-Pax6-ChIP-Seq(GSE66961)/Homer	NGTGTTCAVTSAAGCGKAAA	1	-5.054e-02	1.0000	15.0	0.46%	295.6	0.67%
Sox9(HMG)/Limb-SOX9-ChIP-Seq(GSE73225)/Homer	AGGVNCCTTTGT	1	-4.154e-02	1.0000	208.0	6.38%	3137.4	7.14%
Hnf1(Homeobox)/Liver-Foxa2-Chip-Seq(GSE25694)/Homer	GGTTAAWCATTAA	1	-4.051e-02	1.0000	18.0	0.55%	351.5	0.80%
EBF(EBF)/proBcell-EBF-ChIP-Seq(GSE21978)/Homer	DGTCCCYRGGGA	1	-3.915e-02	1.0000	59.0	1.81%	985.3	2.24%
GRE(NR),IR3/A549-GR-ChIP-Seq(GSE32465)/Homer	NRGVACABNVTGTYCY	1	-3.729e-02	1.0000	26.0	0.80%	483.0	1.10%
PAX5(Paired,Homeobox)/GM12878-PAX5-ChIP-Seq(GSE32465)/Homer	GCAGCCAAGCRTGACH	1	-2.920e-02	1.0000	95.0	2.91%	1536.3	3.50%
CEBP:CEBP(bZIP)/MEF-Chop-ChIP-Seq(GSE35681)/Homer	NTNATGCAAYMNNHTGMAAY	1	-2.230e-02	1.0000	28.0	0.86%	533.7	1.22%
Foxh1(Forkhead)/hESC-FOXH1-ChIP-Seq(GSE29422)/Homer	NNTGTGGATTSS	1	-1.955e-02	1.0000	123.0	3.77%	1973.4	4.49%
Pax8(Paired,Homeobox)/Thyroid-Pax8-ChIP-Seq(GSE26938)/Homer	GTCATGCHTGRCTGS	1	-1.291e-02	1.0000	84.0	2.58%	1420.9	3.23%
Pax7(Paired,Homeobox),longest/Myoblast-Pax7-ChIP-Seq(GSE25064)/Homer	NTAATTDGCYAATTANNWWD	1	-1.083e-02	1.0000	1.0	0.03%	61.1	0.14%
Sox10(HMG)/SciaticNerve-Sox3-ChIP-Seq(GSE35132)/Homer	CCWTTGTYYB	1	-8.414e-03	1.0000	409.0	12.55%	6134.2	13.97%
Srebp2(bHLH)/HepG2-Srebp2-ChIP-Seq(GSE31477)/Homer	CGGTCACSCCAC	1	-6.777e-03	1.0000	42.0	1.29%	802.6	1.83%
TEAD4(TEA)/Tropoblast-Tead4-ChIP-Seq(GSE37350)/Homer	CCWGGAATGY	1	-6.348e-03	1.0000	228.0	6.99%	3580.2	8.15%
Sox6(HMG)/Myotubes-Sox6-ChIP-Seq(GSE32627)/Homer	CCATTGTTNY	1	-6.141e-03	1.0000	383.0	11.75%	5797.0	13.20%
ZNF143|STAF(Zf)/CUTLL-ZNF143-ChIP-Seq(GSE29600)/Homer	ATTTCCCAGVAKSCY	1	-5.896e-03	1.0000	89.0	2.73%	1537.3	3.50%
VDR(NR),DR3/GM10855-VDR+vitD-ChIP-Seq(GSE22484)/Homer	ARAGGTCANWGAGTTCANNN	1	-5.484e-03	1.0000	47.0	1.44%	890.3	2.03%
TEAD2(TEA)/Py2T-Tead2-ChIP-Seq(GSE55709)/Homer	CCWGGAATGY	1	-5.126e-03	1.0000	133.0	4.08%	2205.4	5.02%
EBF1(EBF)/Near-E2A-ChIP-Seq(GSE21512)/Homer	GTCCCCWGGGGA	1	-4.927e-03	1.0000	347.0	10.64%	5306.5	12.08%
Erra(NR)/HepG2-Erra-ChIP-Seq(GSE31477)/Homer	CAAAGGTCAG	1	-4.304e-03	1.0000	685.0	21.01%	10065.4	22.92%
Phox2a(Homeobox)/Neuron-Phox2a-ChIP-Seq(GSE31456)/Homer	YTAATYNRATTA	1	-4.111e-03	1.0000	57.0	1.75%	1060.2	2.41%
TEAD(TEA)/Fibroblast-PU.1-ChIP-Seq(Unpublished)/Homer	YCWGGAATGY	1	-2.323e-03	1.0000	164.0	5.03%	2713.9	6.18%
ZNF415(Zf)/HEK293-ZNF415.GFP-ChIP-Seq(GSE58341)/Homer	GRTGMTRGAGCC	1	-1.345e-03	1.0000	134.0	4.11%	2296.1	5.23%
HOXD13(Homeobox)/Chicken-Hoxd13-ChIP-Seq(GSE38910)/Homer	NCYAATAAAA	1	-6.590e-04	1.0000	211.0	6.47%	3486.1	7.94%
Sox4(HMG)/proB-Sox4-ChIP-Seq(GSE50066)/Homer	YCTTTGTTCC	1	-5.550e-04	1.0000	196.0	6.01%	3274.1	7.45%
Sox3(HMG)/NPC-Sox3-ChIP-Seq(GSE33059)/Homer	CCWTTGTY	1	-3.680e-04	1.0000	423.0	12.98%	6604.9	15.04%
ZNF136(Zf)/HEK293-ZNF136.GFP-ChIP-Seq(GSE58341)/Homer	YTKGATAHAGTATTCTWGGTNGGCA	1	-1.930e-04	1.0000	13.0	0.40%	400.4	0.91%
Tbx5(T-box)/HL1-Tbx5.biotin-ChIP-Seq(GSE21529)/Homer	AGGTGTCA	1	-6.000e-05	1.0000	1051.0	32.24%	15560.9	35.43%
Mef2b(MADS)/HEK293-Mef2b.V5-ChIP-Seq(GSE67450)/Homer	GCTATTTTTGGM	1	-5.200e-05	1.0000	220.0	6.75%	3766.6	8.58%
E2A(bHLH)/proBcell-E2A-ChIP-Seq(GSE21978)/Homer	DNRCAGCTGY	1	-3.600e-05	1.0000	476.0	14.60%	7536.0	17.16%
Sox2(HMG)/mES-Sox2-ChIP-Seq(GSE11431)/Homer	BCCATTGTTC	1	-2.600e-05	1.0000	181.0	5.55%	3212.2	7.31%
RAR:RXR(NR),DR5/ES-RAR-ChIP-Seq(GSE56893)/Homer	AGGTCAAGGTCA	1	-7.000e-06	1.0000	18.0	0.55%	574.3	1.31%
Pit1(Homeobox)/GCrat-Pit1-ChIP-Seq(GSE58009)/Homer	ATGMATATDC	1	-5.000e-06	1.0000	158.0	4.85%	2929.4	6.67%
Sox15(HMG)/CPA-Sox15-ChIP-Seq(GSE62909)/Homer	RAACAATGGN	1	-2.000e-06	1.0000	245.0	7.52%	4305.1	9.80%
Mef2a(MADS)/HL1-Mef2a.biotin-ChIP-Seq(GSE21529)/Homer	CYAAAAATAG	1	-0.000e+00	1.0000	117.0	3.59%	2383.6	5.43%
GSC(Homeobox)/FrogEmbryos-GSC-ChIP-Seq(DRA000576)/Homer	RGGATTAR	1	-0.000e+00	1.0000	419.0	12.85%	7017.1	15.98%
THRa(NR)/C17.2-THRa-ChIP-Seq(GSE38347)/Homer	GGTCANYTGAGGWCA	1	-0.000e+00	1.0000	117.0	3.59%	2428.7	5.53%
ZNF416(Zf)/HEK293-ZNF416.GFP-ChIP-Seq(GSE58341)/Homer	WDNCTGGGCA	1	-0.000e+00	1.0000	426.0	13.07%	7182.2	16.35%
Pitx1(Homeobox)/Chicken-Pitx1-ChIP-Seq(GSE38910)/Homer	TAATCCCN	1	-0.000e+00	1.0000	1282.0	39.33%	19278.6	43.89%
Mef2c(MADS)/GM12878-Mef2c-ChIP-Seq(GSE32465)/Homer	DCYAAAAATAGM	1	-0.000e+00	1.0000	115.0	3.53%	2469.5	5.62%
Nkx2.2(Homeobox)/NPC-Nkx2.2-ChIP-Seq(GSE61673)/Homer	BTBRAGTGSN	1	-0.000e+00	1.0000	635.0	19.48%	10401.4	23.68%
Nkx2.5(Homeobox)/HL1-Nkx2.5.biotin-ChIP-Seq(GSE21529)/Homer	RRSCACTYAA	1	-0.000e+00	1.0000	649.0	19.91%	10666.0	24.28%
LXRE(NR),DR4/RAW-LXRb.biotin-ChIP-Seq(GSE21512)/Homer	RGGTTACTANAGGTCA	1	-0.000e+00	1.0000	15.0	0.46%	731.8	1.67%
Nkx2.1(Homeobox)/LungAC-Nkx2.1-ChIP-Seq(GSE43252)/Homer	RSCACTYRAG	1	-0.000e+00	1.0000	868.0	26.63%	13972.7	31.81%
Gfi1b(Zf)/HPC7-Gfi1b-ChIP-Seq(GSE22178)/Homer	MAATCACTGC	1	-0.000e+00	1.0000	142.0	4.36%	3255.2	7.41%
Bapx1(Homeobox)/VertebralCol-Bapx1-ChIP-Seq(GSE36672)/Homer	TTRAGTGSYK	1	0.000e+00	1.0000	619.0	18.99%	11551.1	26.30%
E2A(bHLH),near_PU.1/Bcell-PU.1-ChIP-Seq(GSE21512)/Homer	NVCACCTGBN	1	0.000e+00	1.0000	326.0	10.00%	7537.9	17.16%
OCT:OCT(POU,Homeobox,IR1)/NPC-Brn2-ChIP-Seq(GSE35496)/Homer	ATGAATWATTCATGA	1	0.000e+00	1.0000	0.0	0.00%	30.1	0.07%
REST-NRSF(Zf)/Jurkat-NRSF-ChIP-Seq/Homer	GGMGCTGTCCATGGTGCTGA	1	0.000e+00	1.0000	0.0	0.00%	35.5	0.08%
ZFP3(Zf)/HEK293-ZFP3.GFP-ChIP-Seq(GSE58341)/Homer	GGGTTTTGAAGGATGARTAGGAGTT	1	0.000e+00	1.0000	0.0	0.00%	24.8	0.06%
