# Supplementary material for: Genome wide mapping of ETV6 binding sites in pre-B leukemic cells
Source: Sci Rep. 2018 Oct 19;8:15526. doi: 10.1038/s41598-018-33947-1 (PMC6195514; doi:10.1038/s41598-018-33947-1)
Supplement: Supplementary file 5 — Table S8 [file 41598_2018_33947_MOESM5_ESM.xlsx]

## Sheet: Feuil1
	Table S8: Motifs enrichment of ETS/RUNX motifs free ETV6-bound regions in Reh cells
	Motif Name	Consensus	P-value	Log P-value	q-value (Benjamini)	# of Target Sequences with Motif(of 725)	% of Target Sequences with Motif	# of Background Sequences with Motif(of 33996)	% of Background Sequences with Motif
	bZIP:IRF(bZIP,IRF)/Th17-BatF-ChIP-Seq(GSE39756)/Homer	NAGTTTCABTHTGACTNW	1e-24	-5.572e+01	0.0000	108.0	14.90%	1638.6	4.82%
	E2F6(E2F)/Hela-E2F6-ChIP-Seq(GSE31477)/Homer	GGCGGGAARN	1e-20	-4.822e+01	0.0000	117.0	16.14%	2066.3	6.08%
	Arnt:Ahr(bHLH)/MCF7-Arnt-ChIP-Seq(Lo_et_al.)/Homer	TBGCACGCAA	1e-10	-2.352e+01	0.0000	69.0	9.52%	1359.2	4.00%
	PU.1-IRF(ETS:IRF)/Bcell-PU.1-ChIP-Seq(GSE21512)/Homer	MGGAAGTGAAAC	1e-08	-1.922e+01	0.0000	244.0	33.66%	8201.3	24.11%
	PRDM1(Zf)/Hela-PRDM1-ChIP-Seq(GSE31477)/Homer	ACTTTCACTTTC	1e-07	-1.665e+01	0.0000	108.0	14.90%	2988.4	8.79%
	IRF1(IRF)/PBMC-IRF1-ChIP-Seq(GSE43036)/Homer	GAAAGTGAAAGT	1e-06	-1.467e+01	0.0000	40.0	5.52%	771.7	2.27%
	NRF(NRF)/Promoter/Homer	STGCGCATGCGC	1e-05	-1.259e+01	0.0002	13.0	1.79%	122.9	0.36%
	Tlx?(NR)/NPC-H3K4me1-ChIP-Seq(GSE16256)/Homer	CTGGCAGSCTGCCA	1e-05	-1.214e+01	0.0002	59.0	8.14%	1487.0	4.37%
	KLF14(Zf)/HEK293-KLF14.GFP-ChIP-Seq(GSE58341)/Homer	RGKGGGCGKGGC	0.0001	-1.104e+01	0.0006	210.0	28.97%	7577.2	22.28%
	Pax8(Paired,Homeobox)/Thyroid-Pax8-ChIP-Seq(GSE26938)/Homer	GTCATGCHTGRCTGS	0.001	-7.031e+00	0.0282	42.0	5.79%	1168.3	3.44%
	Fox:Ebox(Forkhead,bHLH)/Panc1-Foxa2-ChIP-Seq(GSE47459)/Homer	NNNVCTGWGYAAACASN	0.01	-5.353e+00	0.1373	64.0	8.83%	2145.2	6.31%
	IRF:BATF(IRF:bZIP)/pDC-Irf8-ChIP-Seq(GSE66899)/Homer	CTTTCANTATGACTV	0.01	-5.141e+00	0.1555	16.0	2.21%	363.8	1.07%
	c-Myc(bHLH)/mES-cMyc-ChIP-Seq(GSE11431)/Homer	VVCCACGTGG	0.1	-4.286e+00	0.3377	38.0	5.24%	1216.7	3.58%
	NPAS2(bHLH)/Liver-NPAS2-ChIP-Seq(GSE39860)/Homer	KCCACGTGAC	0.1	-3.571e+00	0.6408	85.0	11.72%	3240.7	9.53%
	c-Myc(bHLH)/LNCAP-cMyc-ChIP-Seq(Unpublished)/Homer	VCCACGTG	0.1	-3.467e+00	0.6636	25.0	3.45%	780.3	2.29%
	p53(p53)/Saos-p53-ChIP-Seq(GSE15780)/Homer	RRCATGYCYRGRCATGYYYN	0.1	-3.178e+00	0.7815	9.0	1.24%	213.2	0.63%
	p53(p53)/Saos-p53-ChIP-Seq/Homer	RRCATGYCYRGRCATGYYYN	0.1	-3.178e+00	0.7815	9.0	1.24%	213.2	0.63%
	n-Myc(bHLH)/mES-nMyc-ChIP-Seq(GSE11431)/Homer	VRCCACGTGG	0.1	-3.093e+00	0.8037	47.0	6.48%	1703.5	5.01%
	BMAL1(bHLH)/Liver-Bmal1-ChIP-Seq(GSE39860)/Homer	GNCACGTG	0.1	-3.091e+00	0.8037	119.0	16.41%	4805.6	14.13%
	PBX1(Homeobox)/MCF7-PBX1-ChIP-Seq(GSE28007)/Homer	GSCTGTCACTCA	0.1	-3.024e+00	0.8037	8.0	1.10%	186.8	0.55%
	KLF10(Zf)/HEK293-KLF10.GFP-ChIP-Seq(GSE58341)/Homer	GGGGGTGTGTCC	0.1	-2.989e+00	0.8037	43.0	5.93%	1550.8	4.56%
	HIF-1b(HLH)/T47D-HIF1b-ChIP-Seq(GSE59937)/Homer	RTACGTGC	0.1	-2.833e+00	0.8532	60.0	8.28%	2287.1	6.72%
	bHLHE40(bHLH)/HepG2-BHLHE40-ChIP-Seq(GSE31477)/Homer	KCACGTGMCN	0.1	-2.623e+00	1.0000	18.0	2.48%	576.8	1.70%
	PAX5(Paired,Homeobox),condensed/GM12878-PAX5-ChIP-Seq(GSE32465)/Homer	GTCACGCTCSCTGM	0.1	-2.548e+00	1.0000	9.0	1.24%	242.0	0.71%
	Pit1(Homeobox)/GCrat-Pit1-ChIP-Seq(GSE58009)/Homer	ATGMATATDC	0.1	-2.467e+00	1.0000	48.0	6.62%	1831.4	5.38%
	Tgif1(Homeobox)/mES-Tgif1-ChIP-Seq(GSE55404)/Homer	YTGWCADY	0.1	-2.350e+00	1.0000	214.0	29.52%	9277.9	27.28%
	Tbx20(T-box)/Heart-Tbx20-ChIP-Seq(GSE29636)/Homer	GGTGYTGACAGS	0.1	-2.336e+00	1.0000	16.0	2.21%	521.8	1.53%
	Meis1(Homeobox)/MastCells-Meis1-ChIP-Seq(GSE48085)/Homer	VGCTGWCAVB	1	-2.283e+00	1.0000	126.0	17.38%	5302.7	15.59%
	CEBP:CEBP(bZIP)/MEF-Chop-ChIP-Seq(GSE35681)/Homer	NTNATGCAAYMNNHTGMAAY	1	-2.202e+00	1.0000	13.0	1.79%	414.8	1.22%
	CLOCK(bHLH)/Liver-Clock-ChIP-Seq(GSE39860)/Homer	GHCACGTG	1	-2.191e+00	1.0000	30.0	4.14%	1108.6	3.26%
	Tcf12(bHLH)/GM12878-Tcf12-ChIP-Seq(GSE32465)/Homer	VCAGCTGYTG	1	-2.141e+00	1.0000	66.0	9.10%	2667.5	7.84%
	Max(bHLH)/K562-Max-ChIP-Seq(GSE31477)/Homer	RCCACGTGGYYN	1	-1.998e+00	1.0000	40.0	5.52%	1561.4	4.59%
	CTCF-SatelliteElement(Zf?)/CD4+-CTCF-ChIP-Seq(Barski_et_al.)/Homer	TGCAGTTCCMVNWRTGGCCA	1	-1.852e+00	1.0000	2.0	0.28%	33.2	0.10%
	FXR(NR),IR1/Liver-FXR-ChIP-Seq(Chong_et_al.)/Homer	AGGTCANTGACCTB	1	-1.593e+00	1.0000	31.0	4.28%	1237.7	3.64%
	DMRT6(DM)/Testis-DMRT6-ChIP-Seq(GSE60440)/Homer	YDGHTACAWTGTADC	1	-1.453e+00	1.0000	9.0	1.24%	315.0	0.93%
	Pbx3(Homeobox)/GM12878-PBX3-ChIP-Seq(GSE32465)/Homer	SCTGTCAMTCAN	1	-1.337e+00	1.0000	15.0	2.07%	581.8	1.71%
	p63(p53)/Keratinocyte-p63-ChIP-Seq(GSE17611)/Homer	NNDRCATGYCYNRRCATGYH	1	-1.297e+00	1.0000	21.0	2.90%	849.0	2.50%
	PAX5(Paired,Homeobox)/GM12878-PAX5-ChIP-Seq(GSE32465)/Homer	GCAGCCAAGCRTGACH	1	-1.267e+00	1.0000	27.0	3.72%	1118.7	3.29%
	Ascl1(bHLH)/NeuralTubes-Ascl1-ChIP-Seq(GSE55840)/Homer	NNVVCAGCTGBN	1	-1.233e+00	1.0000	116.0	16.00%	5173.4	15.21%
	CEBP(bZIP)/ThioMac-CEBPb-ChIP-Seq(GSE21512)/Homer	ATTGCGCAAC	1	-1.206e+00	1.0000	47.0	6.48%	2029.8	5.97%
	Myf5(bHLH)/GM-Myf5-ChIP-Seq(GSE24852)/Homer	BAACAGCTGT	1	-1.195e+00	1.0000	44.0	6.07%	1896.8	5.58%
	Tcf21(bHLH)/ArterySmoothMuscle-Tcf21-ChIP-Seq(GSE61369)/Homer	NAACAGCTGG	1	-1.190e+00	1.0000	61.0	8.41%	2669.8	7.85%
	ERE(NR),IR3/MCF7-ERa-ChIP-Seq(Unpublished)/Homer	VAGGTCACNSTGACC	1	-1.175e+00	1.0000	18.0	2.48%	735.2	2.16%
	Zfp809(Zf)/ES-Zfp809-ChIP-Seq(GSE70799)/Homer	GGGGCTYGKCTGGGA	1	-1.160e+00	1.0000	15.0	2.07%	605.4	1.78%
	Pax7(Paired,Homeobox),long/Myoblast-Pax7-ChIP-Seq(GSE25064)/Homer	TAATCHGATTAC	1	-1.143e+00	1.0000	1.0	0.14%	18.1	0.05%
	ZBTB33(Zf)/GM12878-ZBTB33-ChIP-Seq(GSE32465)/Homer	GGVTCTCGCGAGAAC	1	-1.140e+00	1.0000	2.0	0.28%	54.4	0.16%
	Smad4(MAD)/ESC-SMAD4-ChIP-Seq(GSE29422)/Homer	VBSYGTCTGG	1	-1.123e+00	1.0000	106.0	14.62%	4755.1	13.98%
	Egr2(Zf)/Thymocytes-Egr2-ChIP-Seq(GSE34254)/Homer	NGCGTGGGCGGR	1	-1.115e+00	1.0000	10.0	1.38%	392.4	1.15%
	RARg(NR)/ES-RARg-ChIP-Seq(GSE30538)/Homer	AGGTCAAGGTCA	1	-1.108e+00	1.0000	3.0	0.41%	96.0	0.28%
	p53(p53)/mES-cMyc-ChIP-Seq(GSE11431)/Homer	ACATGCCCGGGCAT	1	-1.048e+00	1.0000	2.0	0.28%	58.3	0.17%
	Pknox1(Homeobox)/ES-Prep1-ChIP-Seq(GSE63282)/Homer	SCTGTCAVTCAV	1	-1.047e+00	1.0000	13.0	1.79%	534.0	1.57%
	MyoD(bHLH)/Myotube-MyoD-ChIP-Seq(GSE21614)/Homer	RRCAGCTGYTSY	1	-1.039e+00	1.0000	47.0	6.48%	2074.9	6.10%
	Pit1+1bp(Homeobox)/GCrat-Pit1-ChIP-Seq(GSE58009)/Homer	ATGCATAATTCA	1	-1.002e+00	1.0000	12.0	1.66%	495.8	1.46%
	X-box(HTH)/NPC-H3K4me1-ChIP-Seq(GSE16256)/Homer	GGTTGCCATGGCAA	1	-9.995e-01	1.0000	7.0	0.97%	274.6	0.81%
	HOXA2(Homeobox)/mES-Hoxa2-ChIP-Seq(Donaldson_et_al.)/Homer	GYCATCMATCAT	1	-9.923e-01	1.0000	6.0	0.83%	231.5	0.68%
	Pdx1(Homeobox)/Islet-Pdx1-ChIP-Seq(SRA008281)/Homer	YCATYAATCA	1	-9.737e-01	1.0000	47.0	6.48%	2093.7	6.16%
	Atf2(bZIP)/3T3L1-Atf2-ChIP-Seq(GSE56872)/Homer	NRRTGACGTCAT	1	-9.727e-01	1.0000	20.0	2.76%	860.3	2.53%
	Ap4(bHLH)/AML-Tfap4-ChIP-Seq(GSE45738)/Homer	NAHCAGCTGD	1	-8.723e-01	1.0000	77.0	10.62%	3515.3	10.34%
	DMRT1(DM)/Testis-DMRT1-ChIP-Seq(GSE64892)/Homer	TWGHWACAWTGTWDC	1	-8.596e-01	1.0000	10.0	1.38%	426.7	1.25%
	Brn2(POU,Homeobox)/NPC-Brn2-ChIP-Seq(GSE35496)/Homer	ATGAATATTC	1	-8.546e-01	1.0000	4.0	0.55%	156.2	0.46%
	Oct6(POU,Homeobox)/NPC-Oct6-ChIP-Seq(GSE35496)/Homer	WATGCAAATGAG	1	-8.474e-01	1.0000	17.0	2.34%	748.3	2.20%
	Foxh1(Forkhead)/hESC-FOXH1-ChIP-Seq(GSE29422)/Homer	NNTGTGGATTSS	1	-8.229e-01	1.0000	33.0	4.55%	1492.2	4.39%
	Egr1(Zf)/K562-Egr1-ChIP-Seq(GSE32465)/Homer	TGCGTGGGYG	1	-8.031e-01	1.0000	43.0	5.93%	1962.1	5.77%
	OCT:OCT(POU,Homeobox,IR1)/NPC-Brn2-ChIP-Seq(GSE35496)/Homer	ATGAATWATTCATGA	1	-7.994e-01	1.0000	1.0	0.14%	28.3	0.08%
	Nrf2(bZIP)/Lymphoblast-Nrf2-ChIP-Seq(GSE37589)/Homer	HTGCTGAGTCAT	1	-7.447e-01	1.0000	2.0	0.28%	75.7	0.22%
	GFX(?)/Promoter/Homer	ATTCTCGCGAGA	1	-7.039e-01	1.0000	1.0	0.14%	32.9	0.10%
	E2A(bHLH)/proBcell-E2A-ChIP-Seq(GSE21978)/Homer	DNRCAGCTGY	1	-7.000e-01	1.0000	120.0	16.55%	5607.9	16.49%
	HIF2a(bHLH)/785_O-HIF2a-ChIP-Seq(GSE34871)/Homer	GCACGTACCC	1	-6.830e-01	1.0000	16.0	2.21%	737.0	2.17%
	GLI3(Zf)/Limb-GLI3-ChIP-Chip(GSE11077)/Homer	CGTGGGTGGTCC	1	-6.486e-01	1.0000	8.0	1.10%	367.6	1.08%
	Reverb(NR),DR2/RAW-Reverba.biotin-ChIP-Seq(GSE45914)/Homer	GTRGGTCASTGGGTCA	1	-6.483e-01	1.0000	11.0	1.52%	509.6	1.50%
	Sox3(HMG)/NPC-Sox3-ChIP-Seq(GSE33059)/Homer	CCWTTGTY	1	-6.468e-01	1.0000	118.0	16.28%	5545.7	16.31%
	RFX(HTH)/K562-RFX3-ChIP-Seq(SRA012198)/Homer	CGGTTGCCATGGCAAC	1	-6.365e-01	1.0000	3.0	0.41%	131.7	0.39%
	AP-1(bZIP)/ThioMac-PU.1-ChIP-Seq(GSE21512)/Homer	VTGACTCATC	1	-6.331e-01	1.0000	38.0	5.24%	1788.6	5.26%
	OCT4-SOX2-TCF-NANOG(POU,Homeobox,HMG)/mES-Oct4-ChIP-Seq(GSE11431)/Homer	ATTTGCATAACAATG	1	-6.301e-01	1.0000	6.0	0.83%	275.6	0.81%
	Bach1(bZIP)/K562-Bach1-ChIP-Seq(GSE31477)/Homer	AWWNTGCTGAGTCAT	1	-6.143e-01	1.0000	2.0	0.28%	85.2	0.25%
	Atf1(bZIP)/K562-ATF1-ChIP-Seq(GSE31477)/Homer	GATGACGTCA	1	-6.134e-01	1.0000	40.0	5.52%	1890.9	5.56%
	GATA:SCL(Zf,bHLH)/Ter119-SCL-ChIP-Seq(GSE18720)/Homer	CRGCTGBNGNSNNSAGATAA	1	-6.042e-01	1.0000	6.0	0.83%	279.5	0.82%
	Srebp2(bHLH)/HepG2-Srebp2-ChIP-Seq(GSE31477)/Homer	CGGTCACSCCAC	1	-6.020e-01	1.0000	13.0	1.79%	614.7	1.81%
	Sox6(HMG)/Myotubes-Sox6-ChIP-Seq(GSE32627)/Homer	CCATTGTTNY	1	-5.992e-01	1.0000	98.0	13.52%	4633.4	13.62%
	Bach2(bZIP)/OCILy7-Bach2-ChIP-Seq(GSE44420)/Homer	TGCTGAGTCA	1	-5.974e-01	1.0000	9.0	1.24%	424.6	1.25%
	Tbox:Smad(T-box,MAD)/ESCd5-Smad2_3-ChIP-Seq(GSE29422)/Homer	AGGTGHCAGACA	1	-5.935e-01	1.0000	13.0	1.79%	616.6	1.81%
	c-Jun-CRE(bZIP)/K562-cJun-ChIP-Seq(GSE31477)/Homer	ATGACGTCATCY	1	-5.886e-01	1.0000	17.0	2.34%	808.5	2.38%
	Atf7(bZIP)/3T3L1-Atf7-ChIP-Seq(GSE56872)/Homer	NGRTGACGTCAY	1	-5.731e-01	1.0000	29.0	4.00%	1384.6	4.07%
	GATA3(Zf),DR8/iTreg-Gata3-ChIP-Seq(GSE20898)/Homer	AGATSTNDNNDSAGATAASN	1	-5.726e-01	1.0000	3.0	0.41%	138.1	0.41%
	JunD(bZIP)/K562-JunD-ChIP-Seq/Homer	ATGACGTCATCN	1	-5.555e-01	1.0000	3.0	0.41%	140.0	0.41%
	Sox2(HMG)/mES-Sox2-ChIP-Seq(GSE11431)/Homer	BCCATTGTTC	1	-5.522e-01	1.0000	59.0	8.14%	2818.0	8.29%
	ZBTB18(Zf)/HEK293-ZBTB18.GFP-ChIP-Seq(GSE58341)/Homer	AACATCTGGA	1	-5.459e-01	1.0000	32.0	4.41%	1537.6	4.52%
	CEBP:AP1(bZIP)/ThioMac-CEBPb-ChIP-Seq(GSE21512)/Homer	DRTGTTGCAA	1	-5.411e-01	1.0000	40.0	5.52%	1921.0	5.65%
	FOXM1(Forkhead)/MCF7-FOXM1-ChIP-Seq(GSE72977)/Homer	TRTTTACTTW	1	-5.300e-01	1.0000	45.0	6.21%	2163.4	6.36%
	THRa(NR)/C17.2-THRa-ChIP-Seq(GSE38347)/Homer	GGTCANYTGAGGWCA	1	-5.231e-01	1.0000	40.0	5.52%	1928.7	5.67%
	MafA(bZIP)/Islet-MafA-ChIP-Seq(GSE30298)/Homer	TGCTGACTCA	1	-5.173e-01	1.0000	42.0	5.79%	2026.7	5.96%
	ZNF41(Zf)/HEK293-ZNF41.GFP-ChIP-Seq(GSE58341)/Homer	CCTCATGGTGYCYTWYTCCCTTGTG	1	-5.075e-01	1.0000	3.0	0.41%	146.5	0.43%
	Oct4(POU,Homeobox)/mES-Oct4-ChIP-Seq(GSE11431)/Homer	ATTTGCATAW	1	-5.001e-01	1.0000	18.0	2.48%	882.6	2.59%
	Nur77(NR)/K562-NR4A1-ChIP-Seq(GSE31363)/Homer	TGACCTTTNCNT	1	-4.979e-01	1.0000	10.0	1.38%	495.0	1.46%
	FOXP1(Forkhead)/H9-FOXP1-ChIP-Seq(GSE31006)/Homer	NYYTGTTTACHN	1	-4.750e-01	1.0000	16.0	2.21%	793.9	2.33%
	Chop(bZIP)/MEF-Chop-ChIP-Seq(GSE35681)/Homer	ATTGCATCAT	1	-4.555e-01	1.0000	11.0	1.52%	554.4	1.63%
	EKLF(Zf)/Erythrocyte-Klf1-ChIP-Seq(GSE20478)/Homer	NWGGGTGTGGCY	1	-4.467e-01	1.0000	13.0	1.79%	655.4	1.93%
	HIF-1a(bHLH)/MCF7-HIF1a-ChIP-Seq(GSE28352)/Homer	TACGTGCV	1	-4.326e-01	1.0000	9.0	1.24%	461.6	1.36%
	Atf3(bZIP)/GBM-ATF3-ChIP-Seq(GSE33912)/Homer	DATGASTCATHN	1	-4.318e-01	1.0000	30.0	4.14%	1489.9	4.38%
	HNF6(Homeobox)/Liver-Hnf6-ChIP-Seq(ERP000394)/Homer	NTATYGATCH	1	-4.238e-01	1.0000	20.0	2.76%	1006.9	2.96%
	Unknown-ESC-element(?)/mES-Nanog-ChIP-Seq(GSE11724)/Homer	CACAGCAGGGGG	1	-4.214e-01	1.0000	42.0	5.79%	2074.7	6.10%
	Foxa2(Forkhead)/Liver-Foxa2-ChIP-Seq(GSE25694)/Homer	CYTGTTTACWYW	1	-4.157e-01	1.0000	33.0	4.55%	1642.4	4.83%
	Ptf1a(bHLH)/Panc1-Ptf1a-ChIP-Seq(GSE47459)/Homer	ACAGCTGTTN	1	-4.125e-01	1.0000	200.0	27.59%	9599.6	28.23%
	ZNF322(Zf)/HEK293-ZNF322.GFP-ChIP-Seq(GSE58341)/Homer	GAGCCTGGTACTGWGCCTGR	1	-4.108e-01	1.0000	19.0	2.62%	962.8	2.83%
	NF1(CTF)/LNCAP-NF1-ChIP-Seq(Unpublished)/Homer	CYTGGCABNSTGCCAR	1	-4.101e-01	1.0000	24.0	3.31%	1207.4	3.55%
	Mef2d(MADS)/Retina-Mef2d-ChIP-Seq(GSE61391)/Homer	GCTATTTTTAGC	1	-4.067e-01	1.0000	7.0	0.97%	367.1	1.08%
	Rfx2(HTH)/LoVo-RFX2-ChIP-Seq(GSE49402)/Homer	GTTGCCATGGCAACM	1	-3.929e-01	1.0000	3.0	0.41%	163.4	0.48%
	MyoG(bHLH)/C2C12-MyoG-ChIP-Seq(GSE36024)/Homer	AACAGCTG	1	-3.702e-01	1.0000	63.0	8.69%	3118.6	9.17%
	RORgt(NR)/EL4-RORgt.Flag-ChIP-Seq(GSE56019)/Homer	AAYTAGGTCA	1	-3.693e-01	1.0000	6.0	0.83%	325.4	0.96%
	Atoh1(bHLH)/Cerebellum-Atoh1-ChIP-Seq(GSE22111)/Homer	VNRVCAGCTGGY	1	-3.692e-01	1.0000	65.0	8.97%	3215.5	9.45%
	Zic(Zf)/Cerebellum-ZIC1.2-ChIP-Seq(GSE60731)/Homer	CCTGCTGAGH	1	-3.686e-01	1.0000	48.0	6.62%	2395.9	7.04%
	Srebp1a(bHLH)/HepG2-Srebp1a-ChIP-Seq(GSE31477)/Homer	RTCACSCCAY	1	-3.665e-01	1.0000	16.0	2.21%	831.7	2.45%
	Sox15(HMG)/CPA-Sox15-ChIP-Seq(GSE62909)/Homer	RAACAATGGN	1	-3.650e-01	1.0000	75.0	10.34%	3699.9	10.88%
	Jun-AP1(bZIP)/K562-cJun-ChIP-Seq(GSE31477)/Homer	GATGASTCATCN	1	-3.647e-01	1.0000	9.0	1.24%	480.9	1.41%
	Sox4(HMG)/proB-Sox4-ChIP-Seq(GSE50066)/Homer	YCTTTGTTCC	1	-3.639e-01	1.0000	60.0	8.28%	2978.0	8.76%
	ISRE(IRF)/ThioMac-LPS-Expression(GSE23622)/Homer	AGTTTCASTTTC	1	-3.573e-01	1.0000	4.0	0.55%	223.0	0.66%
	HEB(bHLH)/mES-Heb-ChIP-Seq(GSE53233)/Homer	VCAGCTGBNN	1	-3.429e-01	1.0000	147.0	20.28%	7160.7	21.05%
	GATA(Zf),IR3/iTreg-Gata3-ChIP-Seq(GSE20898)/Homer	NNNNNBAGATAWYATCTVHN	1	-3.410e-01	1.0000	8.0	1.10%	436.2	1.28%
	Mouse_Recombination_Hotspot(Zf)/Testis-DMC1-ChIP-Seq(GSE24438)/Homer	ACTYKNATTCGTGNTACTTC	1	-3.344e-01	1.0000	4.0	0.55%	228.5	0.67%
	PAX3:FKHR-fusion(Paired,Homeobox)/Rh4-PAX3:FKHR-ChIP-Seq(GSE19063)/Homer	ACCRTGACTAATTNN	1	-3.318e-01	1.0000	7.0	0.97%	387.3	1.14%
	GRE(NR),IR3/RAW264.7-GRE-ChIP-Seq(Unpublished)/Homer	VAGRACAKWCTGTYC	1	-3.276e-01	1.0000	12.0	1.66%	645.9	1.90%
	NF1:FOXA1(CTF,Forkhead)/LNCAP-FOXA1-ChIP-Seq(GSE27824)/Homer	WNTGTTTRYTTTGGCA	1	-3.216e-01	1.0000	2.0	0.28%	120.0	0.35%
	ZNF16(Zf)/HEK293-ZNF16.GFP-ChIP-Seq(GSE58341)/Homer	MACCTTCYATGGCTCCCTAKTGCCY	1	-3.097e-01	1.0000	1.0	0.14%	62.5	0.18%
	ZNF165(Zf)/WHIM12-ZNF165-ChIP-Seq(GSE65937)/Homer	AAGGKGRCGCAGGCA	1	-3.055e-01	1.0000	10.0	1.38%	551.6	1.62%
	Smad2(MAD)/ES-SMAD2-ChIP-Seq(GSE29422)/Homer	CTGTCTGG	1	-3.054e-01	1.0000	97.0	13.38%	4809.3	14.14%
	ZNF382(Zf)/HEK293-ZNF382.GFP-ChIP-Seq(GSE58341)/Homer	GNCTGTASTRNTGBCTCHTT	1	-2.875e-01	1.0000	1.0	0.14%	65.8	0.19%
	Sox10(HMG)/SciaticNerve-Sox3-ChIP-Seq(GSE35132)/Homer	CCWTTGTYYB	1	-2.801e-01	1.0000	103.0	14.21%	5125.0	15.07%
	Rfx5(HTH)/GM12878-Rfx5-ChIP-Seq(GSE31477)/Homer	SCCTAGCAACAG	1	-2.776e-01	1.0000	14.0	1.93%	768.9	2.26%
	NRF1(NRF)/MCF7-NRF1-ChIP-Seq(Unpublished)/Homer	CTGCGCATGCGC	1	-2.543e-01	1.0000	1.0	0.14%	70.1	0.21%
	Lhx2(Homeobox)/HFSC-Lhx2-ChIP-Seq(GSE48068)/Homer	TAATTAGN	1	-2.501e-01	1.0000	41.0	5.66%	2138.8	6.29%
	NFAT:AP1(RHD,bZIP)/Jurkat-NFATC1-ChIP-Seq(Jolma_et_al.)/Homer	SARTGGAAAAWRTGAGTCAB	1	-2.415e-01	1.0000	12.0	1.66%	682.3	2.01%
	Tgif2(Homeobox)/mES-Tgif2-ChIP-Seq(GSE55404)/Homer	TGTCANYT	1	-2.373e-01	1.0000	202.0	27.86%	9914.5	29.15%
	E-box(bHLH)/Promoter/Homer	SSGGTCACGTGA	1	-2.367e-01	1.0000	2.0	0.28%	137.1	0.40%
	ZNF136(Zf)/HEK293-ZNF136.GFP-ChIP-Seq(GSE58341)/Homer	YTKGATAHAGTATTCTWGGTNGGCA	1	-2.364e-01	1.0000	4.0	0.55%	254.6	0.75%
	MafK(bZIP)/C2C12-MafK-ChIP-Seq(GSE36030)/Homer	GCTGASTCAGCA	1	-2.266e-01	1.0000	9.0	1.24%	531.5	1.56%
	GRE(NR),IR3/A549-GR-ChIP-Seq(GSE32465)/Homer	NRGVACABNVTGTYCY	1	-2.260e-01	1.0000	6.0	0.83%	369.5	1.09%
	ZNF467(Zf)/HEK293-ZNF467.GFP-ChIP-Seq(GSE58341)/Homer	TGGGGAAGGGCM	1	-2.258e-01	1.0000	94.0	12.97%	4753.0	13.98%
	Sp1(Zf)/Promoter/Homer	GGCCCCGCCCCC	1	-2.204e-01	1.0000	7.0	0.97%	426.9	1.26%
	NF-E2(bZIP)/K562-NFE2-ChIP-Seq(GSE31477)/Homer	GATGACTCAGCA	1	-1.954e-01	1.0000	1.0	0.14%	81.1	0.24%
	Brn1(POU,Homeobox)/NPC-Brn1-ChIP-Seq(GSE35496)/Homer	TATGCWAATBAV	1	-1.954e-01	1.0000	8.0	1.10%	492.7	1.45%
	ARE(NR)/LNCAP-AR-ChIP-Seq(GSE27824)/Homer	RGRACASNSTGTYCYB	1	-1.935e-01	1.0000	12.0	1.66%	709.0	2.08%
	EBF(EBF)/proBcell-EBF-ChIP-Seq(GSE21978)/Homer	DGTCCCYRGGGA	1	-1.927e-01	1.0000	17.0	2.34%	971.5	2.86%
	PGR(NR)/EndoStromal-PGR-ChIP-Seq(GSE69539)/Homer	AAGAACATWHTGTTC	1	-1.903e-01	1.0000	9.0	1.24%	549.8	1.62%
	Hoxb4(Homeobox)/ES-Hoxb4-ChIP-Seq(GSE34014)/Homer	TGATTRATGGCY	1	-1.869e-01	1.0000	5.0	0.69%	329.2	0.97%
	PU.1:IRF8(ETS:IRF)/pDC-Irf8-ChIP-Seq(GSE66899)/Homer	GGAAGTGAAAST	1	-1.783e-01	1.0000	16.0	2.21%	929.2	2.73%
	FoxL2(Forkhead)/Ovary-FoxL2-ChIP-Seq(GSE60858)/Homer	WWTRTAAACAVG	1	-1.722e-01	1.0000	28.0	3.86%	1554.5	4.57%
	MafF(bZIP)/HepG2-MafF-ChIP-Seq(GSE31477)/Homer	HWWGTCAGCAWWTTT	1	-1.716e-01	1.0000	11.0	1.52%	668.1	1.96%
	PRDM9(Zf)/Testis-DMC1-ChIP-Seq(GSE35498)/Homer	ADGGYAGYAGCATCT	1	-1.701e-01	1.0000	21.0	2.90%	1196.3	3.52%
	Atf4(bZIP)/MEF-Atf4-ChIP-Seq(GSE35681)/Homer	MTGATGCAAT	1	-1.655e-01	1.0000	11.0	1.52%	673.0	1.98%
	LXRE(NR),DR4/RAW-LXRb.biotin-ChIP-Seq(GSE21512)/Homer	RGGTTACTANAGGTCA	1	-1.639e-01	1.0000	8.0	1.10%	509.2	1.50%
	ZNF519(Zf)/HEK293-ZNF519.GFP-ChIP-Seq(GSE58341)/Homer	GAGSCCGAGC	1	-1.530e-01	1.0000	9.0	1.24%	571.2	1.68%
	Fra1(bZIP)/BT549-Fra1-ChIP-Seq(GSE46166)/Homer	NNATGASTCATH	1	-1.496e-01	1.0000	20.0	2.76%	1162.4	3.42%
	GFY-Staf(?,Zf)/Promoter/Homer	RACTACAATTCCCAGAAKGC	1	-1.444e-01	1.0000	1.0	0.14%	94.0	0.28%
	AMYB(HTH)/Testes-AMYB-ChIP-Seq(GSE44588)/Homer	TGGCAGTTGG	1	-1.441e-01	1.0000	73.0	10.07%	3842.3	11.30%
	Nkx6.1(Homeobox)/Islet-Nkx6.1-ChIP-Seq(GSE40975)/Homer	GKTAATGR	1	-1.414e-01	1.0000	114.0	15.72%	5856.7	17.22%
	Bapx1(Homeobox)/VertebralCol-Bapx1-ChIP-Seq(GSE36672)/Homer	TTRAGTGSYK	1	-1.384e-01	1.0000	172.0	23.72%	8666.2	25.48%
	Klf9(Zf)/GBM-Klf9-ChIP-Seq(GSE62211)/Homer	GCCACRCCCACY	1	-1.374e-01	1.0000	16.0	2.21%	962.4	2.83%
	Tcfcp2l1(CP2)/mES-Tcfcp2l1-ChIP-Seq(GSE11431)/Homer	NRAACCRGTTYRAACCRGYT	1	-1.330e-01	1.0000	4.0	0.55%	296.1	0.87%
	Oct2(POU,Homeobox)/Bcell-Oct2-ChIP-Seq(GSE21512)/Homer	ATATGCAAAT	1	-1.299e-01	1.0000	8.0	1.10%	531.6	1.56%
	TCFL2(HMG)/K562-TCF7L2-ChIP-Seq(GSE29196)/Homer	ACWTCAAAGG	1	-1.253e-01	1.0000	3.0	0.41%	238.2	0.70%
	NeuroD1(bHLH)/Islet-NeuroD1-ChIP-Seq(GSE30298)/Homer	GCCATCTGTT	1	-1.250e-01	1.0000	45.0	6.21%	2474.8	7.28%
	Rfx1(HTH)/NPC-H3K4me1-ChIP-Seq(GSE16256)/Homer	KGTTGCCATGGCAA	1	-1.244e-01	1.0000	8.0	1.10%	535.8	1.58%
	GRHL2(CP2)/HBE-GRHL2-ChIP-Seq(GSE46194)/Homer	AAACYKGTTWDACMRGTTTB	1	-1.187e-01	1.0000	16.0	2.21%	980.5	2.88%
	Lhx1(Homeobox)/EmbryoCarcinoma-Lhx1-ChIP-Seq(GSE70957)/Homer	NNYTAATTAR	1	-1.178e-01	1.0000	41.0	5.66%	2282.6	6.71%
	Unknown(Homeobox)/Limb-p300-ChIP-Seq/Homer	SSCMATWAAA	1	-1.070e-01	1.0000	24.0	3.31%	1419.8	4.17%
	Usf2(bHLH)/C2C12-Usf2-ChIP-Seq(GSE36030)/Homer	GTCACGTGGT	1	-1.002e-01	1.0000	12.0	1.66%	781.3	2.30%
	NFY(CCAAT)/Promoter/Homer	RGCCAATSRG	1	-9.332e-02	1.0000	33.0	4.55%	1910.2	5.62%
	FOXA1(Forkhead)/MCF7-FOXA1-ChIP-Seq(GSE26831)/Homer	WAAGTAAACA	1	-9.088e-02	1.0000	35.0	4.83%	2018.5	5.93%
	Mef2b(MADS)/HEK293-Mef2b.V5-ChIP-Seq(GSE67450)/Homer	GCTATTTTTGGM	1	-8.953e-02	1.0000	44.0	6.07%	2484.8	7.31%
	Lhx3(Homeobox)/Neuron-Lhx3-ChIP-Seq(GSE31456)/Homer	ADBTAATTAR	1	-8.921e-02	1.0000	65.0	8.97%	3549.2	10.44%
	E2F7(E2F)/Hela-E2F7-ChIP-Seq(GSE32673)/Homer	VDTTTCCCGCCA	1	-8.818e-02	1.0000	2.0	0.28%	192.6	0.57%
	ZNF264(Zf)/HEK293-ZNF264.GFP-ChIP-Seq(GSE58341)/Homer	RGGGCACTAACY	1	-8.259e-02	1.0000	28.0	3.86%	1667.2	4.90%
	HRE(HSF)/Striatum-HSF1-ChIP-Seq(GSE38000)/Homer	TTCTAGAABNTTCTA	1	-7.516e-02	1.0000	15.0	2.07%	979.9	2.88%
	HOXA9(Homeobox)/HSC-Hoxa9-ChIP-Seq(GSE33509)/Homer	GGCCATAAATCA	1	-6.887e-02	1.0000	21.0	2.90%	1318.7	3.88%
	YY1(Zf)/Promoter/Homer	CAAGATGGCGGC	1	-6.869e-02	1.0000	1.0	0.14%	127.6	0.38%
	Fosl2(bZIP)/3T3L1-Fosl2-ChIP-Seq(GSE56872)/Homer	NATGASTCABNN	1	-6.783e-02	1.0000	10.0	1.38%	707.8	2.08%
	Klf4(Zf)/mES-Klf4-ChIP-Seq(GSE11431)/Homer	GCCACACCCA	1	-6.677e-02	1.0000	19.0	2.62%	1213.2	3.57%
	PAX6(Paired,Homeobox)/Forebrain-Pax6-ChIP-Seq(GSE66961)/Homer	NGTGTTCAVTSAAGCGKAAA	1	-6.572e-02	1.0000	3.0	0.41%	279.8	0.82%
	MYB(HTH)/ERMYB-Myb-ChIPSeq(GSE22095)/Homer	GGCVGTTR	1	-5.949e-02	1.0000	77.0	10.62%	4236.3	12.46%
	Nkx2.5(Homeobox)/HL1-Nkx2.5.biotin-ChIP-Seq(GSE21529)/Homer	RRSCACTYAA	1	-5.937e-02	1.0000	164.0	22.62%	8526.6	25.07%
	ZNF669(Zf)/HEK293-ZNF669.GFP-ChIP-Seq(GSE58341)/Homer	GARTGGTCATCGCCC	1	-5.884e-02	1.0000	1.0	0.14%	134.1	0.39%
	ZNF692(Zf)/HEK293-ZNF692.GFP-ChIP-Seq(GSE58341)/Homer	GTGGGCCCCA	1	-5.852e-02	1.0000	6.0	0.83%	481.8	1.42%
	E2A(bHLH),near_PU.1/Bcell-PU.1-ChIP-Seq(GSE21512)/Homer	NVCACCTGBN	1	-5.791e-02	1.0000	115.0	15.86%	6134.1	18.04%
	CRE(bZIP)/Promoter/Homer	CSGTGACGTCAC	1	-5.710e-02	1.0000	5.0	0.69%	420.1	1.24%
	Olig2(bHLH)/Neuron-Olig2-ChIP-Seq(GSE30882)/Homer	RCCATMTGTT	1	-5.641e-02	1.0000	112.0	15.45%	5992.2	17.62%
	ETS:E-box(ETS,bHLH)/HPC7-Scl-ChIP-Seq(GSE22178)/Homer	AGGAARCAGCTG	1	-5.633e-02	1.0000	5.0	0.69%	421.6	1.24%
	CTCF(Zf)/CD4+-CTCF-ChIP-Seq(Barski_et_al.)/Homer	AYAGTGCCMYCTRGTGGCCA	1	-5.316e-02	1.0000	2.0	0.28%	220.1	0.65%
	IRF2(IRF)/Erythroblas-IRF2-ChIP-Seq(GSE36985)/Homer	GAAASYGAAASY	1	-5.170e-02	1.0000	4.0	0.55%	362.3	1.07%
	Cdx2(Homeobox)/mES-Cdx2-ChIP-Seq(GSE14586)/Homer	GYMATAAAAH	1	-4.996e-02	1.0000	21.0	2.90%	1358.3	3.99%
	FOXA1(Forkhead)/LNCAP-FOXA1-ChIP-Seq(GSE27824)/Homer	WAAGTAAACA	1	-4.920e-02	1.0000	42.0	5.79%	2481.1	7.30%
	Brachyury(T-box)/Mesoendoderm-Brachyury-ChIP-exo(GSE54963)/Homer	ANTTMRCASBNNNGTGYKAAN	1	-4.803e-02	1.0000	9.0	1.24%	680.4	2.00%
	Gata2(Zf)/K562-GATA2-ChIP-Seq(GSE18829)/Homer	BBCTTATCTS	1	-4.520e-02	1.0000	30.0	4.14%	1859.4	5.47%
	Gfi1b(Zf)/HPC7-Gfi1b-ChIP-Seq(GSE22178)/Homer	MAATCACTGC	1	-4.492e-02	1.0000	41.0	5.66%	2443.4	7.18%
	Phox2a(Homeobox)/Neuron-Phox2a-ChIP-Seq(GSE31456)/Homer	YTAATYNRATTA	1	-4.361e-02	1.0000	8.0	1.10%	628.5	1.85%
	NFkB-p50,p52(RHD)/Monocyte-p50-ChIP-Chip(Schreiber_et_al.)/Homer	GGGGGAATCCCC	1	-4.352e-02	1.0000	6.0	0.83%	504.3	1.48%
	HRE(HSF)/HepG2-HSF1-ChIP-Seq(GSE31477)/Homer	BSTTCTRGAABVTTCYAGAA	1	-3.782e-02	1.0000	8.0	1.10%	640.9	1.88%
	Hoxc9(Homeobox)/Ainv15-Hoxc9-ChIP-Seq(GSE21812)/Homer	GGCCATAAATCA	1	-3.710e-02	1.0000	13.0	1.79%	940.9	2.77%
	GATA(Zf),IR4/iTreg-Gata3-ChIP-Seq(GSE20898)/Homer	NAGATWNBNATCTNN	1	-3.633e-02	1.0000	1.0	0.14%	156.7	0.46%
	BMYB(HTH)/Hela-BMYB-ChIP-Seq(GSE27030)/Homer	NHAACBGYYV	1	-3.601e-02	1.0000	65.0	8.97%	3724.8	10.95%
	Nkx3.1(Homeobox)/LNCaP-Nkx3.1-ChIP-Seq(GSE28264)/Homer	AAGCACTTAA	1	-3.483e-02	1.0000	147.0	20.28%	7831.9	23.03%
	Oct4:Sox17(POU,Homeobox,HMG)/F9-Sox17-ChIP-Seq(GSE44553)/Homer	CCATTGTATGCAAAT	1	-3.369e-02	1.0000	2.0	0.28%	245.2	0.72%
	BATF(bZIP)/Th17-BATF-ChIP-Seq(GSE39756)/Homer	DATGASTCAT	1	-3.334e-02	1.0000	22.0	3.03%	1462.1	4.30%
	CArG(MADS)/PUER-Srf-ChIP-Seq(Sullivan_et_al.)/Homer	CCATATATGGNM	1	-3.177e-02	1.0000	11.0	1.52%	837.3	2.46%
	HOXD13(Homeobox)/Chicken-Hoxd13-ChIP-Seq(GSE38910)/Homer	NCYAATAAAA	1	-2.977e-02	1.0000	38.0	5.24%	2346.8	6.90%
	USF1(bHLH)/GM12878-Usf1-ChIP-Seq(GSE32465)/Homer	SGTCACGTGR	1	-2.864e-02	1.0000	14.0	1.93%	1025.0	3.01%
	GATA3(Zf),DR4/iTreg-Gata3-ChIP-Seq(GSE20898)/Homer	AGATGKDGAGATAAG	1	-2.860e-02	1.0000	1.0	0.14%	167.8	0.49%
	Maz(Zf)/HepG2-Maz-ChIP-Seq(GSE31477)/Homer	GGGGGGGG	1	-2.856e-02	1.0000	95.0	13.10%	5292.5	15.56%
	RAR:RXR(NR),DR5/ES-RAR-ChIP-Seq(GSE56893)/Homer	AGGTCAAGGTCA	1	-2.509e-02	1.0000	5.0	0.69%	479.4	1.41%
	Mef2c(MADS)/GM12878-Mef2c-ChIP-Seq(GSE32465)/Homer	DCYAAAAATAGM	1	-2.059e-02	1.0000	22.0	3.03%	1518.9	4.47%
	PR(NR)/T47D-PR-ChIP-Seq(GSE31130)/Homer	VAGRACAKNCTGTBC	1	-1.742e-02	1.0000	125.0	17.24%	6897.7	20.28%
	ZNF675(Zf)/HEK293-ZNF675.GFP-ChIP-Seq(GSE58341)/Homer	ARGAGGMCAAAATGW	1	-1.700e-02	1.0000	6.0	0.83%	575.0	1.69%
	Sox9(HMG)/Limb-SOX9-ChIP-Seq(GSE73225)/Homer	AGGVNCCTTTGT	1	-1.673e-02	1.0000	43.0	5.93%	2696.1	7.93%
	NF1-halfsite(CTF)/LNCaP-NF1-ChIP-Seq(Unpublished)/Homer	YTGCCAAG	1	-1.554e-02	1.0000	99.0	13.66%	5613.3	16.50%
	Gata1(Zf)/K562-GATA1-ChIP-Seq(GSE18829)/Homer	SAGATAAGRV	1	-1.554e-02	1.0000	24.0	3.31%	1663.9	4.89%
	Esrrb(NR)/mES-Esrrb-ChIP-Seq(GSE11431)/Homer	KTGACCTTGA	1	-1.549e-02	1.0000	34.0	4.69%	2219.5	6.53%
	PRDM14(Zf)/H1-PRDM14-ChIP-Seq(GSE22767)/Homer	RGGTCTCTAACY	1	-1.543e-02	1.0000	12.0	1.66%	964.0	2.83%
	Tbet(T-box)/CD8-Tbet-ChIP-Seq(GSE33802)/Homer	AGGTGTGAAM	1	-1.270e-02	1.0000	60.0	8.28%	3639.3	10.70%
	MITF(bHLH)/MastCells-MITF-ChIP-Seq(GSE48085)/Homer	RTCATGTGAC	1	-1.150e-02	1.0000	39.0	5.38%	2531.4	7.44%
	Six1(Homeobox)/Myoblast-Six1-ChIP-Chip(GSE20150)/Homer	GKVTCADRTTWC	1	-1.027e-02	1.0000	6.0	0.83%	610.6	1.80%
	IRF4(IRF)/GM12878-IRF4-ChIP-Seq(GSE32465)/Homer	ACTGAAACCA	1	-9.573e-03	1.0000	16.0	2.21%	1250.0	3.68%
	ZNF143|STAF(Zf)/CUTLL-ZNF143-ChIP-Seq(GSE29600)/Homer	ATTTCCCAGVAKSCY	1	-9.201e-03	1.0000	18.0	2.48%	1372.8	4.04%
	RBPJ:Ebox(?,bHLH)/Panc1-Rbpj1-ChIP-Seq(GSE47459)/Homer	GGGRAARRGRMCAGMTG	1	-8.868e-03	1.0000	22.0	3.03%	1610.7	4.74%
	Foxo1(Forkhead)/RAW-Foxo1-ChIP-Seq(Fan_et_al.)/Homer	CTGTTTAC	1	-8.637e-03	1.0000	113.0	15.59%	6432.5	18.91%
	Tcf3(HMG)/mES-Tcf3-ChIP-Seq(GSE11724)/Homer	ASWTCAAAGG	1	-8.576e-03	1.0000	8.0	1.10%	758.9	2.23%
	BORIS(Zf)/K562-CTCFL-ChIP-Seq(GSE32465)/Homer	CNNBRGCGCCCCCTGSTGGC	1	-8.264e-03	1.0000	3.0	0.41%	404.4	1.19%
	SpiB(ETS)/OCILY3-SPIB-ChIP-Seq(GSE56857)/Homer	AAAGRGGAAGTG	1	-7.923e-03	1.0000	17.0	2.34%	1327.4	3.90%
	ZBTB12(Zf)/HEK293-ZBTB12.GFP-ChIP-Seq(GSE58341)/Homer	NGNTCTAGAACCNGV	1	-7.678e-03	1.0000	17.0	2.34%	1330.6	3.91%
	VDR(NR),DR3/GM10855-VDR+vitD-ChIP-Seq(GSE22484)/Homer	ARAGGTCANWGAGTTCANNN	1	-7.513e-03	1.0000	8.0	1.10%	768.1	2.26%
	Tcf4(HMG)/Hct116-Tcf4-ChIP-Seq(SRA012054)/Homer	ASATCAAAGGVA	1	-7.457e-03	1.0000	19.0	2.62%	1452.2	4.27%
	ZNF189(Zf)/HEK293-ZNF189.GFP-ChIP-Seq(GSE58341)/Homer	TGGAACAGMA	1	-6.900e-03	1.0000	70.0	9.66%	4259.8	12.52%
	Nkx2.1(Homeobox)/LungAC-Nkx2.1-ChIP-Seq(GSE43252)/Homer	RSCACTYRAG	1	-6.323e-03	1.0000	204.0	28.14%	11005.8	32.36%
	HOXB13(Homeobox)/ProstateTumor-HOXB13-ChIP-Seq(GSE56288)/Homer	TTTTATKRGG	1	-5.581e-03	1.0000	35.0	4.83%	2401.2	7.06%
	Nr5a2(NR)/Pancreas-LRH1-ChIP-Seq(GSE34295)/Homer	BTCAAGGTCA	1	-5.346e-03	1.0000	36.0	4.97%	2462.6	7.24%
	Isl1(Homeobox)/Neuron-Isl1-ChIP-Seq(GSE31456)/Homer	CTAATKGV	1	-4.748e-03	1.0000	86.0	11.86%	5153.5	15.15%
	Nr5a2(NR)/mES-Nr5a2-ChIP-Seq(GSE19019)/Homer	BTCAAGGTCA	1	-3.590e-03	1.0000	25.0	3.45%	1879.7	5.53%
	Smad3(MAD)/NPC-Smad3-ChIP-Seq(GSE36673)/Homer	TWGTCTGV	1	-3.501e-03	1.0000	164.0	22.62%	9157.9	26.93%
	Nkx2.2(Homeobox)/NPC-Nkx2.2-ChIP-Seq(GSE61673)/Homer	BTBRAGTGSN	1	-3.277e-03	1.0000	150.0	20.69%	8472.6	24.91%
	TR4(NR),DR1/Hela-TR4-ChIP-Seq(GSE24685)/Homer	GAGGTCAAAGGTCA	1	-2.423e-03	1.0000	2.0	0.28%	385.1	1.13%
	Mef2a(MADS)/HL1-Mef2a.biotin-ChIP-Seq(GSE21529)/Homer	CYAAAAATAG	1	-2.129e-03	1.0000	19.0	2.62%	1571.9	4.62%
	ZNF317(Zf)/HEK293-ZNF317.GFP-ChIP-Seq(GSE58341)/Homer	GTCWGCTGTYYCTCT	1	-1.770e-03	1.0000	1.0	0.14%	296.9	0.87%
	ZNF415(Zf)/HEK293-ZNF415.GFP-ChIP-Seq(GSE58341)/Homer	GRTGMTRGAGCC	1	-1.535e-03	1.0000	22.0	3.03%	1784.9	5.25%
	TEAD2(TEA)/Py2T-Tead2-ChIP-Seq(GSE55709)/Homer	CCWGGAATGY	1	-1.411e-03	1.0000	26.0	3.59%	2032.6	5.98%
	GSC(Homeobox)/FrogEmbryos-GSC-ChIP-Seq(DRA000576)/Homer	RGGATTAR	1	-1.006e-03	1.0000	79.0	10.90%	5016.4	14.75%
	E2F1(E2F)/Hela-E2F1-ChIP-Seq(GSE22478)/Homer	CWGGCGGGAA	1	-8.410e-04	1.0000	3.0	0.41%	533.3	1.57%
	CHR(?)/Hela-CellCycle-Expression/Homer	SRGTTTCAAA	1	-4.990e-04	1.0000	17.0	2.34%	1572.0	4.62%
	Nanog(Homeobox)/mES-Nanog-ChIP-Seq(GSE11724)/Homer	RGCCATTAAC	1	-4.940e-04	1.0000	219.0	30.21%	12223.0	35.94%
	Eomes(T-box)/H9-Eomes-ChIP-Seq(GSE26097)/Homer	ATTAACACCT	1	-3.930e-04	1.0000	128.0	17.66%	7710.5	22.67%
	E2F4(E2F)/K562-E2F4-ChIP-Seq(GSE31477)/Homer	GGCGGGAAAH	1	-3.290e-04	1.0000	7.0	0.97%	913.5	2.69%
	ZSCAN22(Zf)/HEK293-ZSCAN22.GFP-ChIP-Seq(GSE58341)/Homer	SMCAGTCWGAKGGAGGAGGC	1	-3.250e-04	1.0000	2.0	0.28%	488.5	1.44%
	HNF4a(NR),DR1/HepG2-HNF4a-ChIP-Seq(GSE25021)/Homer	CARRGKBCAAAGTYCA	1	-3.010e-04	1.0000	17.0	2.34%	1612.2	4.74%
	Gata4(Zf)/Heart-Gata4-ChIP-Seq(GSE35151)/Homer	NBWGATAAGR	1	-1.830e-04	1.0000	38.0	5.24%	2944.8	8.66%
	SCL(bHLH)/HPC7-Scl-ChIP-Seq(GSE13511)/Homer	AVCAGCTG	1	-1.070e-04	1.0000	265.0	36.55%	14707.3	43.24%
	Otx2(Homeobox)/EpiLC-Otx2-ChIP-Seq(GSE56098)/Homer	NYTAATCCYB	1	-8.700e-05	1.0000	29.0	4.00%	2474.1	7.27%
	AP-2alpha(AP2)/Hela-AP2alpha-ChIP-Seq(GSE31477)/Homer	ATGCCCTGAGGC	1	-7.800e-05	1.0000	40.0	5.52%	3146.4	9.25%
	EBF1(EBF)/Near-E2A-ChIP-Seq(GSE21512)/Homer	GTCCCCWGGGGA	1	-3.600e-05	1.0000	70.0	9.66%	4938.0	14.52%
	TEAD4(TEA)/Tropoblast-Tead4-ChIP-Seq(GSE37350)/Homer	CCWGGAATGY	1	-2.700e-05	1.0000	40.0	5.52%	3249.0	9.55%
	Erra(NR)/HepG2-Erra-ChIP-Seq(GSE31477)/Homer	CAAAGGTCAG	1	-2.500e-05	1.0000	129.0	17.79%	8147.4	23.96%
	Tbx5(T-box)/HL1-Tbx5.biotin-ChIP-Seq(GSE21529)/Homer	AGGTGTCA	1	-1.300e-05	1.0000	216.0	29.79%	12634.1	37.15%
	ZNF416(Zf)/HEK293-ZNF416.GFP-ChIP-Seq(GSE58341)/Homer	WDNCTGGGCA	1	-1.200e-05	1.0000	88.0	12.14%	6056.6	17.81%
	CRX(Homeobox)/Retina-Crx-ChIP-Seq(GSE20012)/Homer	GCTAATCC	1	-1.000e-05	1.0000	137.0	18.90%	8678.0	25.52%
	KLF5(Zf)/LoVo-KLF5-ChIP-Seq(GSE49402)/Homer	DGGGYGKGGC	1	-6.000e-06	1.0000	58.0	8.00%	4454.6	13.10%
	STAT1(Stat)/HelaS3-STAT1-ChIP-Seq(GSE12782)/Homer	NATTTCCNGGAAAT	1	-4.000e-06	1.0000	7.0	0.97%	1180.0	3.47%
	PPARE(NR),DR1/3T3L1-Pparg-ChIP-Seq(GSE13511)/Homer	TGACCTTTGCCCCA	1	-3.000e-06	1.0000	53.0	7.31%	4217.8	12.40%
	AR-halfsite(NR)/LNCaP-AR-ChIP-Seq(GSE27824)/Homer	CCAGGAACAG	1	-3.000e-06	1.0000	229.0	31.59%	13478.6	39.63%
	NFkB-p65(RHD)/GM12787-p65-ChIP-Seq(GSE19485)/Homer	WGGGGATTTCCC	1	-2.000e-06	1.0000	25.0	3.45%	2514.8	7.39%
	GATA3(Zf)/iTreg-Gata3-ChIP-Seq(GSE20898)/Homer	AGATAASR	1	-2.000e-06	1.0000	57.0	7.86%	4516.0	13.28%
	Stat3(Stat)/mES-Stat3-ChIP-Seq(GSE11431)/Homer	CTTCCGGGAA	1	-1.000e-06	1.0000	19.0	2.62%	2167.3	6.37%
	TEAD(TEA)/Fibroblast-PU.1-ChIP-Seq(Unpublished)/Homer	YCWGGAATGY	1	-0.000e+00	1.0000	24.0	3.31%	2601.5	7.65%
	STAT5(Stat)/mCD4+-Stat5-ChIP-Seq(GSE12346)/Homer	RTTTCTNAGAAA	1	-0.000e+00	1.0000	8.0	1.10%	1435.0	4.22%
	NFAT(RHD)/Jurkat-NFATC1-ChIP-Seq(Jolma_et_al.)/Homer	ATTTTCCATT	1	-0.000e+00	1.0000	32.0	4.41%	3186.3	9.37%
	AP-2gamma(AP2)/MCF7-TFAP2C-ChIP-Seq(GSE21234)/Homer	SCCTSAGGSCAW	1	-0.000e+00	1.0000	47.0	6.48%	4161.3	12.24%
	TATA-Box(TBP)/Promoter/Homer	CCTTTTAWAGSC	1	-0.000e+00	1.0000	42.0	5.79%	3906.6	11.49%
	STAT6(Stat)/CD4-Stat6-ChIP-Seq(GSE22104)/Homer	ABTTCYYRRGAA	1	-0.000e+00	1.0000	16.0	2.21%	2236.9	6.58%
	ZFX(Zf)/mES-Zfx-ChIP-Seq(GSE11431)/Homer	AGGCCTRG	1	-0.000e+00	1.0000	64.0	8.83%	5397.2	15.87%
	Stat3+il21(Stat)/CD4-Stat3-ChIP-Seq(GSE19198)/Homer	SVYTTCCNGGAARB	1	-0.000e+00	1.0000	24.0	3.31%	2869.9	8.44%
	Elk4(ETS)/Hela-Elk4-ChIP-Seq(GSE31477)/Homer	NRYTTCCGGY	1	-0.000e+00	1.0000	7.0	0.97%	1574.5	4.63%
	ZNF711(Zf)/SHSY5Y-ZNF711-ChIP-Seq(GSE20673)/Homer	AGGCCTAG	1	-0.000e+00	1.0000	91.0	12.55%	7053.9	20.74%
	STAT6(Stat)/Macrophage-Stat6-ChIP-Seq(GSE38377)/Homer	TTCCKNAGAA	1	-0.000e+00	1.0000	16.0	2.21%	2347.6	6.90%
	SPDEF(ETS)/VCaP-SPDEF-ChIP-Seq(SRA014231)/Homer	ASWTCCTGBT	1	-0.000e+00	1.0000	37.0	5.10%	3848.1	11.31%
	RXR(NR),DR1/3T3L1-RXR-ChIP-Seq(GSE13511)/Homer	TAGGGCAAAGGTCA	1	-0.000e+00	1.0000	57.0	7.86%	5280.6	15.53%
	ETS(ETS)/Promoter/Homer	AACCGGAAGT	1	-0.000e+00	1.0000	1.0	0.14%	1040.2	3.06%
	STAT4(Stat)/CD4-Stat4-ChIP-Seq(GSE22104)/Homer	NYTTCCWGGAAR	1	-0.000e+00	1.0000	34.0	4.69%	3820.8	11.23%
	Znf263(Zf)/K562-Znf263-ChIP-Seq(GSE31477)/Homer	CVGTSCTCCC	1	-0.000e+00	1.0000	131.0	18.07%	9607.2	28.25%
	ELF5(ETS)/T47D-ELF5-ChIP-Seq(GSE30407)/Homer	ACVAGGAAGT	1	-0.000e+00	1.0000	28.0	3.86%	3556.1	10.46%
	Rbpj1(?)/Panc1-Rbpj1-ChIP-Seq(GSE47459)/Homer	HTTTCCCASG	1	-0.000e+00	1.0000	67.0	9.24%	6237.3	18.34%
	Ets1-distal(ETS)/CD4+-PolII-ChIP-Seq(Barski_et_al.)/Homer	MACAGGAAGT	1	-0.000e+00	1.0000	1.0	0.14%	1243.6	3.66%
	Pitx1(Homeobox)/Chicken-Pitx1-ChIP-Seq(GSE38910)/Homer	TAATCCCN	1	-0.000e+00	1.0000	236.0	32.55%	15475.6	45.50%
	PU.1(ETS)/ThioMac-PU.1-ChIP-Seq(GSE21512)/Homer	AGAGGAAGTG	1	-0.000e+00	1.0000	11.0	1.52%	2469.7	7.26%
	Elk1(ETS)/Hela-Elk1-ChIP-Seq(GSE31477)/Homer	HACTTCCGGY	1	-0.000e+00	1.0000	3.0	0.41%	1696.2	4.99%
	ELF1(ETS)/Jurkat-ELF1-ChIP-Seq(SRA014231)/Homer	AVCCGGAAGT	1	-0.000e+00	1.0000	3.0	0.41%	1760.9	5.18%
	FOXA1:AR(Forkhead,NR)/LNCAP-AR-ChIP-Seq(GSE27824)/Homer	AGTAAACAAAAAAGAACAND	1	0.000e+00	1.0000	0.0	0.00%	128.7	0.38%
	Bcl6(Zf)/Liver-Bcl6-ChIP-Seq(GSE31578)/Homer	NNNCTTTCCAGGAAA	1	0.000e+00	1.0000	50.0	6.90%	6384.4	18.77%
	RAR:RXR(NR),DR5/ES-RAR-ChIP-Seq(GSE56893)/Homer	RGGTCADNNAGAGGTCAV	1	0.000e+00	1.0000	0.0	0.00%	63.4	0.19%
	E2F(E2F)/Hela-CellCycle-Expression/Homer	TTSGCGCGAAAA	1	0.000e+00	1.0000	0.0	0.00%	76.7	0.23%
	EBNA1(EBV-virus)/Raji-EBNA1-ChIP-Seq(GSE30709)/Homer	GGYAGCAYDTGCTDCCCNNN	1	0.000e+00	1.0000	0.0	0.00%	75.5	0.22%
	EHF(ETS)/LoVo-EHF-ChIP-Seq(GSE49402)/Homer	AVCAGGAAGT	1	0.000e+00	1.0000	47.0	6.48%	6932.2	20.38%
	ERG(ETS)/VCaP-ERG-ChIP-Seq(GSE14097)/Homer	ACAGGAAGTG	1	0.000e+00	1.0000	17.0	2.34%	8075.8	23.75%
	ETS1(ETS)/Jurkat-ETS1-ChIP-Seq(GSE17954)/Homer	ACAGGAAGTG	1	0.000e+00	1.0000	1.0	0.14%	4972.6	14.62%
	ETS:RUNX(ETS,Runt)/Jurkat-RUNX1-ChIP-Seq(GSE17954)/Homer	RCAGGATGTGGT	1	0.000e+00	1.0000	0.0	0.00%	454.9	1.34%
	ETV1(ETS)/GIST48-ETV1-ChIP-Seq(GSE22441)/Homer	AACCGGAAGT	1	0.000e+00	1.0000	3.0	0.41%	6341.8	18.65%
	Etv2(ETS)/ES-ER71-ChIP-Seq(GSE59402)/Homer(0.967)	NNAYTTCCTGHN	1	0.000e+00	1.0000	2.0	0.28%	4537.3	13.34%
	EWS:ERG-fusion(ETS)/CADO_ES1-EWS:ERG-ChIP-Seq(SRA014231)/Homer	ATTTCCTGTN	1	0.000e+00	1.0000	1.0	0.14%	3189.8	9.38%
	EWS:FLI1-fusion(ETS)/SK_N_MC-EWS:FLI1-ChIP-Seq(SRA014231)/Homer	VACAGGAAAT	1	0.000e+00	1.0000	1.0	0.14%	2189.9	6.44%
	Fli1(ETS)/CD8-FLI-ChIP-Seq(GSE20898)/Homer	NRYTTCCGGH	1	0.000e+00	1.0000	9.0	1.24%	4532.1	13.33%
	GABPA(ETS)/Jurkat-GABPa-ChIP-Seq(GSE17954)/Homer	RACCGGAAGT	1	0.000e+00	1.0000	4.0	0.55%	3970.7	11.67%
	GFY(?)/Promoter/Homer	ACTACAATTCCC	1	0.000e+00	1.0000	0.0	0.00%	236.7	0.70%
	Hnf1(Homeobox)/Liver-Foxa2-Chip-Seq(GSE25694)/Homer	GGTTAAWCATTAA	1	0.000e+00	1.0000	0.0	0.00%	169.7	0.50%
	NFkB-p65-Rel(RHD)/ThioMac-LPS-Expression(GSE23622)/Homer	GGAAATTCCC	1	0.000e+00	1.0000	0.0	0.00%	261.9	0.77%
	OCT:OCT(POU,Homeobox)/NPC-Brn1-ChIP-Seq(GSE35496)/Homer	ATGAATATTCATGAG	1	0.000e+00	1.0000	0.0	0.00%	5.4	0.02%
	Pax7(Paired,Homeobox),longest/Myoblast-Pax7-ChIP-Seq(GSE25064)/Homer	NTAATTDGCYAATTANNWWD	1	0.000e+00	1.0000	0.0	0.00%	30.7	0.09%
	Pax7(Paired,Homeobox)/Myoblast-Pax7-ChIP-Seq(GSE25064)/Homer	TAATCAATTA	1	0.000e+00	1.0000	0.0	0.00%	137.5	0.40%
	REST-NRSF(Zf)/Jurkat-NRSF-ChIP-Seq/Homer	GGMGCTGTCCATGGTGCTGA	1	0.000e+00	1.0000	0.0	0.00%	13.4	0.04%
	RUNX(Runt)/HPC7-Runx1-ChIP-Seq(GSE22178)/Homer	SAAACCACAG	1	0.000e+00	1.0000	2.0	0.28%	1917.6	5.64%
	RUNX1(Runt)/Jurkat-RUNX1-ChIP-Seq(GSE29180)/Homer	AAACCACARM	1	0.000e+00	1.0000	2.0	0.28%	2954.1	8.69%
	RUNX2(Runt)/PCa-RUNX2-ChIP-Seq(GSE33889)/Homer	NWAACCACADNN	1	0.000e+00	1.0000	2.0	0.28%	2231.7	6.56%
	RUNX-AML(Runt)/CD4+-PolII-ChIP-Seq(Barski_et_al.)/Homer	GCTGTGGTTW	1	0.000e+00	1.0000	3.0	0.41%	2030.4	5.97%
	T1ISRE(IRF)/ThioMac-Ifnb-Expression/Homer	ACTTTCGTTTCT	1	0.000e+00	1.0000	0.0	0.00%	21.8	0.06%
	ZFP3(Zf)/HEK293-ZFP3.GFP-ChIP-Seq(GSE58341)/Homer	GGGTTTTGAAGGATGARTAGGAGTT	1	0.000e+00	1.0000	0.0	0.00%	43.2	0.13%
	ZNF528(Zf)/HEK293-ZNF528.GFP-ChIP-Seq(GSE58341)/Homer	AGAAATGACTTCCCT	1	0.000e+00	1.0000	0.0	0.00%	27.2	0.08%
